# Supplementary material for: Heterotrimeric G-proteins and cAMP regulate gene expression during growth on cellulose in Neurospora crassa
Source: mBio. 2026 Jan 15;17(2):e03720-25. doi: 10.1128/mbio.03720-25 (PMC12892961; doi:10.1128/mbio.03720-25)
Supplement: File S1 — TPMs and DESeq results. [file mbio.03720-25-s0001.xlsx]

## Sheet: Legend
File S1. RNAseq Summary
This file contains (1) Transcripts Per Million (TPM) for wild type on glucose and all strains on cellulose; (2) DESeq comparisons for wild type on glucose vs. cellulose, and (3) DESeq comparisons for all genotypes on cellulose.

## Sheet: TPMs All Genes Glucose
Gene number	Gene Name	Annotation	WT.r1	WT.r2	WT.r3
NCU00009			0	0	0
NCU00011			0	0.574725	0
NCU00047			0	0.459364	0.182373
NCU00143			0	0	0
NCU00149			0	0	0
NCU00192			0	0	0.381635
NCU00208			0	0	0
NCU00224			0	0	0
NCU00254			0	0	0
NCU00313			0	0	0
NCU00339			0	0.115534	0
NCU00367		Septal pore-associated protein, putative	0	0.101603	0
NCU00425			0	0	0
NCU00525			0	0	0
NCU00529	fru-1		0	0	0
NCU00530			0	0	0
NCU00531			0	0	0
NCU00533			0	0	0
NCU00583			0	0.41426	0
NCU00603			0	0	0
NCU00607			0	0	0
NCU00695			0	0	0
NCU00739			0	0	0
NCU00746			0	0	0
NCU00756			0	0	0
NCU00764			0	0	0
NCU00776	T	Tyrosinase	0	0	0
NCU00807			0	1.0864	0.509853
NCU00817			0	0	0
NCU00822		Hypothetical protein	0	0	0
NCU00840			0	0	0
NCU00841			0	0	0
NCU00922			0	0	0.323687
NCU00986			0	0	0
NCU01003			0	0	0
NCU01011			0	0	0
NCU01014		acyltransferase	0	0	0
NCU01027			0	0.984077	0
NCU01042			0	0.240797	0
NCU01043			0	0	0
NCU01049			0	0	0
NCU01050	gh61-4	Polysaccharide monoxygenase AA9 Type 2	0	0	0
NCU01071			0	0	0
NCU01075			0	0	0
NCU01076			0	0	0
NCU01087			0	0	0
NCU01090			0	0	0
NCU01091			0	0	0
NCU01093	stp-3	serine-threonine protein phosphatase-3	0	0.807514	0
NCU01113			0	0	0.677954
NCU01212			0	0	0
NCU01261			0	0	0
NCU01262			0	1.85122	0
NCU01350			0	0	0
NCU01415			0	0	0
NCU01448			0	0.18036	0
NCU01531			0	0.117862	0.0532328
NCU01532	HP	Hypothetical protein	0	0	0
NCU01566			0	0	0
NCU01592			0	0	0.434008
NCU01686			0	0	0
NCU01688			0	0	0
NCU01848			0	0	0
NCU01870	eno-1	enolase-1	0	0.0823867	0.140134
NCU01872			0	0.993166	0
NCU01875			0	0	0
NCU01876			0	0	0.354561
NCU01877			0	0	0
NCU01959	matA-2	mating-type protein A-2	0	0	0
NCU01960	matA-3	mating-type protein A-3	0	0.074731	0
NCU01987			0	0	0
NCU01988			0	0	0
NCU02021			0	0	1.23422
NCU02032	gh76-1	glycosyl hydrolase family 76 protein	0	0	0
NCU02129			0	0.0914486	0.232505
NCU02143			0	0	0
NCU02144			0	0.543909	0
NCU02183			0	0.720114	0
NCU02189			0	0	0
NCU02198			0	0	0
NCU02300			0	0	0
NCU02306			0	0	0
NCU02308			0	0	0
NCU02311			0	0	0.378612
NCU02323			0	0	0
NCU02331			0	0	0
NCU02340			0	0	0
NCU02350			0	0	0
NCU02377			0	0	0
NCU02465			0	0	0
NCU02486			0	0	0
NCU02487		C2H2	0	0	0
NCU02503			0	0.157304	0
NCU02698			0	0	0
NCU02721			0	0	0
NCU02860			0	0	0
NCU02861			0	0	0
NCU02862			0	0	0
NCU02864			0	0	0
NCU02865			0	0.32229	0
NCU02866			0	0	0
NCU02867			0	0	0
NCU02868			0	0	0
NCU02869			0	0	0
NCU02870			0	0	0
NCU02872			0	0	0
NCU02873			0	0	0.0322601
NCU02900			0	0	0
NCU02902			0	0	0
NCU02914			0	0	0
NCU02920	srdC	short-chain dehydrogenase/reductase SDR	0	0	0
NCU02921	srdD	cupin domain-containing protein	0	0	0
NCU02924	eph-1	epoxide hydrolase-1	0	0	0
NCU02953			0	0	0
NCU03044			0	0	0
NCU03104			0	0	0
NCU03140	rat-1	rat-1	0	0	0
NCU03162			0	0	0
NCU03163		stress responsive A/B barrel domain-containing protein	0	0	0
NCU03351			0	0.0650809	0
NCU03375			0	0	0
NCU03390			0	0	0
NCU03412			0	0	0
NCU03414			0	0	0
NCU03456			0	0	0
NCU03469			0	0	0
NCU03470			0	0	0
NCU03473			0	0	0
NCU03531			0	0	0
NCU03540			0	0	0
NCU03577			0	0	0
NCU03581			0	0	0
NCU03584	per-1	Polyketide synthase	0	0.00890424	0.0300559
NCU03585			0	0	0
NCU03700			0	0.20502	0
NCU03831			0	0	0
NCU03843			0	0	0
NCU03976			0	0	0.289459
NCU03977			0	0	0
NCU04012			0	0.277791	0
NCU04026			0	0	0
NCU04027	gh7-3	endoglucanase EG-1	0	0	0
NCU04031			0	0	0
NCU04134			0	0	0
NCU04209			0	0	0
NCU04214			0	0	0
NCU04222			0	0	0
NCU04236			0	0	0
NCU04286			0	0	0
NCU04294	sad-2	SAD-2	0	0	0
NCU04330			0	0	0
NCU04356			0	0	0
NCU04357			0	0	0
NCU04365			0	0	0
NCU04396	Hspa12b	Hypothetical protein	0	0	0
NCU04397			0	0	0
NCU04400			0	0	0
NCU04417			0	0	0
NCU04432			0	0	0
NCU04445			0	0.0895322	0
NCU04476			0	0	0
NCU04477			0	0	0
NCU04500	gh18-1	Chitinase	0	0	0
NCU04515			0	0	0
NCU04551			0	0	0
NCU04559			0	0	0
NCU04563			0	0	0
NCU04574			0	0	0.187206
NCU04624			0	0	0
NCU04625	pup-4	Purine transporter	0	0.10123	0
NCU04689			0	0	1.02301
NCU04694	het-15		0	0.205436	0.116282
NCU04700			0	1.84812	0
NCU04702			0	0	0
NCU04703			0	0	0
NCU04704			0	0	0
NCU04705			0	0	0
NCU04706			0	0	0
NCU04707			0	0	0
NCU04708			0	0	0
NCU04709			0	0	0
NCU04710			0	0	0
NCU04719			0	0	0
NCU04752			0	0	0
NCU04822			0	0	0
NCU04852			0	0	0
NCU04860			0	0	0
NCU04870	ce1-1	Acetyl xylan esterase	0	0	0
NCU04875			0	0	0
NCU04876			0	0	0
NCU04877			0	0	0
NCU04882			0	0	0
NCU04888			0	0	0
NCU04889			0	0	0
NCU04890			0	0	0
NCU04891			0	0	0
NCU04892			0	0	0
NCU04893			0	0	0
NCU04894			0	0	0
NCU04896			0	0	0
NCU04900			0	0	0
NCU04911			0	0	0
NCU04915			0	0	0
NCU04916			0	0	0
NCU04918			0	0	0.0270654
NCU04922			0	0	0
NCU04925			0	0	0
NCU04926			0	0	0
NCU04933		nucleoside-diphosphate-sugar epimerase	0	0	0
NCU04937			0	0	0
NCU04938	bet-2	choline dehydrogenase	0	0	0
NCU04974			0	0	0
NCU05004			0	0	0
NCU05019			0	0	0
NCU05030			0	0	0
NCU05036			0	0	0
NCU05039			0	0	0
NCU05048			0	0	0
NCU05052			0	0	0
NCU05055			0	0	0
NCU05056			0	0	0
NCU05059		monooxygenase	0	0	0
NCU05073			0	0	0
NCU05082			0	0	0
NCU05085			0	0	0
NCU05086			0	0	0
NCU05091			0	0	0
NCU05099			0	0	0
NCU05100			0	0	0
NCU05104	gh7-4	exoglucanase 1	0	0	0
NCU05106			0	0	0
NCU05107			0	0	0
NCU05108			0	0	0
NCU05110			0	0	0
NCU05111			0	0	0
NCU05112			0	0	0
NCU05158			0	0.0745538	0
NCU05175			0	0.0388036	0
NCU05177			0	0	0
NCU05190			0	0	0
NCU05284			0	0	0
NCU05320			0	0	0
NCU05346			0	0	0
NCU05354			0	0.7586	0
NCU05368			0	0.225922	0
NCU05378			0	0	0
NCU05379			0	0	0
NCU05388			0	0	0
NCU05437			0	0	0
NCU05463			0	0.39911	0.466993
NCU05466			0	0	0
NCU05467			0	0	0
NCU05469			0	0	0
NCU05470			0	0	0
NCU05472			0	0	0
NCU05480			0	0	0.201452
NCU05481			0	0.325672	0
NCU05483			0	0.113151	0
NCU05503			0	0	0
NCU05504			0	0	0
NCU05505			0	0	0
NCU05529			0	0	0
NCU05530			0	0	0
NCU05531			0	0	0
NCU05532			0	0	0
NCU05538			0	0	0
NCU05556			0	0	0
NCU05570			0	0	0.218474
NCU05572			0	0	0
NCU05584			0	0	0
NCU05596			0	0	0.0843781
NCU05611			0	0.0975783	0
NCU05612			0	0	0
NCU05613			0	0	0
NCU05614			0	0	0
NCU05615			0	0	0
NCU05655	stk-35	serine/threonine protein kinase-35	0	0	0.206373
NCU05656			0	0	0
NCU05657			0	0	0
NCU05659			0	0	0
NCU05660			0	0	0
NCU05661			0	0	0
NCU05666			0	0	0
NCU05671			0	0	0
NCU05672			0	0	0
NCU05673			0	0	0
NCU05674			0	0	0
NCU05675			0	0	0
NCU05676			0	0.590785	0
NCU05677			0	0	0
NCU05678			0	0	0
NCU05713			0	0	0
NCU05742			0	0	0
NCU05759			0	0	0
NCU05760			0	0	0
NCU05761			0	0	0
NCU05763			0	0	0
NCU05769		Septal pore-associated protein, putative	0	0	0
NCU05774			0	0	0
NCU05824			0	0	0
NCU05845			0	0	0
NCU05877			0	0	0
NCU05892			0	0	0
NCU05907			0	0.441879	0
NCU05910			0	0	0
NCU05911			0	0	0
NCU05912			0	0	0
NCU05924	gh10-1	Endo-1,4-beta-xylanase	0	0	0
NCU05947			0	0	0
NCU05952			0	0	0
NCU05962			0	0	0
NCU06064			0	0	0
NCU06074			0	0	0
NCU06124			0	0	0
NCU06126			0	0	0
NCU06127			0	0	0
NCU06147	sad-5		0	0	0
NCU06154			0	0	0
NCU06157			0	0	0
NCU06161			0	0	0
NCU06164			0	0	0
NCU06221			0	0	0
NCU06286			0	0	0
NCU06287			0	0	0
NCU06288			0	0	0
NCU06289			0	0	0
NCU06293			0	0	0.278675
NCU06298			0	0	0
NCU06299			0	0	0.178801
NCU06350			0	0.571703	0
NCU06421	stk-41	serine/threonine protein kinase-41	0	0	0
NCU06427			0	0	0
NCU06475			0	0	0.136822
NCU06476			0	0	0
NCU06505	gh64-2	glucanase B	0	0.126592	0
NCU06507			0	0	0
NCU06514			0	0	0
NCU06517			0	0	0
NCU06570			0	0	0
NCU06571			0	0	0
NCU06581			0	0	0
NCU06590			0	0	0.0918857
NCU06640			0	0	0
NCU06794			0	0	0
NCU06797			0	0	0
NCU06840			0	0	0
NCU06849			0	0	0
NCU06852			0	0.27881	0.857027
NCU06872			0	0	0
NCU06885			0	0	0
NCU06886			0	0	0
NCU06887			0	0	0.58703
NCU06888			0	0	0
NCU06889			0	0	0
NCU06896			0	0	0
NCU06897			0	0	0
NCU06898			0	0	0
NCU06899			0	0	0
NCU06901			0	0	0
NCU06902			0	0	0
NCU06903			0	0	0
NCU06904			0	0	0
NCU06916			0	0	0
NCU06953			0	0	0
NCU06954			0	0.744103	0
NCU06955			0	0	0
NCU06965		BZIP	0	0.0788548	0.360965
NCU06973		interferon-induced GTP-binding protein Mx2	0	0	0
NCU07031			0	0	0
NCU07038			0	0	0
NCU07043			0	0	0
NCU07047			0	0	0
NCU07051			0	0	0
NCU07084			0	0	0
NCU07085			0	0	0
NCU07086			0	0	0
NCU07087			0	0	0
NCU07089	nmr-2	nitrogen metabolite regulation-2	0	0	0
NCU07091			0	0	0
NCU07092	cyp450-16	cytochrome P450 2C30	0	0	0
NCU07099			0	0	0
NCU07103			0	0	0
NCU07104			0	0	0
NCU07105			0	0	0
NCU07106			0	0	0
NCU07109			0	0	0
NCU07124			0	0.11395	0
NCU07145			0	0	0
NCU07146			0	0	0
NCU07147			0	0	0
NCU07151			0	0	0
NCU07152			0	0	0
NCU07163			0	0.233674	0
NCU07183			0	0	0
NCU07204			0	0	0.355065
NCU07208			0	0	0
NCU07211			0	0	0
NCU07212			0	0	0.495549
NCU07213			0	0	0
NCU07214			0	0	0
NCU07215			0	0	0
NCU07216			0	0	0
NCU07218			0	0	0
NCU07219			0	0	0
NCU07225	gh11-2	endo-1,4-beta-xylanase 2	0	0	0
NCU07226			0	0	0
NCU07227			0	0	0
NCU07229			0	0	0
NCU07243		Septal pore-associated protein, putative	0	0	0
NCU07244			0	0	0
NCU07250			0	0	0
NCU07285			0	0	0
NCU07302			0	0	0
NCU07306			0	0.972105	0
NCU07341			0	0	0
NCU07350			0	0	0
NCU07370			0	0	0
NCU07371			0	0	0
NCU07372			0	0	0
NCU07429			0	0	0
NCU07464			0	0	0
NCU07475			0	0.0966781	0
NCU07480			0	0	0
NCU07499		TOS1	0	0	0
NCU07500			0	0	0
NCU07501			0	0	0
NCU07510			0	0	0
NCU07511	het-14		0	0	0
NCU07525			0	0	0
NCU07593			0	0	0.108583
NCU07594			0	0	0
NCU07595			0	0.319511	0
NCU07599			0	0	0
NCU07600			0	0	0
NCU07601			0	0	0
NCU07602			0	0	0
NCU07603			0	0	0
NCU07606			0	0	0
NCU07625			0	0	0
NCU07627			0	0	0
NCU07628			0	0	0
NCU07629			0	0	0
NCU07630			0	0	0
NCU07631			0	0	0
NCU07632			0	0	0
NCU07633			0	0	0
NCU07634			0	0	0
NCU07635			0	0	0
NCU07636			0	0	0
NCU07637			0	0	0
NCU07638			0	0	0
NCU07640			0	0	0
NCU07641			0	0	0
NCU07642			0	0	0
NCU07643			0	0	0
NCU07644			0	0	0
NCU07645			0	0	0
NCU07646			0	0	0
NCU07647			0	0	0
NCU07648			0	0	0
NCU07651			0	0	0
NCU07653			0	0	0
NCU07750			0	0	0
NCU07752			0	0	0
NCU07759			0	0	0
NCU07763			0	0.334285	0.0957492
NCU07764			0	0	0
NCU07766			0	0	0
NCU07767			0	0	0
NCU07799			0	0	0
NCU07809			0	0	0
NCU07812			0	0	0
NCU07820	mfs-29	pantothenate transporter	0	0	0
NCU07847			0	0	0
NCU07848			0	0	0
NCU07908			0	0	0
NCU07912			0	0	0
NCU07920	lacc-8	laccase-8	0	0	0
NCU07944	dpa-1	deoxyribose-phosphate aldolase-1	0	0	0
NCU07955	pod-1	mitochondrion biogenesis protein	0	0	0
NCU07964	cem-3	condensing enzyme (mitochondrial)-3	0	0	0
NCU07970			0	0	0
NCU07973			0	0	0
NCU07976			0	0	0
NCU07995			0	0	0
NCU08015			0	0	0
NCU08059			0	0.270163	0
NCU08075			0	0	0
NCU08077			0	0.199491	0.688408
NCU08079			0	0	0
NCU08080			0	0	0
NCU08081			0	0	0
NCU08083			0	0	0.140683
NCU08084			0	0	0
NCU08085			0	0	0.63667
NCU08101			0	0	0
NCU08102			0	0	0
NCU08103			0	0.0684652	0
NCU08105			0	0	0
NCU08106			0	0	0
NCU08107			0	0	0
NCU08109			0	0	0
NCU08152	sut-6	high affinity glucose transporter	0	0	0.0566502
NCU08153	pho-12	phosphodiesterase/alkaline phosphatase D	0	0	0
NCU08180	sut-10	high-affinity glucose transporter	0	0	0
NCU08204			0	0	0
NCU08206			0	0	0
NCU08207			0	0	0
NCU08208			0	0	0
NCU08209			0	0	0
NCU08210			0	0	0
NCU08211			0	0	0
NCU08212			0	0	0
NCU08213			0	0	0
NCU08219			0	0	0
NCU08220			0	0	0
NCU08221	dlh-3	dienelactone hydrolase-3	0	0	0
NCU08222			0	0	0
NCU08234			0	0	0
NCU08235			0	0	0
NCU08236			0	0	0
NCU08237			0	0	0
NCU08238			0	0	0
NCU08239			0	0	0
NCU08240			0	0	0
NCU08241			0	0	0
NCU08242			0	0	0
NCU08243			0	0	0
NCU08244			0	0	0
NCU08245			0	0	0
NCU08246			0	0	0
NCU08247			0	0	0
NCU08248			0	0	0
NCU08249			0	0	0
NCU08251			0	0	0
NCU08252			0	0	0
NCU08253			0	0	0
NCU08255			0	0	0
NCU08256			0	0	0
NCU08257			0	0	0
NCU08258			0	0	0
NCU08259			0	0	0
NCU08260			0	0	0
NCU08261			0	0.30653	0
NCU08262			0	0	0
NCU08263			0	0	0
NCU08264			0	0	0
NCU08265			0	0	0
NCU08305			0	0.186757	0
NCU08311			0	0	0
NCU08318			0	0	0
NCU08470			0	0.461593	0.543099
NCU08492			0	0	0
NCU08508			0	0	0
NCU08532			0	0	0
NCU08533			0	0	0
NCU08534			0	0	0
NCU08542			0	0	0
NCU08546			0	0	0
NCU08548			0	0	0
NCU08572			0	0	0.13935
NCU08574			0	0	0
NCU08575			0	0	0
NCU08576			0	0	0
NCU08585			0	0	0
NCU08623			0	0	1.19479
NCU08639			0	0	0.276211
NCU08645			0	0	0
NCU08646			0	0	0
NCU08680			0	0	0
NCU08711			0	0.935885	0
NCU08723			0	0	0
NCU08724			0	0	0.936586
NCU08745			0	0	0
NCU08753			0	0	0
NCU08765			0	0	0
NCU08774			0	0	0
NCU08780			0	0.138851	0
NCU08781			0	0	0
NCU08789			0	0	0
NCU08796			0	0	0
NCU08799			0	0	0
NCU08800			0	0	0
NCU08801			0	0	0
NCU08802			0	0	0
NCU08813			0	0	0
NCU08818			0	0	0
NCU08822			0	0	0
NCU08829			0	0	0
NCU08830			0	0	0
NCU08832			0	0	0
NCU08833			0	0	0
NCU08836			0	0	0
NCU08837			0	0	0
NCU08838			0	0	0.0490823
NCU08845			0	0	0
NCU08853			0	0	0
NCU08865			0	0	0
NCU08881			0	0	0
NCU08883			0	0	0.0951042
NCU08885			0	0	0
NCU08912			0	0	0
NCU08915			0	0	0
NCU08916			0	0	0
NCU08917			0	0	0
NCU08933		cellular nucleic acid-binding protein	0	0	0
NCU08970			0	0	0
NCU08971			0	0	0
NCU09052	fem-6		0	0	0
NCU09080			0	0	0
NCU09081			0	0	0
NCU09082			0	0	0
NCU09105			0	0	0
NCU09149			0	0	0
NCU09150			0	0	0
NCU09158			0	0	0
NCU09164			0	0.23272	0
NCU09166			0	0.249418	0
NCU09171			0	0	0
NCU09172			0	0	0
NCU09173			0	0	0
NCU09177			0	0	0
NCU09179			0	0	0
NCU09180			0	0	0
NCU09184	iad-1	indoleamine dioxygenase-1	0	0	0
NCU09189	stk-54	serine/threonine protein kinase-54	0	0.0698481	0
NCU09190			0	0	0.0800131
NCU09211	sad-3	suppressor of ascus dominance-3 protein	0	0	0
NCU09225			0	0	0
NCU09242			0	0	0.327874
NCU09275			0	0	0
NCU09276			0	0.446966	0
NCU09277			0	1.49588	0
NCU09279	lacc-3	laccase-3	0	0	0
NCU09323			0	0	0
NCU09339			0	0	0
NCU09348			0	0	0
NCU09416	lip-9	lipase-9	0	0.277793	0
NCU09418			0	0	0
NCU09426			0	0.368643	0.630129
NCU09431			0	0	0
NCU09434	sms-2	meiotic silencing suppressor 2	0	0	0
NCU09452			0	0	0
NCU09453			0	0	0
NCU09455			0	0	0
NCU09490			0	0.195212	0
NCU09530			0	4.13164	2.01186
NCU09574			0	0	0
NCU09577			0	0	0
NCU09578			0	0	0
NCU09584			0	0	0
NCU09585			0	0	0
NCU09587			0	0	0
NCU09588			0	0	0
NCU09591			0	0	0
NCU09593			0	0	0
NCU09597			0	0	0
NCU09605			0	0.187063	0
NCU09623			0	0	0
NCU09630			0	0.713646	0.331431
NCU09645			0	0	0
NCU09650			0	0.340692	0
NCU09660			0	0	0
NCU09665			0	0	0
NCU09667			0	0	0
NCU09704			0	0	0
NCU09720			0	0	0
NCU09725			0	0	0
NCU09726			0	0	0.47209
NCU09743			0	0	0
NCU09765		surface protein 1	0	0	0.23629
NCU09766			0	0	0
NCU09768			0	0	0
NCU09774	gh62-1	cellulase	0	0	0
NCU09775	gh54-1	alpha-N-arabinofuranosidase	0	0	0
NCU09828			0	0	0
NCU09834			0	0	0
NCU09835			0	0	0
NCU09837			0	0	0
NCU09854			0	0	0
NCU09872			0	0	3.40901
NCU09875	gt2-3	capsule polysaccharide synthase Cps1	0	0	0
NCU09876			0	0.0735236	0
NCU09907			0	0	0
NCU09908			0	0	0
NCU09926			0	0	0
NCU09947			0	0	1.30306
NCU09948			0	0	0
NCU09949			0	0	0
NCU09950			0	0	0
NCU09951			0	0	0
NCU09961			0	0	0
NCU09965			0	0	0
NCU09966			0	0	0
NCU09981			0	0	0
NCU10005			0	0	0
NCU10016		thermophilic desulfurizing enzyme family protein	0	0	0
NCU10057			0	0	0
NCU10107	rpi-1	ribose phosphate isomerase-1	0	0	0
NCU10125			0	0	0
NCU10186			0	0	0
NCU10210			0	0	0
NCU10231			0	0	0
NCU10278			0	0	0
NCU10369			0	0	0
NCU10396			0	0	0
NCU10502			0	0	0
NCU10601			0	0	0
NCU10605			0	0	0
NCU10702			0	0	0
NCU10766			0	0	0
NCU10770			0	0	0
NCU10839			0	0	0
NCU10867			0	0.21728	0.509853
NCU10889			0	0	0
NCU10906			0	0	0
NCU10936			0	0	0
NCU10951			0	0	0
NCU10954			0	0	0
NCU11059			0	0	0
NCU11087			0	0	1.53339
NCU11108			0	0	0
NCU11286			0	0	0
NCU12026			0	0	0
NCU12036			0	0	0
NCU12039			0	0	0
NCU12044			0	0	0
NCU12052			0	1.74446	0
NCU12058		oxidoreductase	0	0	0
NCU12069			0	0	0
NCU12076			0	0	0
NCU12077			0	0	0
NCU12078			0	0	0
NCU12086			0	0	0
NCU16305			0	0	0
NCU16321			0	0	0
NCU16332			0	0	0
NCU16344			0	0	0.76726
NCU16357			0	0	0
NCU16363			0	0	0
NCU16392			0	0	0
NCU16406			0	0	0
NCU16409			0	0	0.147767
NCU16440			0	0.18123	0
NCU16444			0	1.11448	0
NCU16447			0	0	0
NCU16473			0	0	0
NCU16482			0	0	0
NCU16494	vad-18	BZIP	0	0	0
NCU16529			0	0	0
NCU16554			0	0.236079	0
NCU16562			0	0	0
NCU16569			0	0	1.58324
NCU16600			0	0	0
NCU16614			0	0	0
NCU16623			0	0	0.100378
NCU16630			0	0	0
NCU16631			0	0	0
NCU16633			0	0	0.5597
NCU16649			0	0	0.571924
NCU16686			0	0.571349	0
NCU16702			0	0	0
NCU16703			0	0	0
NCU16704			0	0	0
NCU16705			0	0	0
NCU16706			0	0	0
NCU16707			0	0	0
NCU16723			0	0	0
NCU16728			0	0	0
NCU16740			0	0	0
NCU16743			0	0	0
NCU16744			0	0	0
NCU16762			0	0	0
NCU16763			0	0	0
NCU16794			0	0.164805	0.383417
NCU16813			0	2.73445	3.23179
NCU16831			0	0	0
NCU16846			0	0	0
NCU16905			0	0.92561	0
NCU16906			0	0	0
NCU16912			0	0.0447719	0.0508134
NCU16916			0	0	0
NCU16920			0	0	0.675567
NCU16924			0	0	0
NCU16925			0	0.0430256	0
NCU16926			0	0	0
NCU16927			0	0	0
NCU16928			0	0	0
NCU16940			0	2.1796	0
NCU16960			0	0.127672	0
NCU16961			0	0	0
NCU16988			0	0	0
NCU17029			0	0	0
NCU17038			0	0	0
NCU17049			0	0	0
NCU17087			0	0	0
NCU17143			0	0	0
NCU17145			0	0	0
NCU17161			0	0	0
NCU17170			0	0	0
NCU17172			0	0	0
NCU17180			0	0	0
NCU17181			0	0	0
NCU17187			0	0	0
NCU17203			0	0	0
NCU17224			0	0	0
NCU17270			0	0	0
NCU17272			0	0	0.275203
NCU17282			0	0	0
NCU17283			0	0	0
NCU01829			0	0	4.58588
NCU00763			0	0	0
NCU01151	mpr-1	calpain-B	0	0.117107	0.0754356
NCU05923	cdh-2	cellobiose dehydrogenase-2	0	0.0717391	0
NCU05340	aso-1	alkanesulfonate oxygenase-1	0	0.0262786	0
NCU02178	sad-1	Suppressor of ascus dominance-1	0	0	0.0935997
NCU02655			0	0	0
NCU07050		Hypothetical protein	0	0.15318	0
NCU04391	mdr-4	Multi-drug resistance-4	0	0.0307708	0.104415
NCU07592			0	0.0627391	0
NCU04919			0	0	0
NCU08615	ty-2	Tyrosinase	0	0	0
NCU00985	gh2-4	hydrolase	0	0.372777	0
NCU02324			0	0	0.120253
NCU03746			0	0	0
NCU05479			0	0	0
NCU00932			0	0	0
NCU01134	cyp450-4		0	0	0
NCU08579	uth-5	ubiquitin terminal hydrolase-5	0	0.131584	0.0448056
NCU10896			0	0	0.253589
NCU05773			0	0.0751044	0
NCU09028	gh47-8	Class I alpha-mannosidase	0	0	0
NCU16724			0	0	0
NCU09026	fea-2	feruloyl esterase-2	0	0	0
NCU02146			0	0.0828207	0.04696
NCU04267			0	0.0871243	0
NCU06917			0	0	0.103946
NCU01593			0	0	0
NCU00885			0	0.544439	0
NCU09163			0	0.0496901	0
NCU04934			0	0.149662	0.0566893
NCU05940			0	0	0
NCU03474			0	0.155973	0
NCU10037			0	0	0
NCU09793	dbh-5	DEAD/DEAH box DNA helicase	0	0.0135644	0.0458376
NCU03161			0	0	0
NCU10010			0	0	0
NCU08630			0	0.056121	0.383219
NCU16720			0	0.0288771	0
NCU08558		Septal pore-associated protein, putative	0	0	0.0344987
NCU07207			0	0.37009	0.0702932
NCU04608			0	0.0929952	0.105193
NCU07224		monooxygenase	0	0.443072	0
NCU17267			0	0	0
NCU02516		Hypothetical protein	0	0	0
NCU07107			0	0	0
NCU06060			0	0	0
NCU12028			0	0	0
NCU16745			0	0	0.0855394
NCU11346			0	0	0.531928
NCU02037			0	0	0
NCU16897			0	0	0
NCU06905	tnr-2	Tetrahydroxynaphthalene reductase	0	0	0
NCU17073			0	0.171006	0
NCU05005		HHE domain-containing protein	0	0	0
NCU06938			0	0	0
NCU06822			0	0	0
NCU09423		secreted protein	0	0.54253	0
NCU06384	sut-11	MFS sugar transporter	0	0.0916985	0
NCU08849			0	0.0938193	0
NCU07801			0	0	0
NCU08569		Septal pore-associated protein, putative	0	0	0.0542497
NCU12137			0	0	0
NCU09640	mfs-13	MFS toxin efflux pump	0	0	0
NCU01308			0	0	0
NCU03541			0	0	0.117053
NCU01561			0	0.104509	0
NCU03511			0	0.10473	0.120616
NCU16366			0	0	0
NCU17086			0	0	0
NCU16509			0	0	0
NCU02710			0	0.222654	0.126115
NCU08494			0	0.222034	0.256109
NCU07709	trm-32	cation efflux system protein czcD	0	0.335366	0.168857
NCU05707			0	0	0.128742
NCU00048			0	0.111989	0.904359
NCU05621			0	0	0
NCU09634			0	0	0
NCU04351			0	0	0
NCU08349			0	0	0
NCU08814			0	0.163914	0
NCU04366			0	0.626156	0
NCU01495			0	0.0759261	0.400245
NCU07054	sut-19	sugar transporter 4	0	0	0
NCU08182			0	0	0
NCU09338			0	0.104821	0
NCU02908			0	0	0
NCU05356			0	0	0.0507039
NCU07149			0	0.493193	0.101773
NCU05978			0	0.0172909	0.0584827
NCU09328			0	0.610737	0
NCU06094			0	0.188624	0
NCU01392			0	0	0
NCU09586			0	0	0
NCU16474			0	0	0
NCU01450			0	0	0
NCU10274			0	0	0
NCU06686			0	0	0.835534
NCU06426			0	0.152457	0
NCU16860			0	0	0.177532
NCU09314			0	0	0
NCU05935			0	0	0.120336
NCU07652			0	0.0405556	0
NCU10344	cyp450-28	cytochrome P450 98A3	0	0.0408454	0
NCU08872			0	0	0
NCU17268			0	0.0834603	0
NCU07115			0	0	0
NCU07094		monooxygenase	0	0	0
NCU05566			0	0	0
NCU04869			0	0	0
NCU11038			0	0	0
NCU17186			0	0	0
NCU07148			0	0	0
NCU08622			0	0	1.31084
NCU04935	dya-2	dynamin-2	0	0.0559305	0.12644
NCU04955			0	0	1.35836
NCU07978			0	0	0
NCU08078			0	0	0
NCU01313			0	0	0
NCU07317			0	0	0
NCU07977			0	0.214095	0
NCU05821	pig-1	melanin pigment-1	0	0	0.122423
NCU08843			0	0	0
NCU09099			0	0.144648	0
NCU00123			0	0	0
NCU16913			0	0.168541	0
NCU11006			0	0	0
NCU01717			0	0.191419	0
NCU05758	pre-2	pheromone receptor	0	0.0953849	0.0541664
NCU07217			0	0	0
NCU09952			0	0	0
NCU09836			0	0	0
NCU05679			0	0	0
NCU02925	fbm-1	fruiting body maturation-1	0	0	0
NCU04490			0	0	0
NCU04089	cyp450-6	pisatin demethylase	0	0.0434417	0.197152
NCU09780			0	0	0
NCU04751			0	0	0.511818
NCU03000	gh61-8	Polysaccharide monooxygenase 3	0	0	0.634451
NCU17271			0	0.061242	0
NCU10427			0	0	0.321118
NCU08866			0	0	0
NCU17054			0	0.823838	0
NCU08538			0	0.519463	0.0657129
NCU09855	nic-9	nicotinic acid-9	0	0	0.11381
NCU03109			0	0	0.47917
NCU09391	phe-8	phenylalanine-8	0	0	0
NCU05494			0	0.204022	0
NCU16310			0	0	0
NCU07239			0	0.0783634	0
NCU06040			0	0	0.206978
NCU17225			0	0	0.184733
NCU07596			0	0.3299	0
NCU05762			0	0	0
NCU02919	mkr-6	cupin domain-containing protein	0	0	0
NCU09074			0	0	0
NCU00757			0	0	0
NCU05764			0	0	0
NCU08918			0	0	0
NCU11151			0	0	0
NCU05093	met-19	methionine-19	0	0.236026	0
NCU05084			0	0	0
NCU11309		Integral membrane protein	0	0	0.115418
NCU07626		Thermoresistant gluconokinase	0	0	0.245892
NCU08937			0	0	0
NCU03983			0	0	0
NCU02889			0	0.228413	0.0518586
NCU07249			0	0.105553	0
NCU00839			0	0	0
NCU07919	met-24	methionine-24	0	0.0769253	0
NCU01112		lipid binding protein	0	0.784994	0.127624
NCU05811			0	0.193717	0
NCU10621			0	1.05412	0.150315
NCU17263			0	0.0802781	0.275657
NCU05191			0	0.0676549	0.308851
NCU06134			0	0	0
NCU04867			0	0	0.28227
NCU09589			0	0	0
NCU10457			0	0.0858534	0
NCU06525			0	0.133327	0.4527
NCU10644			0	0.212272	0
NCU05155			0	0	0
NCU07744			0	0	0
NCU06160			0	0	0
NCU01684			0	0	0
NCU10501	sgr-33	Zn2Cys6	0	0	0
NCU00439			0	0	0.259746
NCU05580		membrane transporter	0	0.454392	0.0573805
NCU04560			0	0.38557	0
NCU07781			0	0	0
NCU11364		ketoreductase	0	0	0
NCU10004	stk-56	serine/threonine protein kinase-56	0	0	0.059559
NCU10596			0	0.352822	0
NCU10448			0	0.0798563	0
NCU08191			0	0.901832	0.0792052
NCU16488			0	0.121513	0
NCU08437			0	0	0
NCU09487			0	0	0
NCU08383			0	0	0
NCU07055		monooxygenase	0	0.170186	0.581138
NCU16333			0	0	0.393272
NCU03477			0	0.0892693	0.0251917
NCU05787			0	0.758387	2.09095
NCU06163			0	0	0
NCU17135			0	0.630524	0.330579
NCU07180			0	0.789918	0.188593
NCU08573			0	0	0
NCU10629			0	0	0
NCU05069	fxr-4	FAD-dependent oxidoreductase-4	0	0.0705535	0.039945
NCU16362			0	0.681371	0.393124
NCU00852	gh43-1	endo-arabinase	0	0	0
NCU01096			0	0	0
NCU05171			0	0	0
NCU00747			0	0	0
NCU08969			0	0.0897995	0.254801
NCU03582			0	0	0
NCU07526			0	0	0.345688
NCU16350			0	0	0
NCU01536			0	0	0
NCU07983			0	0.458435	0.710197
NCU04030			0	0	0
NCU08491			0	0	0
NCU17185			0	0	0
NCU07095			0	0.3793	0
NCU16303			0	0	0
NCU02199			0	0	0
NCU01863			0	0	0
NCU06823			0	0	0
NCU07199	mfs-27	major myo-inositol transporter iolT	0	0.691722	0.343337
NCU05668			0	0.175735	0
NCU05018			0	0.406068	0
NCU04586			0	0	0.412486
NCU04285			0	0.534949	0.182527
NCU09393			0	0	0
NCU02488			0	0	0.866643
NCU05844			0	0	0.874694
NCU04992			0	1.54081	0
NCU11340			0	0	0.457816
NCU06234			0	0	0
NCU01153			0	0	0
NCU09167			0	0.0379072	0.0213774
NCU08086			0	0	0
NCU09685			0	0	0
NCU03532			0	0	0
NCU05506			0	2.3859	0
NCU06121			0	0.896481	0.822917
NCU00947			0	0.541079	0
NCU06133			0	0	0.923828
NCU00391			0	0.29678	0
NCU08672			0	0.372051	0.434784
NCU03620			0	0	0
NCU16307			0	0	0.369194
NCU08785	faeD-3.544	fungal cellulose binding domain-containing protein	0	0	0
NCU01631			0	0	0.314086
NCU09939			0	0.287196	0.166763
NCU07272			0	0	0
NCU01837			0	0.970566	0
NCU00804			0	0.35105	0.40937
NCU01861		short chain dehydrogenase/reductase family protein	0	0	0.50982
NCU00343			0	0.455383	0.10454
NCU09181			0	0	0.721202
NCU08442			0	0	0
NCU07770			0	1.04061	0
NCU06689			0	2.97641	0
NCU01943			0	0	0
NCU08128	cyp450-19	cytochrome-P450-like-19	0	0	0
NCU02461			0	0.709276	0.578608
NCU00989			0	0	0
NCU05017			0	2.09026	0
NCU07867			0	1.42096	0
NCU16348			0	0.545062	0
NCU10393			0	0.464462	1.05602
NCU09404			0	0	0
NCU09420	hsp20	hsp20-like protein	0	0	1.46331
NCU10703			0	0	1.22237
NCU16685			0	0.0997455	0.688408
NCU05567			0	0.670984	0
NCU09168			0	0.739094	0.0881721
NCU00229			0	0.979623	0.189766
NCU00179			0	0	1.98242e-05
NCU03467			0	2.06887	0.834342
NCU09075			0	0.779107	0
NCU16755			0	0	0
NCU02329			0	0	0
NCU16876			0	0	0
NCU02298			0	0	0
NCU06964	tdo-1	taurine dioxygenase-1	0	0	0
NCU17050			0	0.192601	1.12547
NCU00781			0	0	0
NCU00851			0	0	0
NCU08612			0	0.000252458	0
NCU07573			0	7.00321	0
NCU01734			0	0.605538	3.65427
NCU16766			0	0	1.86324
NCU08571			0	0	0
NCU16738			0	0.247136	0
NCU16904			0	2.77412	0
NCU03829			0	0	0
NCU05092			0	0	0
NCU05098	chol-12	Phosphatidylserine decarboxylase	0	0	0
NCU03427			0	2.26545	2.3338
NCU08635			0	1.41891	1.68432
NCU08095			0	0.189853	1.09062
NCU09448			0	0	0
NCU10641			0	0	0
NCU09060			0	0	0
NCU07316			0	0.201589	0.824284
NCU08438			0	2.39279	0
NCU08415			0	0	5.82576
NCU04529			0	1.72315	0.519394
NCU06529			0	3.708	0
NCU00099			0	0	1.79193
NCU03598		Septal pore-associated protein, putative	7.86924e-08	0	0.000473291
NCU06667			2.07873e-07	4.46157	5.84341
NCU05586		malate/L-lactate dehydrogenase	2.14627e-05	3.61987	6.12344
NCU09638	pks-5	polyketide synthase 5	8.6771e-05	0	0
NCU00760			0.00223296	0.0399178	0.0899313
NCU00844			0.0270584	0.148798	0.0280104
NCU06582			0.0285827	0.0524106	0.118433
NCU07463			0.0294613	0.081048	0.0610602
NCU05201	trm-62	transport of metals-62	0.0301434	0.442329	0.124985
NCU03481		Zn2Cys6	0.0311658	0.0284935	0.0642016
NCU17269	opt-5	oligopeptide transporter-5	0.0318845	0.117013	0
NCU09773	opt-1	oligopeptide transporter-1	0.0321219	0.3242	0.0333261
NCU09373	mlh-2	MUTL-2	0.0322873	0	0.1005
NCU04484			0.0333806	0.0306359	0.103953
NCU06793			0.0336574	0.216242	0.38437
NCU11331			0.0341572	0	0
NCU05866			0.0347944	0.0319433	0.0722826
NCU09923	gh3-7	Beta-xylosidase	0.0356391	0	0.259227
NCU07905			0.0358613	0.0329303	0
NCU08543			0.0366615	0	0
NCU07918			0.0385456	0	0
NCU02195	aap-23	Proline transport	0.0407108	0	0.12062
NCU05173			0.040923	0	0.127866
NCU08835			0.0421478	0	0.395293
NCU05172			0.042189	0.135161	0.10901
NCU04631			0.0462775	0	0
NCU07116			0.0463723	0.0105899	0.0119201
NCU07508		Type-2 protein geranylgeranyltransferase subunit, putative	0.0471922	0.0868835	0
NCU04547			0.0472568	0.174007	0.197427
NCU09170	gh43-4	alpha-N-arabinofuranosidase II	0.0490715	0	0
NCU04819	trm-39	Fe(2+) transporter 3	0.0513349	0.567574	0.161139
NCU06423			0.0521891	0.0961875	0.109255
NCU04960		Zn2Cys6	0.0523078	0.0964087	0.328528
NCU08614			0.0529906	0.0488409	0.499376
NCU08096			0.0550889	0.252477	0.228157
NCU05863			0.0556397	0.256561	0.116657
NCU09125			0.0562291	0.518623	0.058962
NCU07076	gh81-1	endo-1,3-beta-glucanase	0.0562795	0.103187	0.378868
NCU03428			0.0565981	0	0.237435
NCU02964			0.0574916	0.571565	0.295628
NCU08539			0.057783	0	0.303166
NCU06011	abc-6	multidrug resistance protein 3	0.0580087	0	0.0895812
NCU06548			0.0591263	0.0541045	0.0203366
NCU00185			0.0603607	0.111446	0.253643
NCU09687			0.0613263	0	0
NCU17115			0.0621549	0	0.588131
NCU09354			0.0625052	0.500862	0.0979303
NCU00327			0.0637631	0.647985	0.268347
NCU02023	mdr-5	multi-drug resistance-5	0.0643337	0	0
NCU06474			0.0647867	0.178341	0.0336118
NCU03512	crp-55		0.0666581	0.55459	0.140446
NCU05358	mlh3-1		0.0668518	0	0
NCU09471	KIAA0417	Hypothetical protein	0.066988	0	0
NCU08175			0.0672427	0	0
NCU00594			0.0697578	0.387182	0.220772
NCU00231			0.0702263	0	0.0364775
NCU08972	gsl-7		0.0709776	0.0656762	0.149837
NCU06574			0.0720973	0.0662075	0
NCU00724			0.0725522	0	0.0754097
NCU05825			0.0749071	0.138743	0.316821
NCU03618		Integral membrane protein	0.075283	0.41494	0.117443
NCU01088			0.0755302	0.277543	0.196391
NCU02034	rid-1	RIP defective	0.0755467	0.0461414	0.0260468
NCU10932			0.0767398	0.142195	0
NCU07789			0.0770052	0.106128	0.0400584
NCU05670			0.0785749	0	0.0832201
NCU08812			0.0788531	0	0
NCU12065			0.0792062	0.293688	0
NCU09491	fea-1	feruloyl esterase B	0.0792972	0.220524	0
NCU16664			0.0794799	0.14736	0.168426
NCU01995			0.0799031	0.146875	0.33274
NCU03762			0.0812198	0.48528	0.592062
NCU08521			0.0813635	0	0
NCU01108			0.0824229	0.993949	0.52468
NCU01033			0.0826333	0.0504955	0
NCU09412			0.083738	0.0383231	0
NCU05711			0.0843369	0	0
NCU05767	znf-10	zinc finger transcription factor-10	0.0845538	0.116627	0
NCU08531			0.0854296	0.443825	0.383458
NCU08404			0.0856274	0.260877	0.176291
NCU08702		Septal pore-associated protein, putative	0.0858051	0.557578	1.45878
NCU09126			0.0859974	0.026282	0.0593906
NCU07484	gh18-8	Chitinase	0.0868306	0.0264554	0.0297974
NCU05015			0.0875469	0.487811	0
NCU05918			0.0884558	0.284808	0.0922629
NCU00745			0.0895929	0	0
NCU01562		2,4-dichlorophenoxyacetate alpha-ketoglutarate dioxygenase	0.0895929	0	0.476806
NCU01608			0.0897209	0.825489	0.0468044
NCU09046			0.0906522	0	0
NCU09148			0.0907833	0	0.0947393
NCU09636			0.091445	0.294528	0.0477219
NCU16408			0.0928478	0.3453	0
NCU09049			0.0955607	0	0.149746
NCU16632			0.0958129	0.0891397	0
NCU05047			0.0961969	0.0945468	0.0835409
NCU10659			0.0962137	0.268561	0.102715
NCU07102			0.0977124	0	0
NCU09451			0.0981942	0.630753	0.713319
NCU17247			0.0984276	0.0602156	0.0340495
NCU03411			0.100414	0	0
NCU11347			0.103828	0.143513	0.271666
NCU00797			0.104048	0	0.343741
NCU00786	gpr-1	G-protein coupled receptor	0.105125	0.0965163	0.218413
NCU04871			0.105239	0.0213633	0.0480945
NCU09031			0.105452	0.594783	0.0905917
NCU03974			0.107071	0.0856124	0.0550996
NCU07090			0.107117	0	0
NCU05872			0.107216	0.593	0
NCU08039			0.107467	0.198134	0.168848
NCU03547			0.108977	0.91513	0.819118
NCU06106			0.109058	0.0667699	0.226714
NCU07433			0.109961	0.100592	0.0566979
NCU06339	tcf-16	transcription factor-16	0.109985	0.033671	0.038112
NCU11210			0.110726	0.723467	0.475957
NCU10285	cyp450-33	cytochrome-P450-like-33	0.111369	0.102708	0.291885
NCU02740			0.111984	0.522778	0.12041
NCU10470			0.112881	0	0.175369
NCU03828			0.115276	0.212713	0.0604774
NCU03446			0.11613	0.217052	0
NCU01672		DUF726 domain-containing protein	0.117644	0.593332	0.152824
NCU05097			0.117835	0.0543739	0.742262
NCU06657			0.119138	0	0
NCU08405			0.119338	0	0
NCU08757			0.119675	0	0.0628463
NCU09988			0.120049	0.30277	0.0622172
NCU03984			0.120318	0	0.389664
NCU02918	mkr-6	polyketide synthase 6	0.120475	0.0733423	0.103158
NCU16786			0.120511	0	0
NCU01866	ppm-9	pentose phosphate metabolism-9	0.122117	0.149672	0.0423917
NCU05042	bro-1	bilirubin oxidase-1	0.122334	0.412335	0.594555
NCU01853	bet-1	choline dehydrogenase	0.122991	0	0.0956439
NCU05179	nup-26		0.123649	0.0757833	0
NCU01972			0.12522	0.729169	0.60884
NCU09072			0.126243	0.116614	0.132785
NCU09590			0.126479	0	0
NCU05822			0.126544	0	0.13126
NCU11383			0.126831	0.311005	0.352468
NCU01038			0.127299	0.0780407	0.0442241
NCU07448			0.127408	0.117705	0
NCU06792		mannosylphosphate transferase	0.128956	0.536198	0.544241
NCU06690			0.128964	0	0.69813
NCU09977			0.129077	0.059634	0.271704
NCU00128			0.130888	0.479304	0.337956
NCU08862			0.132599	0.365945	0.875926
NCU06803	gdc-2	glutamate decarboxylase-2	0.133522	0.459539	0.554418
NCU09796	gpr-38	Integral membrane protein	0.136345	0.693464	0.718675
NCU07144			0.137441	0	0.239094
NCU08037			0.137569	0	0
NCU09635			0.137623	0.970984	0.718256
NCU01812			0.137807	0.211367	0.239744
NCU03250			0.13873	0	0
NCU01210	pab-1	para-aminobenzoic acid-4	0.138758	0.0955387	0.216184
NCU05896	mic-34	mitochondrial carrier-34	0.138954	0.192799	0
NCU08472			0.140082	0.777555	0.0738988
NCU04691	gh71-1	alpha-1,3-glucanase	0.140902	0.216163	0.147145
NCU05146			0.141565	0.389347	0.410554
NCU08834			0.141955	0	0
NCU06169			0.142138	0.623954	0.460275
NCU02215			0.143389	0.683617	0.326786
NCU06071	dpr-2	dehydropantoate reductase-2	0.14418	0.200165	0
NCU04478	pla-6	phospholipase-6	0.144648	0.132835	0.150338
NCU03402		membrane transporter	0.144833	0.185917	0.180066
NCU02339			0.145395	0.201878	0
NCU09613			0.146175	0.0897354	0.0509234
NCU06443		Zn2Cys6	0.146431	0.0268544	0.242771
NCU09603			0.146485	0.22482	0
NCU08863			0.146787	0.679473	0.620416
NCU02040			0.146797	0	0.102289
NCU08884			0.147226	0	0
NCU00516			0.147319	0	0
NCU02638			0.149652	0	0
NCU08734			0.150566	0	0.274033
NCU07234			0.151226	0.625161	0
NCU06313			0.152225	0.429921	0.166395
NCU05938			0.152648	0	0
NCU16639			0.153309	0.568137	0
NCU02077			0.154303	0.117818	0.0266064
NCU01054			0.154447	0	0
NCU16929			0.155626	0	0
NCU04593	lacc-9	laccase-9	0.156923	0.33743	0.164264
NCU00946			0.156971	0.145485	0
NCU01034			0.157508	0.0729958	0.25025
NCU04038			0.157508	0.145992	0.834168
NCU07053	ahd-4	Aldehyde dehydrogenase	0.15764	0.0968542	0.110021
NCU04917			0.158122	0	0
NCU06937			0.158777	0	0
NCU00732	cyp450-1	trichothecene C-15 hydroxylase	0.160177	0.220829	0
NCU00806			0.161739	0	0
NCU01869			0.161754	0.149997	0
NCU11382		Tyrosinase	0.162135	0.225533	0
NCU00380			0.162249	0	0.0844791
NCU03017			0.16305	0	0
NCU07921			0.16305	4.15259	1.42972
NCU04169			0.163401	0.0751044	0.127635
NCU08223			0.163479	0.379061	0.86695
NCU10965			0.16414	0.908056	0
NCU00096			0.164662	0.910979	0.80529
NCU08429	gpr-31	G-protein coupled receptor	0.164865	0.492591	0.0858662
NCU16452			0.166634	1.10113	0.182717
NCU09691			0.167636	1.08255	0
NCU01834			0.167649	0	0
NCU03721			0.168003	0	0
NCU16699			0.16855	0.155459	0
NCU07718			0.168616	0.12381	0.385133
NCU04561	mld-1	melanization defective-1	0.168825	0.0519051	0
NCU07237			0.169201	0.479452	0
NCU05382			0.169704	2.77409	0
NCU00645			0.170073	0.209175	0
NCU12132			0.17055	0	0.181177
NCU17036			0.170728	0	0
NCU04701			0.171198	0	0
NCU07396			0.172598	0	0
NCU04451			0.173291	0.397218	0.179531
NCU05557			0.174367	0.251015	0.128808
NCU01462			0.175094	0	0
NCU07946			0.175229	0.211196	0
NCU05604	lacc-6	laccase-6	0.175569	0.0804946	0.363843
NCU09059			0.177065	0.50274	0
NCU09484	apr-'12	Aspartyl protease	0.177139	0.529615	0.138576
NCU04920			0.17728	0.130221	0
NCU16832			0.178491	0.08291	0.0949763
NCU00704			0.179171	0	0
NCU06335			0.179201	0	0.125469
NCU08016			0.179419	0	0.19098
NCU16372			0.180357	0	0.0960096
NCU02878			0.180971	0	0.0472113
NCU05699			0.18109	0.208286	0
NCU05818		Phosphatidyl synthase	0.1814	0.390755	0.444675
NCU16701			0.182222	1.89708	0
NCU10019			0.18268	0.0562214	0
NCU03562			0.183513	0.106793	0.0343835
NCU06455			0.184208	0.171239	0
NCU10404			0.184503	0.643157	0.66035
NCU07479			0.186083	0.49192	0.377963
NCU01591	sad-4		0.187105	0.129165	0.244223
NCU03918	msp-26		0.187461	1.04595	0.299855
NCU04914			0.188331	0.695811	0.660201
NCU00779			0.188377	0	0
NCU09631			0.190493	0.38502	0.0396311
NCU10684			0.190857	0.746765	0.647981
NCU09424			0.191386	0.0881009	0.399887
NCU05631			0.191781	0.363375	0
NCU16877			0.192723	0.730476	0
NCU08735			0.194078	0.357412	0.557743
NCU06082			0.194118	0	0
NCU01917			0.194639	0.133714	0.17609
NCU05178			0.194891	0.120065	0
NCU16820			0.196978	0.128984	0.087431
NCU09198		questionable protein	0.197099	0.091741	0.42128
NCU03382			0.198517	0.277246	0
NCU09103	cyp450-22		0.198608	0.109517	0.537535
NCU16528			0.198776	0	0
NCU07819	suc-2	succinate-2	0.202319	0.810608	0.284286
NCU02774			0.203493	0	0.653365
NCU10861			0.204125	0.141045	0.106776
NCU07894	opt-3	oligopeptide transporter-3	0.204492	0.123161	0.0881338
NCU03484			0.205102	0.188549	0
NCU08250			0.207782	0	0.556489
NCU10772			0.208431	0.192799	1.68556
NCU00708			0.208507	1.97829	0.463213
NCU07902			0.212256	0.989605	0.341429
NCU04028			0.212911	1.58837	1.71267
NCU06263			0.213524	0.0150192	0.236934
NCU05886		DUF895 domain membrane protein	0.213603	0	0
NCU12107			0.217515	0	0.272165
NCU07623	ala-4	alanine-4	0.218334	0	0.285973
NCU01396			0.219193	0.208083	0
NCU03665			0.219193	3.32932	0.487347
NCU16346			0.220152	0	0.137764
NCU17083	lpl-3	lysophospholipase-3	0.221736	0	0.153693
NCU09714			0.222523	0.519323	0.358782
NCU00474			0.222883	0	0.359391
NCU16716			0.223027	0.75724	0
NCU05790	phy-2	phytochrome-like histidine kinase 2	0.223105	0.167057	0.104668
NCU03475		Hemolysin	0.223243	0.416836	0
NCU10359		neutral ceramidase	0.225026	1.16038	0.699159
NCU04438			0.2258	0	0
NCU08756			0.227257	0.0418235	0
NCU05142			0.227888	0	0.119521
NCU10903			0.228416	0.426738	0.368778
NCU08398	aep-2	aldose epimerase-2	0.229022	0.158462	0.120131
NCU05448			0.2292	0.920105	0.161676
NCU08856	inl-2	myo-inositol oxygenase	0.229225	0.070199	0.158971
NCU07449	mkr-5		0.229325	0.275938	0.326386
NCU06153		monooxygenase	0.230245	0	0.119767
NCU01899			0.231698	0.721405	0.454939
NCU08887			0.232145	0.19601	0.14729
NCU01077			0.235456	0.0727425	0.332489
NCU16491	vad-17	transcription factor-20	0.235728	0.400351	0.364399
NCU03346			0.237237	0.654064	0.288092
NCU01530			0.237515	0	0.796411
NCU03513			0.238736	0.923119	0.19952
NCU08654			0.240637	1.12574	0.519552
NCU04952	gh3-4	Extracellular β-glucosidase	0.241253	0.829731	0.500162
NCU06807			0.242064	0	0
NCU17014			0.24268	0	0.131041
NCU02292			0.243373	0.260995	0.168958
NCU05216		methoxy mycolic acid synthase 1	0.243641	0.479611	0.324773
NCU07909		hydrolase	0.244505	0.111984	0.227537
NCU09851			0.244639	0.15126	0.259448
NCU04804			0.245156	0.573597	0
NCU09053			0.245801	0	0
NCU02562			0.2464	0.511944	0.194246
NCU06806			0.246422	0.480323	1.05399
NCU01802			0.24836	0.320244	0.571284
NCU03640			0.249718	1.66614	1.68211
NCU11054			0.249865	0.584901	0.540367
NCU08790			0.249971	0.173154	0
NCU05187	gpr-20	G-protein coupled receptor	0.250706	0.46186	0.5768
NCU06041	ars-1	Arylsulfatase	0.250743	0.576363	0.348337
NCU08529			0.252508	0.118235	0.409693
NCU00526	lacc-7	laccase-7	0.253934	0.115925	0.174283
NCU09664	ce5-3	acetylxylan esterase	0.254306	0.119113	0
NCU01867	gh61-10	endoglucanase II	0.257736	0.239265	0
NCU17249			0.258057	0	0.274229
NCU08497			0.258819	0	0.981066
NCU07140	mfs-21	allantoate transporter	0.259147	0.148618	0.168059
NCU01111		erythromycin esterase	0.25961	0.239901	0
NCU05932		Hypothetical protein	0.260591	0	0.137172
NCU09472			0.261722	0.0653741	0.0245949
NCU09964			0.262631	0.750789	0.591498
NCU07406			0.264457	0	0.595228
NCU00534			0.264547	0	0.221597
NCU16930			0.264706	0.0807821	0.205064
NCU00845			0.265567	0.0520846	0
NCU00871			0.265836	0	0
NCU07990			0.26773	0.240327	0.173219
NCU05658	stk-36	serine/threonine protein kinase-36	0.268813	0.247322	0.0467424
NCU02931			0.269259	0.370701	0.524141
NCU11363		FAD binding domain-containing protein	0.269689	0.0413559	0
NCU03165			0.270908	0	0
NCU07613			0.272153	0	0
NCU08116			0.272961	0.315527	0.93523
NCU16411			0.274822	0.516491	0
NCU08496			0.275215	0.125919	0.162272
NCU15833			0.275412	0.127361	0.290427
NCU05887		oxidoreductase	0.276266	0.507227	0.179329
NCU02909	gh75-1	Chitosanase	0.276682	1.11457	0.786256
NCU07797			0.280164	0	0.0738988
NCU07009			0.282184	0.66337	0.460448
NCU08123			0.283311	0.235989	0.69281
NCU17215			0.283502	0.439468	0.604849
NCU01334			0.285496	0.17522	0.149113
NCU08547			0.285673	0	0
NCU07324	con-13	Conidiation-specific protein 13	0.286643	1.06665	0
NCU02317			0.286861	0.597325	0.151444
NCU02341			0.28716	0.730835	0.909638
NCU00787			0.289157	0.320152	0.0606853
NCU02275			0.290653	0	0
NCU10547			0.290947	0.152856	0.0433018
NCU00547			0.291474	0.153135	0
NCU01844			0.292127	0.453329	0.179586
NCU08769	con-6	Conidiation-specific protein 6	0.292197	0.962358	0
NCU04464			0.292515	0.30223	0.228056
NCU03499			0.293336	0.0541398	0.123171
NCU09459			0.2936	0.347091	0.262224
NCU04853			0.29471	0	0
NCU04555			0.294982	0.466956	0.527385
NCU01079			0.295727	0	0
NCU06920		C2H2	0.297775	0.554491	0.742781
NCU03785			0.297964	0.116893	0.65929
NCU07150			0.298032	0.137248	0.675154
NCU10910			0.298698	0.410453	0.1802
NCU10056			0.300607	0	0
NCU06165			0.301625	0.727345	0.313703
NCU05156			0.301944	0.0927126	0.157896
NCU09280			0.302423	0.0397355	0.18017
NCU06591			0.30345	0.565292	0.216453
NCU03322	lip-7	lipase-7	0.303583	0	0.160572
NCU07765			0.303663	0	0.446685
NCU10895	msh4	mutS ortholog 4 protein	0.303746	0.354939	0.156517
NCU16787			0.303826	0.428987	0
NCU06434			0.304588	0.77593	0
NCU08555			0.307624	1.69786	0.137496
NCU11396			0.307644	0.49881	0
NCU16942			0.309344	0.141458	0.159423
NCU05639			0.309715	0.143493	1.31142
NCU02653	mfs-20	Allantoate and ureidosuccinate transport	0.310318	0.524219	0.865999
NCU08755	gh3-3	Extracellular β-glucosidase	0.312317	0.531054	0.506996
NCU03052			0.313933	0.300816	1.78713
NCU03788	cys-16	cysteine synthase B	0.314514	0.686434	0.204587
NCU07119	nps-2	nonribosomal peptide synthase 2	0.315925	0.339842	0.494798
NCU09390	tnr-1	tetrahydroxynaphthalene reductase	0.316316	0.290695	0.535028
NCU04607			0.319634	0.336154	0.19063
NCU07486		LysM domain-containing protein	0.31981	0.753956	0.175337
NCU07410			0.320622	0.0294176	0.59874
NCU07924			0.320712	0.29324	0.313878
NCU12045			0.322538	0	0
NCU17257			0.322994	0.477525	0.611922
NCU07358			0.323336	0.27626	0.0890418
NCU06072			0.323761	0.330342	0.336469
NCU05949			0.324782	1.55686	3.33588
NCU07768		short-chain dehydrogenase/reductase SDR	0.324818	0.420228	0
NCU07896			0.326751	0.324442	0.535598
NCU04146			0.328226	0	0
NCU05884	mfs-15	MFS transporter Seo1	0.32854	0.0504881	0.172141
NCU07981			0.328681	0	0.0970606
NCU05193			0.328991	0.877711	0.278994
NCU09957			0.32905	0	0.0523641
NCU08953			0.332783	0.430141	0.350569
NCU04398			0.333613	0	0
NCU01173			0.333677	0.928785	0.354174
NCU07325	con-10	Conidiation-specific protein con-10	0.334764	1.57981	0.550521
NCU05071	mpr-3	metallo-endopeptidase	0.335706	0	0.0891023
NCU00250			0.335706	0.311512	0.267307
NCU16599	sah-11	zinc finger transcription factor-49	0.335858	0.353394	0
NCU00988	mfs-11	Galactose transporter	0.336935	0.0687785	0.389317
NCU11295		BHLH	0.33699	0.308927	0.0290836
NCU03909	tif-10	transcription initiation factor-10	0.337579	1.11396	1.09943
NCU16710			0.337748	2.23211	0.185185
NCU16341			0.33974	0.198315	0.224181
NCU08254			0.340931	0	0
NCU08073			0.342397	0.105288	0.179586
NCU02190	osb-4	oxysterol-binding protein-4	0.344965	0.954785	0.542901
NCU03583			0.345466	0.454515	0.567526
NCU07201			0.346338	0.32035	0.730575
NCU05880			0.349108	0.33831	0.105988
NCU17157			0.349225	0.826104	0
NCU00849			0.354232	0.329037	0.0942157
NCU08523			0.354354	0	0.127361
NCU05147			0.35606	0.248076	0.284164
NCU01526			0.357387	0.151698	0
NCU05909		C2H2	0.357684	1.21524	0.929222
NCU03709			0.357953	0.0411664	0.140042
NCU16643			0.358854	0.405042	0.0538012
NCU08189	gh10-2	Endo-1,4-beta-xylanase	0.360073	0.533207	0.532337
NCU04556			0.360417	0.189762	0.161631
NCU09433			0.360675	0	0.0374846
NCU00658	mb-3	male barren-3 protein	0.360994	0.264563	0.479519
NCU09350	apr-14'	aspartyl protease-14	0.36208	0.924449	1.00533
NCU00826			0.3634	0.430538	1.19533
NCU00221			0.363593	0.333306	0.492393
NCU16382			0.365038	0.168514	0.191783
NCU02818			0.366113	0	0
NCU09612			0.367011	0.869009	1.01342
NCU05101	gpr-19	G-protein coupled receptor	0.367436	0.341548	0.0978732
NCU01099	gtr1/gtp-6	GTp binding protein Resemblance-1	0.368044	0.0514168	0
NCU09990			0.368077	0.0921322	0.347364
NCU05669			0.370255	1.61747	0.400217
NCU16718			0.371591	0.228772	0
NCU02593			0.371892	0.259331	0.693769
NCU16867			0.371941	0.213957	0.679592
NCU04436			0.372077	0.293959	0.612274
NCU10027			0.372106	0.0974307	0.275083
NCU10828			0.372393	0.34625	0.793993
NCU07122			0.372397	1.41091	2.26254
NCU00733			0.372866	0.46544	1.07489
NCU00762	gh5-1	β-1,4-endoglucanase	0.375205	0.268314	0.477785
NCU16361			0.376169	1.11487	0.556936
NCU07676			0.376845	0.117607	0.679052
NCU00290	abc-12	ABC transporter-12	0.376848	0.597512	0.462497
NCU07176	amt	Amidinotransferase	0.377009	0.283997	0
NCU11291			0.377494	0.35343	1.76867
NCU05698			0.378089	0	0
NCU08662			0.37952	0.453258	0.39476
NCU03648	gne-1	glutaminase-1	0.379901	0.500161	0.171805
NCU03198			0.380924	0.394519	0.547133
NCU17244			0.381156	0	0
NCU09917			0.381369	0.188303	0.182392
NCU03242	stk-21	serine/threonine-protein kinase CBK1	0.382114	0.700467	0.113028
NCU16939			0.382238	0.736745	2.21021
NCU09084			0.382599	0	0
NCU09430			0.382773	1.23341	0.199944
NCU01706	vsd-6	MYB DNA-binding domain-containing protein	0.383297	0.908785	0.631185
NCU09524			0.384021	0.274677	0.578173
NCU05595			0.384291	0	2.63338
NCU09717			0.384711	0.0592407	0.404829
NCU03403			0.38491	0.407881	0.480903
NCU02029			0.384984	0.428036	0.244473
NCU05510			0.385131	0.304395	0.288308
NCU03374			0.386048	0.0644432	0
NCU09633			0.386893	0.845942	0.69813
NCU07044	mbl-4	metallo-beta-lactamase-4	0.387013	0.2701	0
NCU02574			0.387308	0.183571	1.07243
NCU09831			0.388702	0.2237	0.863207
NCU08074			0.392284	0	0
NCU07339			0.392284	0	0.869569
NCU07825	mdm10		0.393239	0.527119	0.533074
NCU09569			0.393412	0.135864	0.308433
NCU05186			0.394493	0	0
NCU01009			0.396741	0.174117	0.277912
NCU09742	div-56	sporulation-specific protein	0.398076	0.607427	0.434035
NCU07892			0.400721	0.775016	0
NCU05766			0.400723	0	1.19617
NCU09027		MFS transporter	0.401714	0.555048	0.262572
NCU06604			0.402727	0.228106	0
NCU10865			0.403475	0.232295	0
NCU03376			0.40385	1.12016	0.0709288
NCU08905			0.404433	0.557621	0.0842271
NCU09671			0.404953	0	0.224461
NCU08613			0.406151	0	0.472268
NCU05848	cyp450-11	Cytochrome P450 monooxygenase	0.409974	0.270234	0
NCU05643			0.410936	0.415556	0.171212
NCU09358	sut-20	hexose carrier protein	0.411516	0.440713	0.178063
NCU00462			0.412607	0.229652	0.0875552
NCU07540			0.412607	0.0765507	0.17511
NCU16418			0.415565	0.096827	0.222595
NCU11264			0.416091	0.540461	1.5898
NCU17250			0.418168	0	0
NCU08747		monooxygenase	0.418411	0.423184	0.392364
NCU00449		Hypothetical protein	0.419991	0.0978821	0
NCU03701	rmt-1		0.421538	0	0
NCU00993			0.421572	0.0645093	0.182482
NCU07614			0.422525	0.501508	1.33163
NCU04746			0.422696	0	0
NCU03478			0.423637	0.279358	0.699404
NCU06098			0.424074	0.159969	0.464387
NCU07114			0.426479	0.503871	0.879385
NCU16648			0.430739	0	0
NCU06236			0.432088	0.133302	0.456289
NCU16538			0.433899	0.133869	0.305509
NCU04627			0.437985	0	0.117602
NCU00288			0.438242	1.21431	0.329177
NCU05819	gh125-3	DUF1237 domain-containing protein	0.440304	0.445537	0.32145
NCU08469			0.440852	1.62606	0.808584
NCU07969			0.442292	0.156147	0.14131
NCU05957			0.442295	0.550689	0.327692
NCU01048			0.44262	0.306124	0.289966
NCU04557			0.445153	0.0765113	0
NCU00697			0.445419	0.696635	0.743448
NCU06683			0.445714	0.63491	0
NCU09015			0.446495	0.627842	0.617006
NCU08412	gh5-7	endo-beta-1,4-mannanase	0.446534	0.344577	1.02278
NCU04420			0.448302	0	0.998126
NCU08716	cyp450-21	CND11p	0.448362	0.164248	0.511147
NCU07441			0.450127	0.420319	0.484117
NCU00976			0.452428	0.915854	0.0944225
NCU16483			0.453083	0	0
NCU08431	gpr-32	G-protein coupled receptor	0.453891	0.299591	0.546034
NCU00201			0.456007	0.225436	0.655916
NCU17037			0.456212	1.08335	0
NCU06139			0.456465	0.120526	0.480568
NCU08640			0.459295	0	0.489366
NCU09924	gh93-1	BNR/Asp-box repeat protein	0.459417	0.141874	0.48614
NCU04163			0.459877	0.429654	0
NCU01311			0.460193	1.49144	1.52685
NCU05859			0.460204	0.241325	0.170576
NCU00990		Hypothetical protein	0.46072	0.106267	0.422979
NCU02854			0.461259	0.730858	0.485764
NCU03448			0.464254	0	0
NCU01572		WD domain-containing protein	0.464815	0.307594	0.480908
NCU09066			0.466089	0.762312	0.753296
NCU02030			0.467446	0.129077	0.146432
NCU09023	lacc-4	laccase-4	0.468183	0.295147	0.545765
NCU04394			0.468633	0.496556	0.299718
NCU03767	mch-2	mitochondrial chaperone-2	0.469977	0.565634	0.608759
NCU02346			0.470313	0.38963	0.245582
NCU05034		Septal pore-associated protein, putative	0.470523	0.236026	0.401285
NCU05953			0.470913	0.509197	0.581855
NCU16678			0.471744	0.217684	0.866731
NCU12034			0.472504	2.54892	1.2097
NCU07518			0.473331	0.401259	0.0756927
NCU17205			0.473754	1.06948	0.404093
NCU17285			0.475783	1.02911	1.17617
NCU00782	mfs-16	pantothenate transporter liz1	0.477329	0.758329	0.723912
NCU04873			0.478106	0.111795	1.28965
NCU05710		Hypothetical protein	0.478284	0.938148	0.502323
NCU05350		MFS transporter	0.479439	0.440992	0.772623
NCU09556	sgr-29	Homeodomain	0.47957	0.175516	0.237472
NCU10538			0.48146	0.272137	0.192535
NCU00961			0.48174	0.627537	0.411459
NCU05883	mox-9	xenobiotic compound monooxygenase	0.483319	0.183887	0.69517
NCU01573			0.484873	0.6407	0.29223
NCU05703			0.48536	0.567809	1.31041
NCU03011	nit-14		0.485445	0	0.335798
NCU05462			0.485979	0.305623	0.532648
NCU08864			0.486819	0.692125	0.323131
NCU09235	con-8	conidiation-specific protein-8	0.488931	0.751288	0.853767
NCU07049			0.492046	0.366429	1.36712
NCU01407			0.49758	0.152215	0.550903
NCU01109			0.497977	0	0
NCU07030			0.499971	0.881065	1.12862
NCU07531	trm-49	copper-transporting ATPase	0.499986	0.601996	0.194449
NCU02897			0.500561	0.246617	0.496543
NCU12104			0.500625	0.293155	0.189989
NCU00312			0.500637	4.21851	1.21797
NCU00709	gh3-8	Beta-xylosidase	0.504722	0.462851	0.369235
NCU10458			0.505327	0.857223	0.364037
NCU07916	pmo-4	phenol monooxygenase-4	0.505354	0.742132	0.979366
NCU10595			0.507241	1.18146	0.234729
NCU05885	mox-5	monooxygenase-5	0.50803	0.401782	0.453401
NCU08722			0.5086	0	0.857886
NCU05779			0.509133	0.315024	0
NCU07557			0.51001	0.505753	0.592439
NCU16376			0.510237	0.570421	0.327694
NCU10076			0.510702	1.01861	0
NCU00761	cea-4	triacylglycerol lipase	0.511833	0.515549	0.273356
NCU04861			0.512302	0.79117	0.865233
NCU12144			0.512511	0	0
NCU04744	dps-2	dihydropicolinate synthase-2	0.512967	0.519885	0
NCU11211			0.513274	0.478243	0.439646
NCU07130	gh10-4	endo-beta-1,4-D-xylanase	0.515824	0.417043	0.882188
NCU02188	lat-1	L-arabinose transporter lat-1	0.519053	0.34054	0.501137
NCU00861			0.519469	0.304302	0.0493223
NCU02309			0.520237	1.47611	1.33499
NCU04128			0.520657	0	0
NCU17004			0.521519	0.137982	0
NCU02769			0.52209	0	0
NCU16327			0.525262	2.50263	0
NCU04219			0.526406	0.345404	0.312834
NCU02735			0.526948	0.201479	0.320287
NCU05143	znf-59	zinc finger transcription factor-59	0.528274	0.457503	0.364941
NCU17042			0.530191	0.306305	0.20942
NCU00949			0.531021	0.607507	1.12843
NCU08691		EF-hand calcium-binding domain-containing protein	0.532236	0.492005	0.210251
NCU01120	spo11	meiosis-specific topoisomerase Spo11	0.533714	0.0893529	0.456335
NCU16550			0.535061	0.617818	0.625093
NCU09559	ccg-9	clock-controlled protein 9	0.535521	0.326447	0.401266
NCU02171			0.537139	0.330531	0.752147
NCU00271			0.540179	0	0.595964
NCU00118			0.540594	0.405163	0.406549
NCU11342	sut-24	MFS hexose transporter	0.542701	0.690005	0.858042
NCU04961			0.543595	0	1.83741
NCU05625			0.543892	0.53546	0.889359
NCU00318			0.544714	0.233447	0.528433
NCU09064	stk-53	serine/threonine protein kinase-53	0.54592	0.517371	0.603492
NCU07354			0.546614	0	0.58703
NCU08043			0.546666	1.72461	0
NCU03520			0.550516	0.173802	1.82416
NCU16754			0.55128	0.0729958	0
NCU04630			0.552243	0.387505	0.674161
NCU08932		Zn2Cys6	0.552625	0	0.785162
NCU02500	ccg-4	clock-controlled pheromone ccg-4	0.553236	0.871581	1.06943
NCU03098	gh15-1	glycosyl hydrolase	0.554315	0.169323	0.300484
NCU09857			0.554825	0.582737	0.0412522
NCU07048			0.557837	0.259331	0
NCU02927			0.558149	0.039486	0.716109
NCU10144		SAM-dependent methyltransferase	0.562842	1.16568	0.391879
NCU01760		pumilio-family RNA binding repeat protein	0.564965	0.607528	0.812805
NCU03644			0.565206	0	1.27903
NCU07337			0.566354	0.211574	0.24373
NCU08636			0.567005	1.66998	2.21778
NCU04297			0.567097	0.277849	0.0786441
NCU08097	gh55-5	exo-beta-1,3-glucanase	0.568358	0.364746	1.03024
NCU02521			0.569594	0.662821	0.394981
NCU00788			0.569833	0.317743	0.486806
NCU04539	ldh-5	lactate dehydrogenase-5	0.570627	0.956024	0.542914
NCU00716	ncw-5	non-anchored cell wall protein 5	0.571056	0.765401	0.597665
NCU00485			0.571158	0	1.29384
NCU01873			0.573162	0.766938	0.296013
NCU05081			0.574159	0.660757	0.749788
NCU16501			0.574319	0	0.0758032
NCU06197			0.576292	0	0
NCU09978			0.577518	0.585447	0.472669
NCU06137	cyp450-13	cytochrome P450-like-13	0.579451	0.152209	0.5174
NCU02087			0.579525	0.563247	0.247788
NCU06895	cyp450-15	cytochrome P450 4A5	0.581894	0.343926	0.519622
NCU07228			0.583539	0	0
NCU06148			0.585775	0.254517	0.60739
NCU00557			0.586523	0.135748	0
NCU16445			0.586523	0.814487	0.697202
NCU16777			0.588906	0.277132	0
NCU05043			0.588929	1.16718	1.22914
NCU01375			0.589421	3.09786	1.33731
NCU01394			0.591542	0.33172	0.17716
NCU05576			0.593735	2.27026	0
NCU05722			0.598106	1.76799	0.489841
NCU04208			0.600832	0.286164	0.149075
NCU03228	trm-24	heavy metal tolerance protein	0.603803	0.266798	0.365407
NCU01132	sut-27	MFS monosaccharide transporter	0.603889	0.324494	0.315791
NCU16379			0.606891	0.29004	1.37804
NCU07274			0.609009	0.361855	0.446732
NCU16557			0.609939	0.375991	0.500018
NCU03599			0.613192	2.76121	0.656403
NCU03424			0.615013	0	0.438962
NCU00765	aap-2	Choline, ethanolamine and carnitine transport	0.615698	0.282849	0.320285
NCU06669			0.619546	1.19686	0.541397
NCU04029	gt4-2	thioesterase	0.621586	0.990555	0.259016
NCU10055	nop-1	opsin-1	0.624964	0.766144	0.217042
NCU05122			0.626142	0.442849	0.685942
NCU08489	trm-36	transporter SMF1/ESP1	0.6263	0.798582	0.397554
NCU05928			0.626337	0.498775	0.76186
NCU17188			0.626933	0.234799	0
NCU05823			0.627124	0.0974271	0.224008
NCU05243			0.627707	0.81819	0.973443
NCU01430			0.627944	0.350688	0.566339
NCU07813			0.628341	0.812817	0
NCU05113	lacc-5	laccase-5	0.62859	0.373582	1.3071
NCU05054			0.635023	0.186442	0.454673
NCU07232	[mito]	heat shock protein 30-2	0.63964	0.705871	0.400022
NCU04818	trm-26	cation diffusion facilitator 1	0.639818	1.47439	1.39593
NCU00071			0.642368	0	0
NCU17126			0.643684	0.723811	0
NCU07517			0.644345	1.04994	1.19187
NCU10444			0.645075	0.152158	1.76823
NCU16540			0.647032	0	0
NCU07284			0.649994	0.8703	0.51712
NCU16593		Septal pore-associated protein, putative	0.651328	0.821308	1.50107
NCU00013			0.652116	0.625444	1.11651
NCU16713			0.65237	1.21008	0.864826
NCU02817			0.655029	0.463334	0
NCU08979			0.655029	0.463334	0.179495
NCU00246			0.661925	1.21318	0.246614
NCU02251			0.662511	1.58855	1.89267
NCU09762			0.663968	0.89157	0.697519
NCU09042	gh2-5	exo-beta-D-glucosaminidase	0.6648	0.324483	0.434738
NCU09394			0.665175	0.637865	1.1403
NCU09289			0.666535	1.88765	0.365435
NCU12050			0.66973	0.625254	0.240001
NCU09604			0.669761	1.9583	1.53181
NCU04168	gh16-2	Hypothetical protein	0.670205	0.645872	0.62618
NCU17016			0.670525	0.413946	0.315053
NCU04066		Hypothetical protein	0.670857	0.769648	0.83573
NCU08337			0.672012	0.309896	2.1138
NCU16588			0.672865	0.509619	1.0409
NCU07073			0.673529	0.662728	0.877176
NCU16830			0.676325	1.79809	0.515826
NCU00862			0.677245	0.481303	0.573612
NCU04734			0.677916	0.588155	0.822556
NCU04367			0.679344	0.390446	0.0885037
NCU09413			0.685929	0	0
NCU17044			0.686385	0.74806	1.47768
NCU01231	mfs-22	carboxylic acid transporter	0.686821	1.33142	0.628772
NCU00384			0.689223	2.03238	0
NCU11216			0.689684	0.275004	0.186487
NCU00698			0.690597	0.958121	0.291326
NCU17127			0.693338	0.885164	1.28976
NCU07917			0.69391	0.136949	0
NCU16914			0.694364	1.01323	0.505521
NCU06000			0.694409	0.456827	0.933455
NCU08114	cdt-2	cellodextrose transporter cdt-2	0.694986	0.851419	0.723102
NCU04616			0.69695	1.01724	0.722937
NCU06329		Septal pore-associated protein, putative	0.697386	0.863536	0.868061
NCU06961	gh28-2	Exopolygalacturonase	0.697417	0.137648	0.260441
NCU06833			0.698354	0.897604	0.979325
NCU00800			0.699014	0.774479	0.271599
NCU06325			0.6997	0.194189	0.295286
NCU16789			0.702999	2.03518	0.945259
NCU04197		CipC protein	0.709899	0.503928	0.391215
NCU16645			0.71041	0	1.42145
NCU08428		MFS transporter	0.714054	0.369529	0.512131
NCU08328			0.714141	0.914254	0.640509
NCU04524			0.716407	0	0
NCU01472			0.716605	0.742568	0.62338
NCU02782			0.717909	0.121836	0.220153
NCU16805			0.720725	0.112384	0.129662
NCU09445	ce15-1	Cip2	0.721427	0.251382	0.384039
NCU06312	gpr-4	G-protein-coupled receptor 4 protein	0.723182	0.915095	1.18598
NCU10304			0.723308	1.74101	1.71787
NCU05860			0.723642	1.88256	1.19799
NCU07032			0.725076	0.596026	0.913053
NCU07898	gh61-13	Polysaccharide monooxygenase 3	0.725218	0.758187	2.12377
NCU08805			0.725395	0.343294	0
NCU03121			0.725654	0.841528	1.07535
NCU09147			0.72621	0.201663	0.306837
NCU06951			0.726266	0.793592	1.18424
NCU05154	nca-3	Ca2+-ATPase	0.729292	1.21255	0.802734
NCU06152			0.731825	0.615006	1.68201
NCU04821			0.732921	0.170312	0
NCU04341			0.734249	1.03348	1.26225
NCU06523	gh13-4	Alpha-glucosidase	0.734401	0.573328	1.64147
NCU12033	gh18-11	class III chitinase	0.735095	0.290339	0.164903
NCU07474		ergot alkaloid biosynthetic protein A	0.736571	0.396743	0.70963
NCU05597	asd-3	ascus development protein 3	0.737541	0.338705	0.881813
NCU17202			0.737609	0	0
NCU16857			0.739031	0.291912	0.663229
NCU00987	cyp450-23	pisatin demethylase	0.741566	0.769175	0.602145
NCU07906		Methyltransferase	0.742693	0	1.66355
NCU08522			0.745189	0.198546	0.342534
NCU09672	gh16-14	glycosylhydrolase family 16-14	0.745481	0.187996	0.285725
NCU01012			0.745748	0.35702	0.26915
NCU08544			0.746263	1.2308	1.14389
NCU16380			0.747632	0.449547	0.844326
NCU02995			0.749816	0.299712	1.37906
NCU08042	clr-2	Cellulose degradation regulator 2	0.750492	0.874619	0.822425
NCU11305			0.753772	0	0
NCU01105			0.755438	0.872851	1.15914
NCU05839			0.759245	0.708331	0
NCU09820			0.759257	0.291519	0.265845
NCU05929			0.759656	0.510998	0.50982
NCU17051			0.761126	1.71969	0
NCU03789	mdr-6	multi-drug resistance-6	0.765092	1.34094	0.794702
NCU02575			0.767158	0	0.276683
NCU17264			0.767158	0	0.553366
NCU12025			0.767897	0.436122	0.558163
NCU04067			0.768744	0.928964	1.30518
NCU08361		Short chain dehydrogenase	0.77014	1.74552	0.236385
NCU05157	trm-27	cation diffusion facilitator 10	0.770775	1.02073	1.30112
NCU05728			0.771098	0.602172	2.08666
NCU05037	dps-3	dihydropicolinate synthase-3	0.771287	1.43196	0.546337
NCU04962			0.772246	0.238962	1.09408
NCU10070			0.773303	0.671683	0.716564
NCU00940			0.774536	0.487596	0.561371
NCU02849			0.776538	0.661641	0.501877
NCU00197			0.778453	0.439863	0.17034
NCU05063	gh88-1	glycosylhydrolase family 88-1	0.782917	0.540728	0.562592
NCU16553			0.783888	0.522778	1.08369
NCU07269	gh92-2	alpha-1,2-mannosidase	0.784072	0.497839	0.281341
NCU02196	tdo-3	taurine dioxygenase-3	0.786263	0.362042	0.924625
NCU01214			0.791417	0.231239	0.186927
NCU07209			0.79179	0.184289	0.211587
NCU02320			0.793368	0.662446	1.32638
NCU03014			0.794199	1.58948	2.19736
NCU08372	tagl-3	triacylglycerol lipase-3	0.795363	1.30779	1.96068
NCU06045			0.795482	0.401608	0.381886
NCU05794			0.798147	0	0
NCU08746		starch binding domain-containing protein	0.798662	0.340372	0.645709
NCU07487	gh3-6	Intracellular β-glucosidase	0.800315	0.183437	0.621771
NCU17216			0.80033	1.92925	0.59374
NCU09145			0.801901	2.3839	3.47906
NCU00679		Hypothetical protein	0.804546	1.06301	1.03506
NCU04883	gh18-4	chitinase 1	0.805235	0.623552	0.883376
NCU00017			0.808797	0.409056	0.548746
NCU01957	eat-2A	AR2	0.809207	0.319942	0.485215
NCU03552		C2H2	0.810712	1.45186	0.444749
NCU16500			0.81842	1.42064	0.629988
NCU03689			0.819775	0.256729	0
NCU03568			0.820875	0.260635	0
NCU02321			0.821046	0.613598	0.346779
NCU09196			0.822496	0.949973	0.88429
NCU01351			0.825632	2.04651	2.73665
NCU06316		Argonaute siRNA chaperone complex subunit Arb1, putative	0.825819	1.04429	1.71081
NCU05624	ane-2	asparaginase-2	0.827288	0.806345	1.88846
NCU01374	trm-64	transport of metals-64	0.827391	0.705571	0.669595
NCU02297			0.829127	2.72687	0.150084
NCU04424			0.82928	0.991156	0.345567
NCU03392			0.829694	2.00835	1.0018
NCU09470			0.833722	0.642665	0.512995
NCU07583			0.835944	0.719544	0.584252
NCU02085			0.838034	1.19581	0.708104
NCU03604			0.839017	1.82032	1.88839
NCU09441			0.839423	0.614363	0.731091
NCU09606			0.840846	3.37151	3.37122
NCU03861	gne-2	glutaminase-2	0.84206	0.544506	0.717139
NCU03452			0.842309	0.318083	0
NCU01402	iad-2	indoleamine dioxygenase-2	0.844607	0.340564	0.331614
NCU08186			0.844908	1.34631	0
NCU12075			0.84505	0	0.190233
NCU05524			0.846773	0.611277	1.27422
NCU16918			0.847677	0	0
NCU07617	acon-3	acon-3	0.854014	0.947536	1.03528
NCU10539			0.856701	2.16021	2.45642
NCU04226			0.856767	3.41271	1.99112
NCU06480			0.857554	0.709097	0.508397
NCU07810			0.857751	1.57476	1.63901
NCU11134			0.862219	1.63714	1.67635
NCU05875			0.86234	1.04078	1.46635
NCU00031			0.864501	0	0
NCU05192		O-methyltransferase	0.866431	0.0839262	0.856678
NCU16680			0.866861	1.44111	0
NCU08649			0.866898	0	0
NCU04123			0.867721	2.10206	0
NCU00296			0.867824	1.03041	0.651669
NCU09970			0.869074	0.101353	0
NCU16442		Prolyl 4-hydroxylase	0.871421	0.523473	0.647899
NCU05150			0.871603	0	0
NCU05096			0.87227	0.367539	0.420062
NCU09508	ce4-4	Chitin deacetylase	0.873062	1.32177	4.61282
NCU07730			0.874991	1.19094	0.879104
NCU09272	gib-1		0.87564	1.35318	1.20458
NCU11306	cyp450-32	cytochrome P450 2C30	0.876045	0.997336	0.582435
NCU09186			0.877081	0.570574	0.227934
NCU08643	pho-3	Acid phosphatase	0.881335	0.385893	0.830889
NCU05477			0.882259	2.33404	1.48193
NCU12051			0.883163	0.913411	0.733956
NCU04392			0.884483	0.88715	0.623154
NCU07077			0.884606	0.949382	1.22873
NCU01325			0.885325	0	0.195138
NCU03183			0.885325	1.17306	0.390276
NCU03570			0.885371	1.32256	1.43589
NCU06019			0.885429	1.22988	0.233941
NCU03895			0.889488	0.552057	0.422541
NCU06725			0.889948	0.407895	0.0575977
NCU07424			0.890194	2.09537	1.78073
NCU16370			0.891232	1.23888	0.953057
NCU11290			0.893953	0.569717	0.338188
NCU04948			0.894564	0.67034	0.468954
NCU06857			0.89571	1.35111	2.39477
NCU02383			0.896709	0.826443	0.607484
NCU16668			0.896742	1.41481	0.953181
NCU04269	apr-6'	aspartyl proteinase	0.896885	0.984899	0.123406
NCU01348	put-3	Agmatinase	0.899666	1.17533	1.32974
NCU00267			0.90462	1.67021	0.950309
NCU05827			0.907521	0.972105	1.12328
NCU16461			0.91038	1.32663	0.53256
NCU10031		monooxygenase	0.910749	0.984234	0.240858
NCU09781			0.913764	0.282156	0.161122
[truncated: 7,731 more rows]

## Sheet: TPMs All Genes Avicel
Gene number	Gene Name	Annotation	WT_a.r1	WT_a.r2	WT_a.r3	gna1_a.r1	gna1_a.r2	gna1_a.r3	gna3_a.r1	gna3_a.r2	gna3_a.r3	cr1_a.r1	cr1_a.r2	cr1_a.r3	Gene	WT Average	gna1 Average	gna3 Average	cr1 Average
NCU00003			28.8368	37.337	28.0934	57.2165	43.7905	46.2584	21.7213	18.5879	21.7688	29.876	31.3848	43.2702	NCU00003	31.4224	49.0885	20.6926	34.8436
NCU00004		universal stress protein family domain-containing protein	58.4733	68.7463	51.3454	150.666	108.452	109.131	85.7587	75.5446	80.2781	85.0036	94.9189	112.393	NCU00004	59.5216	122.75	80.5271	97.4385
NCU00005	gpr-12	G-protein coupled receptor	27.8859	28.0855	23.5685	38.4102	32.9158	27.9807	19.0094	35.7968	22.2252	62.2379	44.797	45.4406	NCU00005	26.5133	33.1023	25.6771	50.8252
NCU00006			16.6982	20.4431	22.297	31.4938	27.5903	26.4177	27.4598	17.9965	27.9028	75.0435	76.662	82.562	NCU00006	19.8128	28.5006	24.453	78.0892
NCU00007	prr-4	pH-response regulator protein palH/rim-21	19.7177	17.5294	34.7782	49.3247	51.0968	51.0462	50.9986	29.5053	44.2035	70.0653	93.5586	84.63	NCU00007	24.0084	50.4892	41.5691	82.7513
NCU00008	gsl-4	longevity-assurance protein 1	30.6371	48.3287	34.7343	65.4199	58.6204	44.6317	21.1643	32.8353	31.1338	40.7784	39.5679	36.3458	NCU00008	37.9001	56.224	28.3778	38.8974
NCU00009			0	0	0	0.301863	0.158707	0.259499	0.183982	0	0.361067	0.187705	0.709378	0.148716	NCU00009	0	0.240023	0.181683	0.348599
NCU00010	trm-59	transport of metals-59	105.36	133.704	109.918	218.721	164.254	159.589	124.376	147.778	168.198	247.062	318.29	307.459	NCU00010	116.327	180.855	146.784	290.937
NCU00011			9.25727	8.51244	13.895	25.1008	13.2908	9.85563	7.65809	10.4493	7.51787	6.80361	3.97846	4.56932	NCU00011	10.5549	16.0824	8.54174	5.11713
NCU00013			0.975555	0.393659	1.63703	0.732693	1.53927	1.76276	1.42924	1.74022	2.1034	0.910896	1.89263	1.58722	NCU00013	1.00208	1.34491	1.75762	1.46358
NCU00014			38.0865	36.9204	43.2448	41.6937	43.0088	47.0854	35.7351	39.3416	52.3414	55.5258	67.8185	59.658	NCU00014	39.4173	43.9293	42.4727	61.0008
NCU00015			34.1856	30.2628	35.7539	40.9882	35.7134	38.0624	48.4684	39.8371	60.4001	43.763	43.6888	59.0794	NCU00015	33.4008	38.2547	49.5686	48.8437
NCU00017			5.22984	2.50341	4.55027	6.62107	5.53173	4.72324	2.01959	3.2328	1.53788	1.47216	1.02938	1.15034	NCU00017	4.09451	5.62535	2.26342	1.21729
NCU00018	CDC-48	cell division control protein Cdc48, variant 1, cell division control protein Cdc48	244.164	245.161	254.239	231.027	269.752	294.16	218.074	287.23	316.525	297.026	242.241	297.421	NCU00018	247.855	264.98	273.943	278.896
NCU00019	fkh-1	FKH1	10.5635	12.687	14.3735	10.0712	11.5012	10.2913	9.33565	9.19961	12.2346	15.9659	20.0832	22.0651	NCU00019	12.5413	10.6212	10.2566	19.3714
NCU00021	clu1		4.02506	8.87918	3.1744	3.15882	2.06546	2.19273	19.5056	4.35951	18.1173	8.36528	14.2406	12.9418	NCU00021	5.35955	2.47234	13.9941	11.8492
NCU00022			12.6424	12.7413	16.3004	10.7925	12.3631	11.362	11.1284	6.06605	8.34175	15.3911	13.1516	15.9438	NCU00022	13.8947	11.5059	8.51208	14.8289
NCU00023	fer-2	ferric reductase-2	415.304	1164.82	668.238	533.609	379.09	398.537	469.939	136.227	314.426	645.958	488.591	892.366	NCU00023	749.453	437.078	306.864	675.638
NCU00024		yippee zinc-binding protein	156.429	127.608	140.077	203.479	186.578	192.907	100.274	173.857	124.151	138.155	112.916	114.684	NCU00024	141.371	194.321	132.761	121.919
NCU00025		Integral membrane protein	132.693	115.67	103.139	150.652	152.869	138.96	159.484	274.577	199.599	254.869	327.83	259.828	NCU00025	117.168	147.494	211.22	280.842
NCU00026			195.344	334.051	113.852	401.9	227.312	155.116	225.086	148.22	203.167	573.459	547.308	454.527	NCU00026	214.416	261.443	192.158	525.098
NCU00027	tsp-1		51.8102	49.2622	45.287	75.2292	63.8946	49.6255	65.7417	76.1317	63.9793	99.8106	79.6835	82.3173	NCU00027	48.7865	62.9164	68.6176	87.2705
NCU00028	hgd-1	hydroxymethylglutathione dehydrogenase-1	68.5737	49.7723	67.2579	52.9109	78.0338	81.5622	44.0114	24.0262	28.8872	53.5748	27.8699	40.3349	NCU00028	61.868	70.8356	32.3082	40.5932
NCU00029	trm-33	ZIP metal ion transporter	30.1007	25.7674	34.0039	38.1821	50.2843	48.1813	32.828	35.3093	34.7995	72.9646	79.3975	71.8015	NCU00029	29.9573	45.5492	34.3123	74.7212
NCU00030	mnu-2	mitochondrial nuclease-2	50.5035	49.6367	53.5431	59.5697	61.3071	70.0735	46.1654	64.6844	55.0559	39.3865	34.9581	39.1058	NCU00030	51.2277	63.6501	55.3019	37.8168
NCU00031			0.89543	1.11797	1.51573	2.39542	2.40421	2.14654	2.22137	4.34026	2.64689	2.65706	2.48681	2.25224	NCU00031	1.17638	2.31539	3.0695	2.46537
NCU00032	pex8	peroxin 8	25.5522	24.6539	30.2012	31.8326	34.6115	31.5294	21.9564	37.3774	31.4028	41.5144	37.0788	49.2825	NCU00032	26.8024	32.6578	30.2455	42.6252
NCU00033		Integral membrane protein	9.44199	14.2111	13.0009	11.0338	11.099	10.4727	4.67239	11.7557	9.30081	14.9837	17.039	23.7171	NCU00033	12.218	10.8685	8.57629	18.5799
NCU00034		prenyl cysteine carboxyl methyltransferase Ste14	57.0055	35.8219	46.4194	50.6843	63.7035	57.2924	67.3973	97.0738	81.3406	73.4574	75.0238	96.5582	NCU00034	46.4156	57.2267	81.9373	81.6798
NCU00035	dga-2	diacylglycerol acyltransferase-2	47.9028	66.9712	36.1891	57.1514	44.3714	43.1757	28.3334	49.5173	43.9093	38.7475	40.4489	42.4906	NCU00035	50.3544	48.2328	40.5867	40.5623
NCU00037	paa-1	polyadenylation factor subunit 2	13.3525	14.1687	17.1532	14.2007	15.7509	16.4468	15.6883	18.3678	20.5458	21.3664	19.2249	21.1993	NCU00037	14.8914	15.4661	18.2006	20.5969
NCU00038	sgr-1	zinc finger transcription factor-32	16.3947	60.6173	14.7243	26.9209	8.31956	10.1081	6.46704	16.9758	6.73276	23.8387	34.1324	12.3901	NCU00038	30.5788	15.1162	10.0585	23.4537
NCU00039			0.224014	0.382086	0.493635	0.517851	0.376815	0.306007	0.689806	1.10293	1.34826	1.98483	5.16062	2.53909	NCU00039	0.366579	0.400224	1.047	3.22818
NCU00040	eif3a	eukaryotic translation initiation factor 3 110 kDa subunit	90.356	115.514	115.902	90.3877	93.3485	107.835	83.3378	117.368	102.658	103.165	68.7711	80.7731	NCU00040	107.257	97.1902	101.121	84.2363
NCU00041	gng-1	guanine nucleotide-binding protein subunit gamma	342.804	329.871	292.529	393.294	377.138	358.541	331.335	409.252	336.864	491.117	462.236	492.509	NCU00041	321.734	376.324	359.15	481.954
NCU00042		selenoprotein domain-containing protein	84.3029	62.0527	48.0879	65.6651	54.3027	53.9093	57.8215	142.478	126.507	89.4679	85.4731	226.462	NCU00042	64.8145	57.959	108.936	133.801
NCU00043	pph-3	serine/threonine-protein phosphatase PP1	196.852	196.971	214.335	303.192	287.686	319.215	274.839	147.034	323.182	449.117	501.011	611.358	NCU00043	202.719	303.364	248.352	520.495
NCU00045		PHD finger domain-containing protein	6.56855	7.1124	6.1568	8.59995	6.54042	6.4218	5.47909	5.8235	9.81255	14.6236	16.7021	16.2771	NCU00045	6.61258	7.18739	7.03838	15.8676
NCU00046		leucine Rich Repeat domain-containing protein	41.3084	37.5624	54.2438	58.2002	61.6978	73.9961	59.2329	62.573	72.0559	81.5259	93.7339	88.6567	NCU00046	44.3715	64.6314	64.6206	87.9721
NCU00047			0	0	0.142665	0	0.0949654	0	0.109764	1.44135	0	0.225573	0.21111	0.36211	NCU00047	0.0475551	0.0316551	0.517038	0.266264
NCU00048			0.862046	0.0958558	0.328214	0.364586	0.527157	1.04236	0.532682	1.25765	0.868195	0.537766	1.2604	1.12937	NCU00048	0.428705	0.6447	0.886175	0.975846
NCU00050	ace-11	pyruvate dehydrogenase X component	47.4695	40.4941	42.0192	37.352	50.8088	41.4073	48.2967	45.3096	49.8828	50.6645	51.3903	50.4216	NCU00050	43.3276	43.1894	47.8297	50.8255
NCU00051			23.2766	18.9569	22.2845	17.5668	21.2679	20.223	26.8436	24.7063	23.7698	23.1628	20.1864	19.1026	NCU00051	21.506	19.6859	25.1066	20.8173
NCU00052	mcr-1	methylacyl-CoA racemase-1	5.09025	2.2278	5.74079	3.002	4.19456	4.67298	2.06235	2.32554	2.61032	2.71327	2.78444	2.06909	NCU00052	4.35295	3.95652	2.33274	2.52227
NCU00054		Zn2Cys6	8.74897	14.8283	15.9094	17.2156	16.5265	18.6515	8.19624	4.07524	7.44692	12.4591	10.1241	12.2284	NCU00054	13.1622	17.4645	6.5728	11.6039
NCU00055	cdo-1	catechol dioxygenase-1	15.6781	22.5316	28.1383	36.0278	35.629	37.7791	29.817	15.5225	24.5517	26.4087	26.5672	25.8736	NCU00055	22.116	36.4786	23.2971	26.2832
NCU00056	cem-1	3-oxoacyl-[acyl-carrier-protein]-synthase	42.2599	43.4386	50.7379	35.8898	34.494	39.0738	26.2659	31.208	30.1981	41.9346	34.4487	34.6406	NCU00056	45.4788	36.4859	29.224	37.0079
NCU00057	ucc-1	ubiquinol cytochrome-c reductase assembly protein Cbp3	27.4977	27.6842	25.1066	25.0443	26.465	25.9007	41.4071	70.355	50.3999	41.9346	52.2685	42.2496	NCU00057	26.7628	25.8034	54.054	45.4842
NCU00059			0.778432	1.65902	0.825526	0.771831	0.807377	1.13393	3.96657	1.34609	5.4053	3.66065	5.09196	4.39201	NCU00059	1.08766	0.904378	3.57265	4.38154
NCU00060		WW domain-containing protein	40.7496	35.2005	60.5602	58.9975	85.3223	88.7205	57.1911	60.335	72.1022	89.8952	71.7781	97.6702	NCU00060	45.5034	77.6801	63.2094	86.4478
NCU00061	gh16-13	Hypothetical protein	31.7374	48.4698	61.994	59.5509	67.2214	60.7922	67.2498	29.1051	52.4211	126.315	80.1667	145.866	NCU00061	47.4004	62.5215	49.592	117.449
NCU00064			128.071	108.685	117.894	135.258	122.904	127.15	66.5522	78.3577	67.4049	123.051	79.713	116.8	NCU00064	118.217	128.437	70.7716	106.521
NCU00065	tdus-2	tRNA-dihydrouridine synthase-2	11.0756	14.721	9.0621	11.7988	10.5839	10.7622	14.1852	27.7283	18.2036	13.7303	22.2679	13.65	NCU00065	11.6196	11.0483	20.039	16.5494
NCU00066	msp-1	pre-mRNA-splicing factor cwc-22	23.6668	23.2406	29.396	27.4156	32.1867	33.1529	26.0146	26.1936	44.5371	34.9308	43.0841	45.7743	NCU00066	25.4345	30.9184	32.2484	41.2631
NCU00067	dpm-2	dolichyl-phosphate mannosyltransferase-2	197.289	263.432	246.522	201.853	189.541	201.299	173.208	190.5	200.944	139.17	131.343	158.503	NCU00067	235.747	197.564	188.217	143.005
NCU00068			62.567	31.4241	48.6838	36.2712	41.247	39.7455	46.6455	54.2122	35.4637	31.9156	22.5356	24.2088	NCU00068	47.5583	39.0879	45.4405	26.22
NCU00069			18.6104	6.94743	9.50087	3.87906	4.95004	6.34062	15.6282	21.8307	12.5112	6.23934	6.09195	4.98017	NCU00069	11.6862	5.05657	16.6567	5.77048
NCU00070			17.9128	15.5452	19.6127	19.5927	19.6346	18.0172	18.3533	24.8825	31.4321	34.2943	41.1139	43.1584	NCU00070	17.6903	19.0815	24.8893	39.5222
NCU00071			0.239139	0	0	0.181345	0	0	0	0.599822	0.216025	0.111771	0	0	NCU00071	0.0797129	0.0604484	0.271949	0.037257
NCU00072			86.538	60.6367	85.1777	81.1004	99.2839	100.705	107.586	87.8092	124.785	123.492	132.204	109.309	NCU00072	77.4508	93.6966	106.727	121.668
NCU00073			62.2147	78.7261	93.3049	80.8141	89.1372	94.366	64.7731	116.106	118.066	170.212	131.79	175.194	NCU00073	78.0819	88.1058	99.6483	159.065
NCU00074			93.1238	51.6018	80.1323	58.16	69.1493	71.9114	83.5862	135.543	102.046	154.753	115.669	153.077	NCU00074	74.9526	66.4069	107.058	141.167
NCU00075	tim14	mitochondrial import inner membrane translocase subunit tim-14	56.2399	53.6633	41.452	54.2563	44.3823	40.5523	42.1082	81.6402	52.3544	60.615	78.7964	60.3854	NCU00075	50.4517	46.397	58.7009	66.5989
NCU00076	qip	QDE-2-interacting protein	20.0881	12.8584	21.9108	17.0108	18.7024	25.1997	17.1759	12.213	12.4789	12.1107	13.1585	11.544	NCU00076	18.2858	20.3043	13.9559	12.2711
NCU00077	mus-52	Ku70/Ku80 family protein	11.4849	12.3694	22.704	14.5219	15.7001	20.2709	16.0598	8.83162	23.2725	32.9235	33.4035	42.8715	NCU00077	15.5194	16.831	16.0546	36.3995
NCU00078			85.1561	64.499	68.7878	62.4506	64.4011	73.8571	85.8023	61.2185	89.2256	105.394	120.46	115.169	NCU00078	72.8143	66.9029	78.7488	113.674
NCU00079			0.115719	0.341079	0.176443	0.0889101	0.0433724	0.105885	0.116581	0	0.346403	0.275069	0.151076	0.173732	NCU00079	0.21108	0.0793893	0.154328	0.199959
NCU00080		DUF1295 domain-containing protein	97.1234	59.8727	113.098	68.9689	79.5941	90.2745	167.128	75.8654	155.356	152.999	264.03	180.978	NCU00080	90.0313	79.6125	132.783	199.336
NCU00081	dnt-3	DNA topoisomerase 3-beta	4.96867	5.29914	8.24503	4.47867	5.35518	6.09943	8.76972	6.26611	11.5238	12.7943	16.6865	18.5234	NCU00081	6.17095	5.31109	8.85322	16.0014
NCU00082			1.70578	0.533839	1.83794	1.21516	2.76695	2.04883	2.56503	4.76413	2.6046	1.19653	3.36858	1.96481	NCU00082	1.35919	2.01031	3.31126	2.17664
NCU00083			115.379	93.941	136.344	170.378	188.413	166.552	135.101	109.869	161.845	189.611	240.106	260.259	NCU00083	115.222	175.114	135.605	229.992
NCU00084			6.99463	6.52092	9.8843	6.6336	8.38471	9.6996	6.25647	4.34702	7.50855	6.24417	8.18171	7.54559	NCU00084	7.79995	8.2393	6.03735	7.32382
NCU00085			15.1162	10.6985	12.6263	27.2003	29.9115	26.9699	20.2061	6.56563	14.2147	41.7402	29.8375	30.5122	NCU00085	12.8137	28.0272	13.6622	34.0299
NCU00086	gh76-8	glycosyl hydrolase	1.51422	0.637113	2.88629	1.27796	1.75383	2.44622	0.814833	1.29248	1.01397	0.671888	1.2582	1.46711	NCU00086	1.67921	1.82601	1.04043	1.1324
NCU00087	ppp-2	6-phosphogluconolactonase	113.148	115.698	102.653	110.397	101.143	98.0228	141.327	100.249	119.266	87.1242	59.4268	72.6884	NCU00087	110.499	103.187	120.281	73.0798
NCU00088	npp-1	nitrophenylphosphatase-1	39.3555	49.8435	47.3703	57.0382	59.3457	62.5144	48.1847	38.1695	49.6293	19.9685	9.79994	18.2073	NCU00088	45.5231	59.6328	45.3279	15.9919
NCU00089		MYND domain-containing protein	19.1658	20.0222	17.2307	18.2325	15.3427	17.3675	19.7778	15.162	20.848	14.1557	8.81139	10.9269	NCU00089	18.8063	16.9809	18.5959	11.298
NCU00090	pacc-1	pH-response transcription factor pacC/RIM101	381.241	250.573	229.514	413.967	354.022	328.768	349.453	574.63	343.905	273.41	399.187	218.812	NCU00090	287.109	365.586	422.663	297.136
NCU00091		WD-repeat protein	11.4265	10.5934	15.1305	13.8961	14.0157	15.4625	12.5661	13.2935	15.5998	18.6501	26.6984	18.973	NCU00091	12.3835	14.4581	13.8198	21.4405
NCU00092	rrm-3	rRNA-processing protein efg-1	5.64722	12.6482	7.96259	9.0496	8.04819	9.01976	6.54653	9.69692	12.082	18.9017	25.4509	21.6474	NCU00092	8.75267	8.70585	9.44183	22
NCU00093			2.51579	2.24713	4.41535	1.90225	2.85951	4.48891	2.96275	3.80124	3.27568	5.61593	12.0375	8.24626	NCU00093	3.05942	3.08356	3.34656	8.63324
NCU00095	rpo-1	tetratricopeptide repeat protein 1	31.2319	27.9232	37.6699	37.7575	41.5177	42.939	34.9258	27.9675	51.3138	46.9721	54.1407	74.943	NCU00095	32.275	40.7381	38.069	58.6853
NCU00096			1.58782	1.83783	2.56691	2.32009	2.57451	2.81155	1.77017	1.46439	1.40292	2.54777	2.24518	1.95851	NCU00096	1.99752	2.56872	1.54583	2.25049
NCU00097	bek-1	BEAK-1	17.5315	23.4662	26.791	20.6544	17.8192	16.7695	5.75218	2.74628	7.55304	29.6757	21.3597	23.3514	NCU00097	22.5963	18.4144	5.3505	24.7956
NCU00099			0	2.98224	3.81253	3.26852	1.15885	4.9124	2.65688	2.17183	0.655024	2.05685	3.35222	2.68249	NCU00099	2.26492	3.11326	1.82791	2.69719
NCU00100	sah-13	Homeodomain	40.0902	42.2902	48.8273	42.0356	37.8063	41.1181	27.6686	41.3828	33.643	49.8039	30.0042	36.0091	NCU00100	43.7359	40.32	34.2315	38.6058
NCU00101	pbn1	pbn-1	53.4209	39.3135	73.2596	46.3902	67.2663	72.5207	41.0126	38.3926	42.5195	38.7075	22.7351	32.5194	NCU00101	55.3313	62.0591	40.6416	31.3207
NCU00102			119.029	102.386	110.668	114.986	121.786	96.635	72.0287	86.4013	41.7113	40.1395	21.8755	27.0367	NCU00102	110.694	111.136	66.7138	29.6839
NCU00103	mrp-61		28.8115	29.3808	29.1659	20.7824	20.3617	24.6112	51.8912	42.3348	64.5711	52.2274	57.5269	53.6938	NCU00103	29.1194	21.9185	52.9324	54.4827
NCU00104	Hsp104	hsp98-like protein	282.085	107.32	83.6595	54.6912	61.6719	72.3635	1192.97	382.207	1468.25	57.8449	55.876	57.451	NCU00104	157.688	62.9089	1014.48	57.0573
NCU00105	rbg-58	ribosome biogenesis-58	13.0937	20.7202	9.40637	11.8445	7.46425	8.75375	33.5616	19.811	43.5002	31.2914	30.6551	30.45	NCU00105	14.4067	9.35418	32.291	30.7989
NCU00106	pro-4	glutamate 5-kinase	9.58111	8.92687	12.8467	9.9047	11.0755	12.8019	23.3275	7.0585	27.2942	21.0718	18.1839	19.2718	NCU00106	10.4516	11.2607	19.2268	19.5092
NCU00107	mipr-1	mitochondrial inner membrane protease-1	19.0962	13.1038	19.8488	15.3558	21.8307	27.1932	29.7446	26.8404	39.83	27.7241	34.9358	34.3093	NCU00107	17.3496	21.4599	32.1383	32.3231
NCU00108	stk-13	serine/threonine-protein kinase	40.2041	28.3941	40.3553	67.8669	83.599	91.2127	61.9123	33.9603	77.782	103	118.529	125.79	NCU00108	36.3179	80.8929	57.8849	115.773
NCU00109		TipA protein	22.0194	17.1066	26.4106	22.6212	30.1105	30.9932	26.159	25.5328	34.1786	39.8722	40.0267	46.1878	NCU00109	21.8456	27.9083	28.6234	42.0289
NCU00110			1.11425	1.03508	1.52279	0.736496	1.46725	1.66342	0.856042	0.716097	5.34211	8.16403	12.0576	17.7813	NCU00110	1.22404	1.28906	2.30475	12.6676
NCU00111			93.9955	55.0328	83.4281	85.3527	107.407	112.85	105.705	89.7775	114.838	126.973	109.661	123.108	NCU00111	77.4854	101.87	103.44	119.914
NCU00112	pap-1	prolyl-aminopeptidase-1	87.8589	56.0391	82.7903	81.0941	91.287	89.171	68.749	71.7274	78.863	96.6986	85.8831	101.148	NCU00112	75.5628	87.184	73.1131	94.5767
NCU00114	mrp-10	30S ribosomal protein S10	24.8512	29.9575	23.7959	26.4219	21.0923	22.5013	54.4891	63.5999	77.0279	52.0737	53.9233	46.9456	NCU00114	26.2016	23.3385	65.039	50.9809
NCU00115	rrm-4	rRNA-processing protein FCF2	16.2604	30.669	15.5196	23.9313	11.8729	13.4423	13.5507	31.9922	17.372	51.6041	78.3919	43.5402	NCU00115	20.8163	16.4155	20.9716	57.8454
NCU00116	aab-1	CCAAT-binding transcription factor subunit AAB-1	117.311	81.8519	98.7242	152.535	136.571	155.365	117.606	105.291	136.347	153.717	172.398	167.931	NCU00116	99.2958	148.157	119.748	164.682
NCU00117	SEC-15	exocyst complex component Sec15	34.091	37.5952	46.8813	48.0561	56.9365	59.025	27.7372	31.6805	42.7715	54.5083	50.9674	63.4647	NCU00117	39.5225	54.6725	34.0631	56.3134
NCU00118			0.348161	0.370906	0.982511	0.805938	0.663605	0.982431	0.58338	0.697698	0.661293	1.16905	1.26397	0.84011	NCU00118	0.567192	0.817325	0.647457	1.09104
NCU00119		Sad1/UNC domain-containing protein	22.7677	24.8065	30.4847	34.0427	32.215	31.5097	18.6115	15.1748	25.7578	32.58	38.3212	35.9591	NCU00119	26.0196	32.5891	19.848	35.6201
NCU00120			11.9485	8.91033	17.6835	11.5632	16.6357	18.5964	11.6157	8.19678	12.1697	9.82666	12.5168	12.6216	NCU00120	12.8474	15.5984	10.6607	11.655
NCU00121	clc-1	chloride channel-1	68.8172	39.2473	43.9763	49.9134	52.752	69.2038	86.8193	139.878	78.1425	46.8091	70.7079	47.0561	NCU00121	50.6803	57.2898	101.613	54.8577
NCU00122	45763	aspartyl protease-16	330.099	223.789	312.919	208.348	249.618	261.066	182.755	145.836	111.091	129.274	51.5519	97.4544	NCU00122	288.936	239.677	146.56	92.7599
NCU00123			0.0544171	0.379772	0.182136	0.501034	0.512894	0.277924	0.406407	0.0866339	0.496573	0.510608	0.524799	0.200105	NCU00123	0.205442	0.430617	0.329871	0.411838
NCU00124			40.5313	45.522	42.6082	64.0463	56.0937	56.2851	42.8085	42.6001	51.9839	68.054	72.3831	86.3198	NCU00124	42.8872	58.8084	45.7975	75.5856
NCU00125			5.03745	6.7454	9.68579	4.5482	5.29195	7.74147	7.94171	6.4918	16.5513	14.2656	19.1536	27.1088	NCU00125	7.15621	5.86054	10.3283	20.176
NCU00126			20.715	15.8766	21.8868	25.7489	37.275	42.2568	42.1867	25.7891	36.7552	72.6113	69.6833	81.0363	NCU00126	19.4928	35.0935	34.9104	74.4436
NCU00127			148.201	87.7599	185.802	163.563	234.88	277.184	432.963	130.435	301.568	284.016	489.643	488.91	NCU00127	140.587	225.209	288.322	420.856
NCU00128			1.93564	1.70299	3.24273	2.7997	4.13812	3.84113	25.9826	0.761489	16.7767	41.1524	92.7222	64.9401	NCU00128	2.29379	3.59298	14.5069	66.2716
NCU00129		AMP-binding domain-containing protein	66.737	35.64	64.6677	39.1385	62.7448	69.3668	29.7757	54.6862	18.9211	27.774	14.5662	13.9408	NCU00129	55.6815	57.0834	34.461	18.7604
NCU00130	gh1-1	Intracellular β-glucosidase	7009.36	10770.2	11492.4	8397.08	8341.52	9375.05	4872.8	2356.39	2930.59	3351.68	867.892	2980.42	NCU00130	9757.31	8704.55	3386.59	2400
NCU00132			109.13	76.0952	109.788	79.1621	106.24	111.383	77.6668	104.461	57.1626	44.8213	38.1221	32.1083	NCU00132	98.3377	98.9284	79.7633	38.3506
NCU00133	ctc-1	FACT complex subunit pob-3	81.7269	77.2699	107.062	71.9755	85.7674	104.981	99.4264	63.8761	165.128	112.864	118.896	173.602	NCU00133	88.6862	87.5747	109.477	135.121
NCU00134	los1	exportin-T	18.4721	21.9572	25.6657	25.016	24.9543	26.4599	18.8856	19.2571	18.7469	23.5893	22.4197	25.883	NCU00134	22.0317	25.4767	18.9632	23.964
NCU00135	gpl-1	phosphatidyl synthase	60.9972	37.8781	55.6607	45.4083	58.9118	57.3911	58.7908	42.7424	40.1754	45.4414	43.554	32.3972	NCU00135	51.512	53.9037	47.2362	40.4642
NCU00136		mitochondrial translation optimization protein	6.81947	9.75038	7.88321	8.84972	8.70562	7.80869	10.7014	13.1828	14.3688	9.58087	20.4254	14.1549	NCU00136	8.15102	8.45468	12.751	14.7204
NCU00137	mfa-1	ssDNA binding protein	87.7627	82.7334	103.133	61.428	84.6653	95.1054	119.027	150.86	146.207	87.7342	67.4701	66.4408	NCU00137	91.2096	80.3996	138.698	73.8817
NCU00138	pre-1	pheromone receptor pre-1	1.97127	1.91313	3.5256	2.53578	2.87312	2.60156	4.93378	2.11936	5.96197	2.00797	1.72739	1.80947	NCU00138	2.47	2.67015	4.33837	1.84828
NCU00142			37.8644	40.9753	42.1917	34.397	32.5741	29.1291	24.831	27.3378	27.7074	24.104	24.4927	23.0371	NCU00142	40.3438	32.0334	26.6254	23.878
NCU00143			0	0	0	0	0	0	0	0	0	0	0	0	NCU00143	0	0	0	0
NCU00144		BHLH	52.2129	22.5381	31.4942	22.3791	21.3303	24.2266	37.2837	97.148	36.818	11.2661	10.6645	10.3406	NCU00144	35.4151	22.6453	57.0832	10.7571
NCU00145	hH3v	Histone H3	48.0132	47.4481	72.7606	38.695	45.9899	53.0376	47.9298	43.4698	76.8475	76.0886	71.7831	106.064	NCU00145	56.074	45.9075	56.0824	84.6451
NCU00146	enr-6	endoplamic reticulum-6	85.3126	101.096	119.893	77.9119	87.1857	87.5821	49.7624	31.6453	42.9692	38.2844	34.4187	40.3542	NCU00146	102.101	84.2266	41.459	37.6858
NCU00147	adi1	ARD/ARD family protein	107.94	74.0163	81.1382	81.4257	86.9843	88.5617	77.6734	78.2379	72.4584	54.5915	37.1839	40.0599	NCU00147	87.6983	85.6572	76.1232	43.9451
NCU00148		short chain dehydrogenase/reductase	38.4684	34.7157	42.4505	32.7729	32.0923	37.6645	29.758	32.7236	26.3143	34.8327	26.8738	28.2341	NCU00148	38.5449	34.1766	29.5986	29.9802
NCU00149			0	0	0	0	0	0	0	0	0	0	0	0	NCU00149	0	0	0	0
NCU00150	his-7	phosphoribosylformimino-5-aminoimidazole carboxamide ribotide isomerase, phosphoribosylformimino-5-aminoimidazole carboxamide ribotide isomerase, variant 2, phosphoribosylformimino-5-aminoimidazole carboxamide ribotide isomerase, variant 1	34.2402	29.2523	42.3139	27.6681	26.6326	27.8361	38.3932	31.2544	35.1488	40.389	30.7078	32.3105	NCU00150	35.2688	27.3789	34.9321	34.4691
NCU00151			4.28723	14.7736	4.41966	8.80226	3.80397	4.84085	5.57436	9.54393	7.80002	11.5946	13.4162	9.07564	NCU00151	7.82683	5.81569	7.63944	11.3621
NCU00152	bud4	GTP binding protein	41.1552	39.4147	42.9258	67.6764	49.1968	55.2423	56.0797	36.5879	61.0545	99.0223	127.337	125.148	NCU00152	41.1652	57.3718	51.2407	117.169
NCU00153	ndi-1	pyridine nucleotide-disulfide oxidoreductase	3.15649	3.45219	3.40967	2.88557	1.86749	2.36698	6.97246	2.87499	5.49976	5.22785	5.55332	4.43991	NCU00153	3.33945	2.37335	5.11574	5.07369
NCU00154	dpp-6	xaa-Pro dipeptidase	102.945	95.9136	124.748	69.6325	80.2356	94.1916	65.0503	40.7342	46.7696	39.8212	24.774	34.8775	NCU00154	107.869	81.3532	50.8514	33.1575
NCU00155	sgr-2	zinc finger transcription factor-44	23.3412	16.9596	23.5328	12.238	16.2833	14.5198	9.39472	12.6905	7.66801	8.91047	5.87303	6.414	NCU00155	21.2779	14.3471	9.91774	7.06583
NCU00157	csn-1	COP9 signalosome subunit 1	58.1284	47.4575	71.8065	46.7871	66.3791	64.4624	46.9424	46.7474	39.0639	54.0649	30.5497	43.6729	NCU00157	59.1308	59.2095	44.2512	42.7625
NCU00158	trm-63	transport of metals-63	18.0334	14.1142	18.4918	19.7038	23.1273	24.7771	40.207	38.549	65.4866	31.8231	42.2393	47.2295	NCU00158	16.8798	22.5361	48.0809	40.4306
NCU00159	mrs-5	mRNA surveillance-5	19.0567	10.1755	18.3029	14.9772	18.9506	20.0987	20.7627	22.0855	23.6206	19.2425	16.063	20.417	NCU00159	15.8451	18.0088	22.1563	18.5742
NCU00160	nuo6.6	NADH:ubiquinone oxidoreductase 6.6kD subunit	464.583	342.021	405.018	424.107	431.486	430.086	413.729	441.65	365.865	455.133	294.568	330.547	NCU00160	403.874	428.56	407.081	360.083
NCU00161			9.23788	8.97638	6.1321	16.3437	12.1042	9.36557	9.74296	14.5056	9.38671	21.554	25.117	17.3288	NCU00161	8.11546	12.6045	11.2117	21.3333
NCU00162			120.341	227.781	173.972	138.479	131.37	123.566	55.7216	59.1629	85.1891	70.6128	50.6775	76.0233	NCU00162	174.031	131.138	66.6912	65.7712
NCU00163	alg-8	dolichyl pyrophosphate Glc1Man9GlcNAc2 alpha-1,3-glucosyltransferase	23.4946	30.9846	38.4741	23.3882	26.3303	30.5286	17.5239	25.6245	21.6764	34.6166	23.8564	27.8287	NCU00163	30.9845	26.749	21.6082	28.7672
NCU00164	crf4-2	Telomere binding protein	21.1137	19.0284	23.6778	16.2984	16.4593	18.1357	11.6787	9.38189	12.3599	19.0632	14.5996	18.0182	NCU00164	21.2733	16.9645	11.1402	17.227
NCU00166		isochorismatase domain-containing protein 2A	107.547	49.6214	69.6719	34.0061	57.9037	56.5634	42.3549	27.0052	14.7972	24.5893	9.44182	11.2072	NCU00166	75.6135	49.4911	28.0524	15.0794
NCU00167			32.6046	24.0392	26.4433	33.9303	31.9448	29.8791	41.4124	56.4883	52.7781	55.2843	73.9836	63.1316	NCU00167	27.6957	31.918	50.2263	64.1331
NCU00168	gpl-2	glycerophospholipid-2	20.804	14.7555	12.3383	18.3976	19.9201	19.1208	39.5253	66.2833	66.0108	39.4362	81.4242	53.4289	NCU00168	15.9659	19.1462	57.2732	58.0964
NCU00169	Sec63:ER	translocation complex component	275.13	594.38	485.652	353.781	327.157	331.354	162.9	95.1386	196.951	175.966	121.127	226.353	NCU00169	451.721	337.431	151.663	174.482
NCU00170	[TPR domains]	DnaJ domain-containing protein	24.3749	30.1086	27.0751	34.475	32.2383	29.2383	25.3445	19.719	24.7482	26.2907	23.6557	25.0853	NCU00170	27.1862	31.9838	23.2706	25.0106
NCU00171	cmd-3	calmodulin-3	61.986	48.234	56.7285	107.237	107.111	92.5488	76.8414	147.849	93.928	80.2419	74.4892	105.092	NCU00171	55.6495	102.299	106.206	86.6076
NCU00172	div-24	nuclear division-24	27.8951	28.8707	33.9536	35.6355	42.0437	40.6911	28.3815	42.7344	35.8386	44.4476	32.8328	64.035	NCU00172	30.2398	39.4568	35.6515	47.1051
NCU00173	ce1-2	esterase D	203.633	79.4724	187.075	72.9955	164.924	172.551	149.137	126.007	95.7734	125.098	48.7833	66.9664	NCU00173	156.727	136.824	123.639	80.2825
NCU00175	tpd-1	terpenoid-1	108.493	15.5764	15.2136	44.7185	55.6993	41.5094	22.4695	238.391	17.2284	28.0937	16.1566	13.3686	NCU00175	46.4277	47.3091	92.6961	19.2063
NCU00176			20.762	3.52433	3.94014	4.98498	7.61643	7.38964	1.80983	36.2618	3.16123	0.5243	0.369854	0.931149	NCU00176	9.40882	6.66368	13.7443	0.608434
NCU00177	ad-2	phosphoribosylformylglycinamidine cyclo-ligase	35.7538	43.5963	39.8107	11.8778	14.5517	17.155	49.7611	49.7049	43.521	40.1131	27.1139	25.9215	NCU00177	39.7202	14.5282	47.6624	31.0495
NCU00178	rpo-26	RNA polymerase-26	11.4108	6.69608	13.3883	7.23414	10.7417	12.2563	11.03	15.8075	12.0035	10.9781	11.1133	10.4924	NCU00178	10.4984	10.0774	12.947	10.8613
NCU00179			0	0	0	0	0	0	0	0	0	0	0	0	NCU00179	0	0	0	0
NCU00180		Zn2Cys6	7.90128	6.12309	9.21628	8.30864	7.8684	8.89725	8.69233	23.0514	8.4503	9.2471	8.42991	6.03022	NCU00180	7.74688	8.3581	13.398	7.90241
NCU00181	[U-Box]	peptidyl-prolyl cis-trans isomerase-like 2	37.5118	46.4976	32.9246	57.5612	39.0476	31.7207	33.2859	37.7563	42.599	61.6067	71.5418	58.0827	NCU00181	38.978	42.7765	37.8804	63.7437
NCU00182	gpr-11	Integral membrane protein	120.976	175.316	88.3966	153.259	92.2879	71.3311	55.2564	177.522	87.2293	144.546	124.895	79.5369	NCU00182	128.23	105.626	106.669	116.326
NCU00183		DUF185 domain-containing protein	28.1962	18.9782	27.6637	16.57	20.6105	20.8556	18.7468	61.2047	22.3483	25.8685	17.3539	19.5873	NCU00183	24.946	19.3454	34.0999	20.9366
NCU00184			43.0064	42.9879	45.4833	40.9911	41.8362	39.1886	25.0909	37.1275	37.2398	34.3307	35.8777	42.1594	NCU00184	43.8259	40.672	33.1527	37.4559
NCU00185			4.38814	1.7723	3.53462	2.64181	3.31581	3.40452	2.38485	0.973539	1.77374	2.55369	2.09409	2.69633	NCU00185	3.23168	3.12071	1.71071	2.44804
NCU00186			9.93276	7.88973	12.1788	9.12834	13.6313	13.8323	12.9406	10.08	17.3306	9.1152	13.3018	11.4393	NCU00186	10.0004	12.1973	13.4504	11.2854
NCU00187	mig-11	carboxyvinyl-carboxyphosphonate phosphorylmutase	1.54171	0.676756	0.898089	0.567015	0.290674	1.0241	5.9798	2.56613	8.37498	6.82475	22.9269	9.48232	NCU00187	1.03885	0.627263	5.6403	13.078
NCU00188	apg-1	ATG1 protein	70.3588	51.8045	63.7754	64.5706	72.7742	67.7766	59.4184	44.5652	60.504	47.5259	70.9537	66.8374	NCU00188	61.9796	68.3738	54.8292	61.7723
NCU00189			1.68531	1.06388	1.27046	0.632082	0.499386	1.08923	0.770078	6.48861	2.2687	1.96669	3.5331	1.24773	NCU00189	1.33988	0.740232	3.1758	2.24918
NCU00192			0	0	0	0.148691	0	0.127794	0.181315	0.354293	0.177869	0.554736	0.698652	0.439533	NCU00192	0	0.0921616	0.237826	0.564307
NCU00193	gt22-1	GPI mannosyltransferase 3	29.0746	20.968	30.4872	34.1718	42.9402	36.3738	22.7981	19.227	32.6719	35.741	22.5819	39.301	NCU00193	26.8433	37.8286	24.899	32.5413
NCU00194	ota	Ornithine aminotransferase	52.1625	32.3488	34.4364	42	56.518	48.5795	44.4162	135.168	63.1495	23.3742	28.1721	24.9493	NCU00194	39.6492	49.0325	80.9113	25.4986
NCU00195	MFS transporter	Nicotinic acid transporter	40.1022	22.1802	40.712	28.5327	55.0278	48.6446	35.6582	52.4298	48.8604	47.8698	48.5728	55.9551	NCU00195	34.3315	44.0684	45.6495	50.7992
NCU00196	rho-8	rho GTPase activator	41.1734	45.3809	39.2762	84.2927	58.9085	58.7443	68.4757	51.9657	88.7992	143.825	215.334	173.577	NCU00196	41.9435	67.3152	69.7469	177.579
NCU00197			12.3821	5.26859	4.72581	11.1655	7.34873	4.64434	9.38987	37.818	14.6738	9.06449	14.9717	8.52555	NCU00197	7.45884	7.71951	20.6272	10.8539
NCU00198	tim9	mitochondrial import inner membrane translocase subunit tim-9	146.853	95.1687	94.8495	127.614	122.847	110.246	231.619	447.868	336.779	264.12	442.053	295.611	NCU00198	112.29	120.235	338.755	333.928
NCU00199	nup-1		19.9297	20.8989	24.3162	26.1235	21.2188	27.1481	21.8263	18.6722	30.9105	30.8004	29.78	42.931	NCU00199	21.715	24.8301	23.803	34.5038
NCU00200	trp-1	anthranilate synthase component II, anthranilate synthase component II, variant 1	32.0515	29.8264	43.65	24.0924	27.7908	33.6918	30.7796	29.6888	38.0512	25.6572	23.1679	22.9864	NCU00200	35.1759	28.525	32.8399	23.9372
NCU00201			1.17266	0.789447	1.0655	1.7798	1.6787	2.0011	3.87739	1.67794	3.37861	1.81473	5.22955	2.88888	NCU00201	1.0092	1.81986	2.97798	3.31105
NCU00202	crn	coronin-6	65.7662	54.895	71.996	99.0038	113.425	106.167	69.4647	67.1338	93.3169	109.508	83.2799	122.798	NCU00202	64.2191	106.199	76.6385	105.195
NCU00203	nst-5	SIR2 family histone deacetylase	40.8062	24.8798	51.3104	44.3388	60.513	55.4499	74.6922	92.824	85.2036	94.373	103.817	97.0551	NCU00203	38.9988	53.4339	84.2399	98.415
NCU00204			10.2711	13.5165	13.9333	11.4219	9.2597	11.3902	13.2632	12.5902	12.6627	11.5408	13.4323	13.3787	NCU00204	12.5736	10.6906	12.8387	12.7839
NCU00205	div-75	nuclear division-75	5.85338	5.85777	9.12077	6.8362	7.6066	7.17208	4.65518	3.87265	5.7115	10.0913	6.89042	10.5488	NCU00205	6.94397	7.20496	4.74644	9.17684
NCU00206	cdh-1	Cellobiose dehydrogenase	2323.44	5259.72	4174.83	1231.46	1104.5	1249.1	1051.06	104.817	231.747	365.038	42.2295	342.899	NCU00206	3919.33	1195.02	462.542	250.055
NCU00207	pro-9	Prolyl 4-hydroxylase	35.286	25.8781	41.4341	31.6063	37.5366	39.2075	44.7117	47.3838	41.8254	61.1813	59.9588	55.3081	NCU00207	34.1994	36.1168	44.6403	58.8161
NCU00208			0	0.181416	0.202168	0.279932	0.107253	0.290485	0.297974	0	0.208029	0.683923	0.878015	1.27182	NCU00208	0.127861	0.22589	0.168668	0.944586
NCU00209			43.9991	50.5522	54.7615	63.6518	65.7677	62.5865	47.3378	54.5175	52.8733	83.0832	82.2223	101.182	NCU00209	49.7709	64.002	51.5762	88.8292
NCU00210	mrs-1	nuclear cap binding protein subunit 2	69.9941	77.1302	87.4359	79.2707	84.357	94.8767	91.735	88.688	135.543	137.448	141.906	194.562	NCU00210	78.1867	86.1681	105.322	157.972
NCU00211	mrp-35	mitochondrial ribosomal protein subunit L31	62.3564	85.0435	66.2253	53.8615	45.3648	56.0934	49.4837	59.7941	78.3903	78.8929	70.6574	90.845	NCU00211	71.2084	51.7732	62.556	80.1318
NCU00212	hH4-2	Histone H4	956.276	881.158	1023.43	737.79	778.614	738.543	1341.44	1391.25	1548.35	2044.08	2040.44	2081.96	NCU00212	953.62	751.649	1427.01	2055.5
NCU00213	cdc27	nuclear protein bimA	12.1261	11.2701	18.1084	19.3393	21.314	24.4483	16.0956	16.2057	27.1449	23.8445	34.4073	35.6554	NCU00213	13.8349	21.7005	19.8154	31.3024
NCU00214			64.6492	109.816	119.832	75.3468	74.9962	78.4612	33.6765	25.1789	44.0426	62.9452	51.4766	64.8534	NCU00214	98.099	76.2681	34.2993	59.7584
NCU00215			72.7972	80.634	94.6281	79.1131	69.4727	80.1025	56.6236	43.5271	69.9377	54.9041	50.8998	55.5196	NCU00215	82.6864	76.2294	56.6962	53.7745
NCU00216	ncbr-1	NADH-cytochrome b5 reductase-1	148.616	199.889	208.374	181.28	202.752	214.49	135.202	140.05	172.561	153.044	133.934	158.514	NCU00216	185.626	199.507	149.271	148.497
NCU00218	adr-5	ADP-ribosylation factor family protein	24.079	18.9698	26.1466	23.3817	26.9745	22.2917	21.1063	23.2373	22.9128	19.649	14.423	14.7249	NCU00218	23.0652	24.216	22.4188	16.2656
NCU00219			22.5364	23.0106	21.575	41.1727	37.3703	35.4751	27.7011	22.4262	27.0129	39.5722	44.5185	45.736	NCU00219	22.374	38.0061	25.7134	43.2755
NCU00220	nut2		43.543	45.9832	36.856	55.625	39.9852	31.3013	35.4653	44.0582	40.8624	47.3283	47.3335	44.7045	NCU00220	42.1274	42.3038	40.1286	46.4555
NCU00221			0.336483	0.529886	0.678189	0.627072	0.836336	0.822033	0.710014	0.525637	1.4134	1.37058	1.54811	1.97718	NCU00221	0.514853	0.761814	0.883016	1.63196
NCU00222			33.1591	29.0287	31.2782	33.1727	36.3272	33.5917	29.711	32.9474	34.9162	45.7234	47.2374	56.8782	NCU00222	31.1553	34.3639	32.5249	49.9463
NCU00223	vad-7	transcription factor-3	180.332	200.473	129.601	136.787	86.6392	67.6916	105.634	188.235	146.572	108.662	147.257	117.269	NCU00223	170.135	97.0394	146.814	124.396
NCU00224			0.477379	0.480863	0	0.120092	0.125372	0.102472	0.146382	0.275055	0.143376	0	0	0	NCU00224	0.319414	0.115978	0.188271	0
NCU00225			303.662	372.197	398.554	186.115	163.668	201.167	338.169	337.82	384.388	330.517	234.903	244.305	NCU00225	358.138	183.65	353.459	269.908
NCU00226		MFS transporter	41.0999	23.51	38.9074	29.9789	41.8629	49.5242	51.6366	71.3321	68.4873	72.7868	144.42	117.923	NCU00226	34.5058	40.4553	63.8187	111.71
NCU00227		mitochondrial cation transporter	15.7858	14.3801	14.8273	14.0365	18.6505	15.5895	35.8328	31.7753	33.9689	29.0084	39.5272	39.2784	NCU00227	14.9977	16.0922	33.859	35.938
NCU00229			25.6026	33.0233	24.0214	20.8271	15.4763	10.3631	10.3612	12.506	7.17309	9.54786	3.21236	3.81166	NCU00229	27.5491	15.5555	10.0134	5.52396
NCU00230	prk-4	protein kinase lkh1	46.8811	85.6035	46.9143	64.5046	41.8496	47.9849	22.3105	39.4993	48.0617	57.1067	57.0758	72.5553	NCU00230	59.7996	51.4464	36.6239	62.2459
NCU00231			0.276175	0.0343555	0.266625	0.186119	0.162605	0.286135	0.161695	0	0.189629	0.0973072	0.151282	0.279009	NCU00231	0.192385	0.21162	0.117108	0.175866
NCU00232			6.99708	13.15	6.10899	9.77453	7.68759	6.53301	7.47231	7.20976	9.94962	11.782	14.0253	11.2872	NCU00232	8.75201	7.99837	8.21056	12.3648
NCU00233	gh16-15	glycosyl hydrolase family 16-15	12.4714	6.15012	9.23974	17.5111	22.5463	16.4856	16.8369	8.38128	10.6478	18.9991	20.0551	15.3082	NCU00233	9.28708	18.8477	11.9554	18.1208
NCU00234			63.9588	51.9245	46.2233	77.3919	68.4468	59.7384	43.3617	49.1524	49.3375	78.744	68.1876	63.1409	NCU00234	54.0356	68.5257	47.2839	70.0241
NCU00236	fpo-1	flavoprotein oxygenase-1	79.9526	63.2963	48.3055	67.6659	87.7148	66.9686	68.1684	61.2517	56.8779	93.1683	101.165	88.3284	NCU00236	63.8515	74.1164	62.0994	94.2204
NCU00237	pur-1	purine-1	30.7703	63.9218	35.1535	23.5681	19.7329	19.1497	21.7335	12.9512	16.5539	27.4483	29.9744	31.419	NCU00237	43.2818	20.8169	17.0795	29.6139
NCU00238			1.06968	1.7822	1.63588	1.20828	1.25256	1.1528	1.45367	1.22388	1.16353	2.86397	3.05685	1.99331	NCU00238	1.49592	1.20455	1.28036	2.63804
NCU00239		AMP binding domain-containing protein	25.0733	22.6358	28.5199	30.5809	31.3085	31.8314	32.5359	30.5841	33.1897	48.7177	76.2169	72.0544	NCU00239	25.4097	31.2403	32.1032	65.663
NCU00240			63.996	65.5528	35.7688	111.097	80.4781	66.9508	41.0454	68.3766	41.74	62.8388	53.5177	41.0663	NCU00240	55.1059	86.1752	50.3873	52.4743
NCU00241		Septal pore-associated protein, putative	74.2344	101.08	39.532	86.0009	41.8402	28.6354	19.2802	56.3475	24.9798	98.7677	57.0506	33.6283	NCU00241	71.6156	52.1588	33.5358	63.1489
NCU00242	sna-10	snare complex-10	123.654	68.2046	96.555	121.442	145.535	167.784	124.758	197.058	133.785	140.893	201.43	126.384	NCU00242	96.138	144.92	151.867	156.236
NCU00243	mal3	microtubule-associated protein RP/EB family member 1	97.2011	95.2892	92.3708	112.588	108.966	109.785	75.2767	104.848	84.5962	110.207	76.106	80.1804	NCU00243	94.9537	110.446	88.2403	88.8312
NCU00244	gt8-1	glycosyl transferase	21.7805	12.8241	25.3006	64.9702	66.9918	58.3018	55.0603	14.9954	32.9232	168.175	143.728	115.831	NCU00244	19.9684	63.4213	34.3263	142.578
NCU00245			19.9128	23.268	48.6887	69.2585	90.8802	99.3888	42.4284	6.92295	32.8028	83.3662	122.841	107.375	NCU00245	30.6232	86.5092	27.3847	104.528
NCU00246			22.07	17.7598	22.5756	37.8716	38.1589	34.8375	32.2292	18.4276	26.4617	137.939	118.52	105.028	NCU00246	20.8018	36.956	25.7062	120.496
NCU00247			364.777	125.705	57.9624	121.15	70.7388	27.0493	271.327	603.379	277.69	402.299	476.579	215.077	NCU00247	182.815	72.9795	384.132	364.652
NCU00248			1104.4	488.605	261.873	778.262	502.555	111.852	496.791	407.911	168.415	418.327	183.068	61.2463	NCU00248	618.291	464.223	357.706	220.88
NCU00249	HP	Aspartyl protease	27.1444	33.6405	14.4844	37.4654	22.2326	16.7095	29.6016	89.0183	55.8679	99.5912	76.2884	81.175	NCU00249	25.0898	25.4692	58.1626	85.6849
NCU00250			46.5693	10.1166	9.69507	28.9195	25.0264	15.3723	180.194	74.9107	190.227	173.958	552.914	231.753	NCU00250	22.127	23.1061	148.444	319.542
NCU00251	cpr-7		11.367	9.21581	13.2082	18.8952	19.5141	20.4127	13.2653	9.75502	15.2176	17.6126	28.5153	19.2189	NCU00251	11.2637	19.6073	12.746	21.7822
NCU00252			6.60335	9.00177	13.9405	7.70727	11.093	10.2718	6.03274	4.03731	8.82841	13.8991	12.7611	13.8264	NCU00252	9.84854	9.69068	6.29948	13.4955
NCU00253			40.4639	30.4141	39.9294	41.0742	53.9353	55.1813	37.3309	34.0625	38.1511	32.1945	27.4511	36.4887	NCU00253	36.9358	50.0636	36.5148	32.0448
NCU00254			0	0	0	0	0	0.125586	0	0	0	0	0.348313	0.287845	NCU00254	0	0.0418621	0	0.212053
NCU00257	ro-2	dynactin Arp1 p62 subunit RO2	4.67618	3.81701	10.3982	5.86001	8.56794	11.0193	5.27129	6.81119	12.4556	11.6201	15.9164	23.1687	NCU00257	6.29714	8.48242	8.17938	16.9017
NCU00258	crp-15	eS7	234.047	320.632	309.597	144.85	102.999	141.087	371.692	421.133	412.947	255.745	161.302	173.542	NCU00258	288.092	129.645	401.924	196.863
NCU00259			20.085	17.9431	20.6528	10.8888	13.1467	14.9724	10.7586	18.1268	11.1075	19.0104	19.8047	14.4239	NCU00259	19.5603	13.0026	13.331	17.7463
NCU00260	adh-15	oxidoreductase	122.446	67.6522	74.0808	46.4612	50.7464	50.2656	48.694	85.5842	36.4353	75.8701	33.5353	44.9913	NCU00260	88.0595	49.1577	56.9045	51.4656
NCU00261	pyr-7	CTP synthase	31.2966	37.5322	33.0177	37.5836	32.4666	30.2332	41.5913	19.4932	38.5431	70.564	54.5053	63.4535	NCU00261	33.9488	33.4278	33.2092	62.8409
NCU00262			17.3458	13.4992	21.4081	25.2761	35.0096	32.7399	30.2839	22.2163	25.141	30.409	20.432	26.9634	NCU00262	17.4177	31.0085	25.8804	25.9348
NCU00263	spr-10	Serine protease	146.374	32.7604	119.173	43.7748	57.1539	48.6363	19.6073	33.9076	34.2573	14.6592	7.67991	18.1524	NCU00263	99.4359	49.855	29.2574	13.4972
NCU00264			26.4635	7.96349	14.8074	14.4187	17.5855	19.7331	23.2708	71.8644	32.71	27.841	39.0374	34.6228	NCU00264	16.4114	17.2458	42.6151	33.8337
NCU00265			16.0939	5.53541	11.5548	5.92561	7.37281	6.59911	34.9339	68.7191	30.0298	5.60476	3.00195	4.76291	NCU00265	11.0614	6.63251	44.5609	4.45654
NCU00267			3.21928	0.88549	2.78836	2.04377	2.00545	3.40199	2.59033	4.59864	2.88654	2.86427	4.23373	4.49055	NCU00267	2.29771	2.48374	3.3585	3.86285
NCU00268			64.5986	28.9078	39.2122	44.7093	41.5065	42.2199	29.2698	61.8538	45.4228	27.093	20.4139	22.7329	NCU00268	44.2396	42.8119	45.5155	23.4133
NCU00269	set-2	histone-lysine N-methyltransferase	17.022	17.7455	16.9459	20.0127	17.4762	18.538	11.9948	16.1163	17.5326	24.3619	25.0309	23.456	NCU00269	17.2378	18.6756	15.2146	24.283
NCU00270			58.9438	93.4261	35.8172	72.0377	43.978	30.2569	32.0868	49.0128	27.0907	69.8288	27.3983	42.412	NCU00270	62.729	48.7575	36.0634	46.5464
NCU00271			1.43028	0.652391	1.21044	0.29529	0.51131	1.75263	1.19943	1.97306	1.52504	1.94397	1.71301	1.05436	NCU00271	1.0977	0.853075	1.56584	1.57045
NCU00272	cul-4	ubiquitin ligase subunit CulD	50.4064	42.6013	51.6674	47.8782	51.2756	56.6018	44.6976	47.462	55.5903	47.7747	49.8407	60.6526	NCU00272	48.225	51.9185	49.25	52.756
NCU00273	nup-2		22.5815	23.9732	28.9813	24.4317	22.8228	24.529	27.9456	19.667	38.7349	38.6793	40.9651	54.5395	NCU00273	25.1787	23.9279	28.7825	44.728
NCU00274	mus-21	mutagen sensitive-21 protein	8.69221	9.61004	11.7101	9.80586	7.91621	9.40997	9.70489	5.3425	9.26404	13.8788	10.5017	13.5508	NCU00274	10.0041	9.04401	8.10381	12.6438
NCU00275			14.5809	15.2272	15.9683	19.4176	19.4558	23.1241	14.9103	12.5277	21.2009	26.858	38.0392	29.3076	NCU00275	15.2588	20.6659	16.213	31.4016
NCU00276	mip-1	DNA polymerase gamma	4.18593	5.95027	5.697	3.33491	2.89291	3.66013	4.76597	2.51877	4.61256	11.2985	27.9869	15.0803	NCU00276	5.27773	3.29599	3.96577	18.1219
NCU00277		Septal pore-associated protein, putative	29.44	17.3287	19.5998	27.5019	27.9456	27.1077	31.8644	22.7003	25.2229	35.6126	30.466	39.9777	NCU00277	22.1228	27.5184	26.5958	35.3521
NCU00278			63.1967	32.0913	39.6356	48.6703	56.8079	55.0558	57.7965	55.3222	47.6979	61.076	60.5608	65.3424	NCU00278	44.9745	53.5113	53.6055	62.3264
NCU00279			5.63959	3.95374	7.20452	2.89518	5.95885	6.69426	6.8435	8.63389	13.4738	13.4627	20.7041	25.0973	NCU00279	5.59928	5.18276	9.65039	19.7547
NCU00280			19.5064	13.2172	22.2213	19.4189	25.3742	25.8543	16.3909	15.2786	19.7886	17.2453	16.5251	24.1539	NCU00280	18.3149	23.5491	17.1527	19.3081
NCU00281	gt1-2	UDP-glucose,sterol transferase	14.5601	6.80107	8.67004	6.26552	6.99888	6.36347	17.2155	14.8459	19.3704	18.1181	25.5075	24.4968	NCU00281	10.0104	6.54262	17.1439	22.7074
NCU00282	tah-5	Zn2Cys6	69.3871	49.8365	38.1569	60.8827	37.3803	37.6993	31.7168	206.329	34.2945	36.3319	18.2331	22.5748	NCU00282	52.4602	45.3208	90.7803	25.7133
NCU00283			33.668	16.4689	14.3187	30.3797	33.4056	32.0684	19.0714	22.7859	15.7746	30.7072	45.0087	31.7816	NCU00283	21.4852	31.9512	19.2107	35.8325
NCU00284			6.67499	4.55887	9.49039	12.1677	13.6521	18.1657	8.58074	5.672	8.0043	6.20449	9.33268	6.50306	NCU00284	6.90808	14.6618	7.41901	7.34674
NCU00285		C2H2	57.7601	78.0085	26.9039	197.263	124.122	126.288	41.5517	42.6791	31.6484	35.2141	28.7991	22.3479	NCU00285	54.2242	149.224	38.6264	28.787
NCU00287			66.9014	46.9692	25.4734	41.5428	32.0357	17.3846	24.6574	25.6917	15.617	19.9527	13.1874	11.8076	NCU00287	46.448	30.321	21.9887	14.9826
NCU00288			11.1135	10.1117	3.32884	6.98489	2.74488	2.88974	2.56573	5.30071	3.44857	2.25719	2.0593	1.17983	NCU00288	8.1847	4.2065	3.77167	1.83211
NCU00289	tah-1	TAH-1	196.489	287.129	69.1486	97.8096	44.5414	38.3193	55.1137	56.9863	52.0216	37.3754	26.6979	28.7246	NCU00289	184.256	60.2235	54.7072	30.9326
NCU00290	abc-12	ABC transporter-12	7.15715	28.6566	18.9516	80.9293	86.7684	80.0895	103.081	17.9514	54.682	102.175	69.533	54.9653	NCU00290	18.2551	82.5957	58.5714	75.5579
NCU00291			33.0529	22.1154	35.1394	37.8366	55.2377	53.6037	31.2188	29.9609	28.4433	63.4691	36.43	55.6419	NCU00291	30.1026	48.8926	29.8743	51.847
NCU00292	cea-3	cholinesterase	136.794	133.926	345.073	165.561	274.839	227.332	168.744	226.326	99.7456	432.923	151.667	220.558	NCU00292	205.264	222.577	164.938	268.383
NCU00293		NADH pyrophosphatase	38.8654	36.9584	41.4125	55.0449	49.4901	60.3499	46.5573	54.082	62.9425	41.6001	26.848	29.2569	NCU00293	39.0788	54.9616	54.5273	32.5684
NCU00294	crp-74	60S ribosomal protein L10a	1027.45	1262.84	1329.95	753.514	683.948	822.381	1500.86	1717.49	1710.56	1120.64	799.479	803.96	NCU00294	1206.75	753.281	1642.97	908.025
NCU00295			146.302	135.277	101.178	120.5	111.434	90.3123	85.6	136.505	92.715	156.436	108.841	109.753	NCU00295	127.586	107.415	104.94	125.01
NCU00296			8.40769	13.8226	11.2334	3.87755	4.32837	3.0832	7.68667	3.89573	3.05735	5.8093	3.48654	2.88315	NCU00296	11.1546	3.76304	4.87992	4.05966
NCU00297			2.88308	0.490118	6.79862	2.49923	6.06316	3.48473	6.97147	2.38437	3.00155	4.04032	3.88771	5.6692	NCU00297	3.39061	4.01571	4.11913	4.53241
NCU00298	mfs-1	MFS monocarboxylate transporter	4.5834	2.65646	3.80307	3.76287	4.01845	2.61968	3.93129	4.15417	2.86991	5.4513	3.08383	3.05712	NCU00298	3.68098	3.467	3.65179	3.86408
NCU00299		peroxisomal D3,D2-enoyl-CoA isomerase	100.112	43.9271	85.1311	52.8848	84.9549	85.5108	84.5279	126.598	58.115	157.498	61.7094	75.7683	NCU00299	76.3902	74.4502	89.747	98.3251
NCU00300	gpr-5	PQ loop repeat protein	22.8824	20.5542	15.756	17.3935	14.1761	13.9045	19.9605	54.4792	31.6818	25.7258	48.6764	27.0314	NCU00300	19.7309	15.1581	35.3738	33.8112
NCU00301		Sas10/Utp3 family protein	23.5894	82.8752	16.7427	45.81	15.8332	17.0624	22.1258	30.6102	25.019	40.9738	44.1283	29.1886	NCU00301	41.0691	26.2352	25.9183	38.0969
NCU00302	gsl-3	3-ketodihydrosphingosine reductase tsc-10	50.9183	45.6881	67.1375	81.8112	98.4258	111.01	54.9554	67.9621	66.9982	50.3593	46.3786	42.5013	NCU00302	54.5813	97.0822	63.3052	46.4131
NCU00303		smr domain-containing protein	30.5786	24.567	29.3976	56.4082	56.1819	54.9098	51.1195	60.3711	68.0623	82.1366	106.162	90.4912	NCU00303	28.1811	55.8333	59.851	92.93
NCU00304			353.175	159.675	263.599	135.318	152.039	179.285	160.856	195.599	85.9451	135.719	43.8315	66.9134	NCU00304	258.816	155.547	147.467	82.1547
NCU00305		Short chain dehydrogenase	53.2329	37.1644	53.0849	33.676	45.9157	47.4314	61.5315	31.9188	34.13	61.0473	71.0123	50.836	NCU00305	47.8274	42.341	42.5268	60.9652
NCU00306	mdr-10	multi-drug resistance-10	28.6799	6.69876	8.55735	32.1165	31.7165	26.9561	39.0316	26.7278	23.5669	100.269	56.0683	41.6852	NCU00306	14.6453	30.2631	29.7755	66.0076
NCU00307			1.7052	2.28528	1.33174	1.0743	1.23019	2.37422	1.04747	0.72611	4.09825	1.46076	0.749558	1.0481	NCU00307	1.77407	1.55957	1.95728	1.08614
NCU00308		NOL1/NOP2/Sun domain family protein	5.57835	4.06157	5.31965	3.45854	4.47666	4.14014	4.93656	5.36704	6.50856	7.4097	6.50025	4.78475	NCU00308	4.98652	4.02511	5.60405	6.23157
NCU00309	wsc2-1	WSC domain-containing protein	87.8429	39.4049	36.1456	34.1825	30.5292	25.9949	73.8713	44.0097	65.5547	144.572	79.5185	158.632	NCU00309	54.4645	30.2355	61.1452	127.574
NCU00310			4.91292	4.28091	6.37454	3.97976	4.38744	4.89207	3.61641	2.30368	3.16354	3.74167	4.59389	4.29323	NCU00310	5.18946	4.41975	3.02788	4.2096
NCU00311	vts1	VTS1	104.049	87.9147	115.349	88.8792	94.4235	100.236	65.6417	66.8973	62.6426	88.3276	60.6129	82.1806	NCU00311	102.437	94.5128	65.0605	77.0404
NCU00312			5.34944	4.75995	6.80166	2.71331	3.27122	5.07432	4.40459	5.86771	3.59019	6.76613	5.12713	7.15404	NCU00312	5.63702	3.68629	4.62083	6.3491
NCU00313			0.0773922	0	0	0	0	0.098965	0.143926	0	0.0703593	0.145015	0.135755	0	NCU00313	0.0257974	0.0329883	0.0714285	0.0935899
NCU00314			5.62041	4.77998	9.99259	6.01645	4.87941	6.17065	10.2069	7.23276	6.62795	12.5693	8.90333	8.95856	NCU00314	6.79766	5.68884	8.02253	10.1437
NCU00315	crp-60	eL29	617.321	749.711	669.68	432.728	366.957	438.206	976.249	1034.53	1031.86	628.966	413.345	436.485	NCU00315	678.904	412.631	1014.21	492.932
NCU00316	mic-1	peroxisomal adenine nucleotide transporter 1	56.9554	21.7801	22.6901	30.1647	29.637	25.9359	20.4995	68.6258	26.1737	85.8394	52.182	46.797	NCU00316	33.8085	28.5792	38.433	61.6061
NCU00317	cpr-8	calpain-like protease palB/rim-13	15.9538	18.9589	12.1889	15.3477	10.805	11.5275	5.63174	26.1049	7.65764	5.81674	4.72796	4.4744	NCU00317	15.7005	12.56	13.1314	5.00637
NCU00318			0.960848	0.708379	0.785754	0.849499	1.28513	1.40685	0.933256	0.503031	0.749206	1.10333	0.62381	0.261484	NCU00318	0.818327	1.18049	0.728498	0.662873
NCU00319			3.95328	7.02527	8.02738	5.49007	8.34641	9.86341	5.52882	1.77961	5.06696	6.1987	3.57469	2.59036	NCU00319	6.33531	7.89996	4.12513	4.12125
NCU00320			18.803	18.8547	19.8142	21.7471	18.8259	18.2254	11.0101	9.55369	6.22238	17.6825	8.38349	7.87571	NCU00320	19.1573	19.5995	8.92874	11.3139
NCU00321			123.84	64.6773	130.59	53.8099	55.0063	72.2722	35.0242	107.417	42.7763	39.7564	15.5813	30.9809	NCU00321	106.369	60.3628	61.739	28.7729
NCU00322			120.701	42.7167	59.948	48.2311	39.1677	39.0478	59.0183	209.294	79.0645	152.606	244.956	173.893	NCU00322	74.4551	42.1489	115.792	190.485
NCU00324		TORC2 SIN1	22.9542	23.0127	31.2268	28.75	35.1366	39.7367	14.8657	30.2995	30.4353	28.2192	30.0274	35.4097	NCU00324	25.7312	34.5411	25.2002	31.2188
NCU00325			14.2115	13.3459	17.2178	18.4439	20.2065	22.678	16.0087	21.8278	29.4592	25.0878	29.0294	35.4781	NCU00325	14.9251	20.4428	22.4319	29.8651
NCU00326		calcium homeostasis protein Regucalcin	224.173	280.329	376.715	254.658	314.534	347.985	319.288	108.874	191.035	310.925	150.059	214.399	NCU00326	293.739	305.726	206.399	225.127
NCU00327			0.581752	0.754257	0.58538	0.624461	0.822552	0.742976	1.68249	0.27861	1.06108	3.71099	9.4873	5.77701	NCU00327	0.640463	0.729996	1.00739	6.3251
NCU00329	vad-1	VAD-1	5.11401	3.36427	5.24213	15.4159	24.3916	20.4219	4.4039	3.76423	3.75059	7.42102	9.97429	5.48943	NCU00329	4.57347	20.0765	3.97291	7.62825
NCU00330		Septal pore-associated protein, putative	18.0708	11.6245	15.1848	18.5005	22.9955	24.9086	24.4868	34.0072	46.5734	19.9748	39.3265	35.6013	NCU00330	14.96	22.1348	35.0225	31.6342
NCU00331			4.94134	5.52836	5.66485	5.6549	5.48026	6.36627	4.73581	3.3533	7.53271	10.0223	15.0618	11.9527	NCU00331	5.37818	5.83381	5.20727	12.3456
NCU00332			65.7506	31.6332	47.355	53.4588	79.1472	87.5758	71.1051	144.908	101.583	53.9538	82.3814	71.2912	NCU00332	48.2463	73.3939	105.865	69.2088
NCU00333	adr-6	ADP-ribosylation factor family protein, variant 1, ADP-ribosylation factor family protein	16.2389	18.6267	20.2415	24.5574	28.9655	29.6679	13.1085	23.3556	29.7654	33.5727	33.6311	41.2974	NCU00333	18.3691	27.7303	22.0765	36.1671
NCU00334	exr-5	exoribonuclease-5	27.0799	25.9884	33.3882	27.3534	29.2498	38.2464	26.0275	32.7447	47.656	34.9706	38.0639	43.9103	NCU00334	28.8188	31.6165	35.476	38.9816
NCU00335	msp-2	pre-mRNA-splicing factor cwc15	61.3207	60.3111	57.4341	67.2581	70.3805	76.6287	65.1047	111.701	118.398	69.8032	88.9057	95.1669	NCU00335	59.6886	71.4224	98.4014	84.6252
NCU00336	rbg-5	U3 small nucleolar RNA-associated protein 10	1.19473	2.79528	1.4186	1.1395	0.854061	1.09875	4.06892	3.73491	5.13426	5.77052	10.4907	7.05417	NCU00336	1.80287	1.03077	4.3127	7.77181
NCU00337		nuclear export protein Noc3	2.16464	8.08783	1.44943	3.0605	0.780032	1.62911	4.32074	5.74014	5.97673	8.43486	12.223	6.10131	NCU00337	3.90063	1.82321	5.34587	8.91974
NCU00338	apr-'1	Aspartyl protease	17.086	21.3085	30.8397	15.1799	15.0867	15.9863	14.3071	9.70113	9.27611	15.4592	8.92775	9.93864	NCU00338	23.0781	15.4176	11.0948	11.4418
NCU00339			0	0	0.112111	0.074596	0	0	0	0	0	0	0	0	NCU00339	0.0373704	0.0248653	0	0
NCU00340	pp-1	transcription factor steA	107.706	118.654	104.539	151.344	123.598	125.304	75.8161	138.629	105.526	163.593	125.208	139.054	NCU00340	110.3	133.416	106.657	142.618
NCU00343			2.138	0.904104	0.838803	1.50626	0.969501	0.894077	1.22238	2.13774	0.597595	3.08063	1.94742	2.11955	NCU00343	1.29363	1.12328	1.31924	2.38253
NCU00344		Zn2Cys6	18.9385	17.7538	22.7265	19.9488	20.2293	21.7818	14.2905	20.4889	19.7831	27.3956	28.7024	24.5707	NCU00344	19.8062	20.6533	18.1875	26.8896
NCU00345			15.0151	11.2896	19.4203	12.5387	13.9112	14.8968	11.0196	11.7499	12.2468	14.0664	13.3117	10.9953	NCU00345	15.2417	13.7822	11.6721	12.7911
NCU00346	std-5	steroid-5	48.8235	37.278	43.7609	32.6076	36.3692	37.4765	40.3775	56.6864	56.0426	50.7137	37.8016	49.1406	NCU00346	43.2875	35.4844	51.0355	45.8853
NCU00347	pex26	peroxin-26 Pex26-Penicillium chrysogenum	75.6251	70.3958	65.7791	109.199	101.849	95.1198	79.2633	166.338	107.593	156.134	147.287	143.384	NCU00347	70.6	102.056	117.731	148.935
NCU00348	msp-3	pre-mRNA splicing factor	74.4952	101.59	70.0394	106.007	78.8365	72.7771	105.539	132.228	169.645	87.6171	118.201	107.829	NCU00348	82.0417	85.8735	135.804	104.549
NCU00349		Septal pore-associated protein, putative	34.0203	33.639	44.813	33.4495	31.2109	34.2552	30.6966	26.7606	43.5205	30.7179	30.5916	38.1568	NCU00349	37.4908	32.9718	33.6592	33.1554
NCU00350	eph-2	epoxide hydrolase-2	121.371	81.3068	100.845	90.4011	105.312	97.4452	97.0151	179.708	103.973	179.841	59.382	121.793	NCU00350	101.174	97.7195	126.899	120.339
NCU00351		cript family protein	56.6557	36.4451	55.0215	54.2112	59.769	46.4612	42.0263	83.82	53.1573	45.4154	43.2631	41.2212	NCU00351	49.3741	53.4805	59.6679	43.2999
NCU00352	drs2	phospholipid-transporting ATPase	32.7541	47.3056	30.0181	56.4218	36.1864	34.3031	21.1051	54.9447	37.7785	47.1086	49.3252	38.8601	NCU00352	36.6926	42.3037	37.9428	45.098
NCU00353			1.49857	1.07626	1.40879	0.643217	0.753406	0.842202	5.8142	2.29955	5.08248	1.1245	1.31395	1.05832	NCU00353	1.32787	0.746275	4.39875	1.16559
NCU00354			1.11079	1.68609	1.37426	1.03533	0.657726	0.541825	1.76972	3.25602	2.48074	2.07211	0.738268	1.02749	NCU00354	1.39038	0.744962	2.50216	1.27929
NCU00355	cat-3	catalase-3	20.5171	8.39441	9.92583	5.77949	5.68213	6.0178	25.504	69.3545	23.0161	14.9323	10.1861	5.70328	NCU00355	12.9458	5.82647	39.2915	10.2739
NCU00356	mic-35	nucleoside transporter	64.777	51.2515	35.9668	77.5457	72.9852	56.1256	64.9724	101.572	67.7894	44.481	52.0187	47.363	NCU00356	50.6651	68.8855	78.1112	47.9543
NCU00357	mdm34		51.2255	34.2462	25.6407	43.2825	37.7493	38.7396	42.6186	52.0814	41.8511	32.2777	28.1323	39.5451	NCU00357	37.0374	39.9238	45.517	33.3184
NCU00358			43.6664	20.5042	21.8102	37.1263	38.4566	27.917	18.9162	30.0887	32.1429	18.8648	15.6168	23.4067	NCU00358	28.6603	34.4999	27.0493	19.2961
NCU00359	yaf9	YEATS family protein	19.8468	19.2145	20.1337	20.8135	22.1943	26.6711	23.6088	36.2511	28.8541	24.384	29.2229	33.3412	NCU00359	19.7316	23.2263	29.5713	28.9827
NCU00360	ned-3	NAD-epimerase/dehydratase-3	36.6896	32.5193	35.9987	32.1752	28.5029	33.2901	92.8657	67.1855	83.0176	114.959	142.871	107.37	NCU00360	35.0692	31.3227	81.0229	121.734
NCU00361	msp-4	pre-mRNA-splicing factor syf-2	74.9595	110.71	45.805	104.019	67.4317	64.4106	10.8274	66.0947	51.9749	18.6249	16.7216	32.951	NCU00361	77.1583	78.6204	42.9656	22.7658
NCU00362			11.6019	10.7401	19.0364	13.4961	14.5147	16.5957	9.92649	6.90426	11.4495	12.2498	12.886	12.2249	NCU00362	13.7928	14.8688	9.42676	12.4536
NCU00363			6.20018	3.55965	9.6575	5.58919	6.87304	7.90597	6.82988	3.36715	4.95931	5.60162	5.19521	4.07983	NCU00363	6.47244	6.7894	5.05211	4.95889
NCU00364			36.9289	21.5962	38.8474	22.027	27.9915	29.9574	30.5139	24.2069	26.1476	21.3364	13.714	15.457	NCU00364	32.4575	26.6587	26.9561	16.8358
NCU00365			81.3223	227.25	124.821	949.5	713.44	785.013	931.421	200.782	517.491	493.808	414.503	305.184	NCU00365	144.464	815.984	549.898	404.498
NCU00366	eif5	eukaryotic translation initiation factor 5	149.798	203.68	167.896	236.023	200.751	235.683	186.811	138.474	178.037	404.004	331.674	376.412	NCU00366	173.791	224.152	167.774	370.697
NCU00367		Septal pore-associated protein, putative	0.166807	0.110601	0.122239	0.214397	0.283673	0.265764	0.0521472	0.0868442	0.1274	0.313594	0.609086	0.469655	NCU00367	0.133216	0.254611	0.088797	0.464112
NCU00368			22.7591	13.3774	27.8399	20.4951	25.0186	26.0183	20.2577	23.0902	24.6135	16.1188	18.5911	18.0353	NCU00368	21.3255	23.844	22.6538	17.5818
NCU00369		dephospho-CoA kinase	35.6732	29.8253	44.9282	28.7307	37.0889	38.1317	31.6601	50.4421	41.9678	26.9024	27.8661	34.2372	NCU00369	36.8089	34.6504	41.3566	29.6686
NCU00370			7.02271	3.83637	9.50506	4.14404	6.15499	8.09415	7.92199	4.4428	10.6	6.16818	9.33343	8.19345	NCU00370	6.78805	6.13106	7.65493	7.89835
NCU00371	tim23	mitochondrial import inner membrane translocase subunit tim23	32.9288	57.8517	24.5642	43.6093	25.8984	26.7773	40.6278	44.9057	43.3865	53.2038	54.6797	42.4326	NCU00371	38.4482	32.095	42.9733	50.1053
NCU00372			3.66375	4.34716	6.28247	3.61945	3.92416	4.22139	6.17738	2.24955	6.97069	5.52608	5.80862	6.06153	NCU00372	4.76446	3.92167	5.13254	5.79874
NCU00373			532.271	664.41	337.811	707.218	399.555	373.532	444.362	783.957	676.061	531.996	477.73	619.936	NCU00373	511.497	493.435	634.794	543.221
NCU00375			17.3233	9.53998	9.2057	17.1037	10.9963	9.28233	14.8935	43.2428	32.295	15.2097	27.1745	17.956	NCU00375	12.023	12.4608	30.1438	20.1134
NCU00376	gtr2/gtp-28	GTp binding protein Resemblance-2	26.4654	14.5235	27.4626	16.3125	21.7135	26.1397	16.4274	15.9886	14.4873	27.3553	39.405	23.6409	NCU00376	22.8172	21.3885	15.6345	30.1337
NCU00377		LMBR1 domain-containing protein	44.4436	33.3191	61.9905	46.8998	60.1317	62.7648	51.1846	50.5779	70.5433	47.7788	51.9669	60.7067	NCU00377	46.5844	56.5988	57.4353	53.4841
NCU00378	ahd-2	alhehyde dehydrogenase-2	382.445	261.267	378.538	235.753	319.584	352.146	235.826	172.799	164.904	158.909	77.205	118.281	NCU00378	340.75	302.495	191.176	118.132
NCU00379			52.5777	60.8246	71.6368	68.3796	84.3963	93.6874	46.9789	46.8584	52.2514	61.3271	55.6755	66.3396	NCU00379	61.6797	82.1544	48.6963	61.1141
NCU00380			0.314393	0.313014	0.173903	0.816486	0.678808	0.902308	2.09667	0.495096	2.37272	6.53352	7.26814	7.13365	NCU00380	0.267103	0.799201	1.65483	6.97844
NCU00382			69.1359	36.5523	38.4771	39.2686	50.0993	61.0277	30.9981	49.1261	27.4367	22.6867	14.5835	14.9049	NCU00382	48.0551	50.1318	35.8536	17.3917
NCU00384			6.1863	1.87877	1.93012	3.68677	1.95319	1.20943	2.24901	0.627851	1.65809	2.31058	2.20101	2.06156	NCU00384	3.33173	2.28313	1.51165	2.19105
NCU00385	des	ATP synthase subunit delta	469.845	426.085	451.929	329.72	310.318	334.523	414.952	557.642	393.033	404.897	250.407	282.89	NCU00385	449.286	324.853	455.209	312.731
NCU00386	msp-5		4.16885	2.794	3.41585	5.01453	5.8715	6.9537	4.62934	4.485	4.76782	4.474	7.87698	6.55888	NCU00386	3.45957	5.94658	4.62739	6.30329
NCU00387	std-3	steroid-3	10.2903	7.10807	11.0745	12.6133	13.1883	16.904	7.31813	6.3772	9.10246	7.34393	10.4644	8.9593	NCU00387	9.49097	14.2352	7.59926	8.92255
NCU00388		Septal pore-associated protein, putative	71.6321	103.079	73.1603	124.446	97.6512	102.133	62.4861	68.4258	99.3148	91.6433	84.5509	102.821	NCU00388	82.624	108.077	76.7422	93.0049
NCU00389		developmentally regulated GTP-binding protein 1	40.0596	47.1912	49.9497	38.8195	39.5964	41.0124	30.7616	31.8747	36.5145	38.2906	28.7817	35.1722	NCU00389	45.7335	39.8094	33.0503	34.0815
NCU00391			2.45711	4.95593	0.678257	2.84073	1.3417	1.70664	4.15591	7.71263	3.39814	5.29466	3.66474	2.51612	NCU00391	2.6971	1.96302	5.08889	3.82517
NCU00392	kpr-15	kinetochore protein-15	26.1832	69.4871	59.2917	40.4354	27.7327	25.8365	12.3803	15.2693	11.4678	33.9876	19.9321	24.2805	NCU00392	51.654	31.3349	13.0391	26.0668
NCU00395	mrpp-11	mRNA processing protein-11	39.4984	43.711	46.717	34.7949	37.3159	37.9153	45.6852	64.1324	67.7497	51.2946	44.065	52.0398	NCU00395	43.3088	36.6754	59.1891	49.1331
NCU00396	msp-5	pre-mRNA-splicing factor rse-1	29.7929	41.821	39.7119	34.655	34.0602	35.0482	26.2421	25.264	40.5574	50.166	53.0606	61.0205	NCU00396	37.1086	34.5878	30.6878	54.749
NCU00397			289.942	184.031	212.128	296.22	310.538	246.922	196.601	629.196	220.082	125.475	81.9279	93.4175	NCU00397	228.7	284.56	348.626	100.273
NCU00398			16.635	14.6471	19.335	26.3148	29.3869	23.8234	14.8937	16.7768	20.6537	22.3761	22.4377	21.8754	NCU00398	16.8724	26.5084	17.4414	22.2297
NCU00399		cell wall protein PhiA	21.3601	24.7906	8.29208	14.5396	7.35544	7.07597	6.88515	78.0779	14.3321	4.80238	7.26443	5.13628	NCU00399	18.1476	9.65701	33.0984	5.73437
NCU00400			7.9415	6.86287	14.6439	10.3278	11.3577	12.7856	8.52806	3.99573	8.69478	7.93649	9.13899	8.14511	NCU00400	9.81608	11.4904	7.07285	8.40686
NCU00401			30.8088	29.7962	25.2639	67.2158	50.4714	47.0863	31.2052	48.8597	79.5116	70.7318	51.2628	68.4156	NCU00401	28.623	54.9245	53.1922	63.4701
NCU00403		dTDP-D-glucose 4,6-dehydratase	48.2041	39.8953	35.2943	34.3166	24.0975	19.6567	20.7281	35.3292	18.644	33.6414	22.3076	19.2503	NCU00403	41.1312	26.0236	24.9004	25.0665
NCU00404	rrm-13	rRNA maturation-13	21.7747	50.7477	22.9673	29.0767	17.6528	19.9712	21.4245	35.0044	30.6479	25.5322	29.5604	26.5003	NCU00404	31.8299	22.2336	29.0256	27.1976
NCU00405		glycyl-tRNA synthetase 1	70.609	104.608	95.5028	60.5329	53.9232	67.5871	80.1362	54.9094	107.681	75.1479	53.4738	72.5622	NCU00405	90.24	60.6811	80.909	67.0613
NCU00406	vel	protein kinase CHM1	80.1388	71.5418	69.228	116.052	121.172	107.208	48.3112	97.0845	101.879	58.6387	43.4443	79.2065	NCU00406	73.6362	114.81	82.4248	60.4298
NCU00407			12.8925	9.44728	16.8905	14.4828	17.5731	16.599	10.284	7.89826	11.4771	16.8712	12.6035	19.4404	NCU00407	13.0768	16.2183	9.88644	16.305
NCU00408			24.5288	42.9863	32.1312	23.3289	16.6086	21.6305	20.8678	5.59482	22.8481	10.3004	6.29898	8.29125	NCU00408	33.2154	20.5227	16.4369	8.29689
NCU00409	phe-2	chorismate mutase/prephenate dehydratase, variant 1, chorismate mutase/prephenate dehydratase	1.77509	1.96252	2.68144	1.69682	2.45142	2.03275	4.71274	2.47335	4.27454	2.68734	1.93025	1.73882	NCU00409	2.13968	2.06033	3.82021	2.1188
NCU00410	erf1	eukaryotic release factor 1	72.0166	101.364	78.7849	118.976	108.722	105.305	106.066	121.405	146.524	150.222	147.692	164.045	NCU00410	84.0552	111.001	124.665	153.986
NCU00411			21.4925	15.6566	28.2754	28.7004	38.3846	38.072	24.4211	48.2779	39.8776	35.2625	26.5095	36.2214	NCU00411	21.8082	35.0524	37.5255	32.6645
NCU00412			17.3317	13.8683	26.8316	12.1675	12.086	16.2326	22.7476	18.9298	38.6466	23.8836	28.3787	35.5126	NCU00412	19.3439	13.4953	26.7747	29.2583
NCU00413	crp-36	uL2	689.929	935.98	924.138	406.955	328.045	419.79	1123.25	1222.94	1174.8	749.116	472.05	523.677	NCU00413	850.015	384.93	1173.67	581.614
NCU00414	ad-15	Adenosine kinase	251.732	211.734	244.669	224.263	231.723	257.317	308.503	317.129	304.615	329.885	183.35	196.273	NCU00414	236.045	237.768	310.082	236.503
NCU00415			15.3738	19.8198	20.7993	21.8372	18.977	23.3335	15.47	14.0278	25.4448	27.8171	34.4568	37.6364	NCU00415	18.6643	21.3826	18.3142	33.3034
NCU00416	znf-36	zinc finger transcription factor-36	26.3858	25.6543	28.7238	28.5346	29.9912	34.3604	22.7216	65.9593	39.8778	35.4768	39.6051	34.2347	NCU00416	26.9213	30.9621	42.8529	36.4389
NCU00417	div-30	nuclear division-30	62.5771	68.6139	65.2688	63.0964	62.3968	70.9885	49.3992	102.632	87.9907	62.5522	66.5135	67.2596	NCU00417	65.4866	65.4939	80.0072	65.4418
NCU00418	nuo14.8	NADH:ubiquinone oxidoreductase 14.8kD subunit	589.627	492.25	519.714	483.722	510.862	499.502	519.661	497.363	436.38	422.949	297.208	356.834	NCU00418	533.864	498.029	484.468	358.997
NCU00419	rpo-17	DNA-directed RNA polymerase I and III polypeptide	17.139	33.3347	12.0087	17.3201	8.64932	9.02131	13.799	32.2496	18.4941	29.1378	27.8161	22.7753	NCU00419	20.8275	11.6636	21.5142	26.5764
NCU00420			118.644	220.924	104.34	186.133	155.081	134.518	57.9711	105.872	84.5398	155.667	124.929	137.571	NCU00420	147.97	158.577	82.7944	139.389
NCU00421	snf5	SWI-SNF complex subunit	17.1718	22.8756	28.5277	19.2336	20.8381	24.2081	13.6835	18.302	24.3654	31.9476	37.895	41.8206	NCU00421	22.8584	21.4266	18.7836	37.2211
NCU00422		curved DNA-binding protein	419.382	318.006	418.069	303.236	389.806	404.775	464.652	240.55	406.367	332.886	232.546	276.553	NCU00422	385.152	365.939	370.523	280.662
NCU00423			24.4261	28.2344	34.6542	33.4607	32.2206	31.7768	27.1773	27.7529	39.2385	46.8444	50.3727	59.4253	NCU00423	29.1049	32.486	31.3895	52.2141
NCU00424	div-52	nuclear division-52	23.1201	22.9249	30.7725	26.1674	29.4129	31.0184	26.3492	19.3366	43.6074	35.8557	41.1597	60.148	NCU00424	25.6058	28.8663	29.7644	45.7211
NCU00425			0.424715	0	0	0.214074	0.222835	0	0.130454	0.482065	0	0.132299	0.124453	0	NCU00425	0.141572	0.145637	0.204173	0.0855838
NCU00426			10.1303	5.9807	10.9359	12.9452	14.1772	17.3992	13.3616	9.10862	24.9016	20.0985	22.5116	31.0489	NCU00426	9.01564	14.8405	15.7906	24.553
NCU00427	rnp-7	YjeF_N domain-containing protein	7.06391	10.1393	8.72755	10.1586	8.28747	9.52371	9.66101	11.4923	18.5055	25.5013	36.8235	34.1346	NCU00427	8.64359	9.32326	13.2196	32.1531
NCU00428	dnr-11	DNA repair-11	7.79353	9.68475	11.132	8.29833	8.58086	9.91582	11.4896	8.06319	19.6795	23.0409	24.7261	33.3951	NCU00428	9.53677	8.93167	13.0774	27.054
NCU00430	trm-2	Na(+)/H(+) antiporter 2	150.308	319.555	92.325	182.619	53.2153	52.092	47.0998	150.191	59.7252	89.3009	71.0489	44.6052	NCU00430	187.396	95.9755	85.6721	68.3183
NCU00431	tom22	mitochondrial import receptor subunit Tom22	66.6375	101.339	61.6333	82.6591	45.4798	46.6804	73.3805	76.9261	87.4048	130.093	152.925	128.63	NCU00431	76.5366	58.2731	79.2371	137.216
NCU00432			30.593	35.5239	31.4854	38.9119	34.6446	34.1894	19.8874	13.9909	18.4046	31.9772	26.8145	34.4733	NCU00432	32.5341	35.9153	17.4276	31.0883
NCU00434	pph-8	protein phosphatase-8	74.6909	73.9396	69.7401	88.8572	82.1767	84.5678	72.6494	108.076	100.397	93.4192	122.148	121.272	NCU00434	72.7902	85.2005	93.7076	112.28
NCU00435	ens-8	endosome-8	92.7872	77.675	89.1345	90.2681	107.494	101.895	89.1757	155.061	127.249	92.5721	97.0471	111.938	NCU00435	86.5322	99.8856	123.828	100.519
NCU00436	uvs-5	GTPase FZO1	37.727	46.7261	43.7249	35.3916	36.1386	41.7126	37.7501	49.4638	41.3367	32.701	42.6424	38.3888	NCU00436	42.726	37.7476	42.8502	37.9107
NCU00437	nse-2	nitrilase-2	3.40946	2.09352	2.07428	0.567476	0.824256	1.34031	3.51024	3.35859	3.48773	1.86079	1.83999	1.54385	NCU00437	2.52575	0.910682	3.45219	1.74821
NCU00438	ad- 11	Adenosine deaminase	10.7078	7.63631	11.0323	10.3276	12.4738	13.5931	10.2644	7.95631	10.0322	10.8151	10.7689	11.5833	NCU00438	9.79213	12.1315	9.41763	11.0558
NCU00439			0	0.470009	0.550857	0.11749	0	0.100151	0.143191	0	0.420561	0.872754	0.136941	0.344713	NCU00439	0.340289	0.072547	0.187917	0.451469
NCU00440	gnb-1	guanine nucleotide-binding protein beta subunit	103.428	162.959	112.472	137.691	128.414	120.077	83.0847	127.042	107.629	186.955	158.685	234.913	NCU00440	126.286	128.728	105.919	193.518
NCU00441		phosducin	38.4766	36.2227	30.705	33.8491	40.1997	35.7303	39.6695	101.108	46.6105	36.4102	36.6439	45.868	NCU00441	35.1348	36.5931	62.4628	39.6407
NCU00442			55.6205	37.4777	65.5549	55.0828	79.0059	78.4051	59.3246	48.7399	48.4762	40.3723	28.9296	50.636	NCU00442	52.8844	70.8313	52.1802	39.9793
NCU00443	nup-3	ran-specific GTPase-activating protein 1	564.346	378.289	436.681	554.56	611.735	625.414	507.989	572.165	498.28	490.053	320.851	390.267	NCU00443	459.772	597.236	526.145	400.39
NCU00444	tif-8	transcription initiation factor-8	59.1727	50.3217	62.5912	54.7004	56.0553	64.2635	55.2171	36.5727	74.5743	89.1521	93.9642	103.019	NCU00444	57.3619	58.3397	55.4547	95.3785
NCU00445		Zn2Cys6	37.5632	27.0737	30.6946	32.6372	33.8252	30.9725	25.732	36.312	31.3955	31.8381	53.6133	38.3595	NCU00445	31.7772	32.4783	31.1465	41.2703
NCU00446	aacs-1	acetoacetyl-CoA synthase-1	14.0746	7.68551	10.0749	10.4097	10.7877	10.0151	7.29964	12.8787	9.67605	11.6211	13.6923	12.3889	NCU00446	10.6117	10.4042	9.95147	12.5674
NCU00447	gsl-2	serine palmitoyltransferase 2	125.389	206.731	63.3268	209.775	130.656	102.154	67.5043	90.817	71.959	199.647	150.191	147.17	NCU00447	131.816	147.528	76.7601	165.669
NCU00448			9.98385	8.52657	15.3128	8.15619	10.2252	11.4005	11.1913	7.46242	10.5611	10.1342	8.74576	12.3322	NCU00448	11.2744	9.9273	9.73826	10.404
NCU00449		Hypothetical protein	541.969	1018.01	837.624	545.806	632.447	656.771	699.754	92.4078	304.206	203.24	72.029	390.523	NCU00449	799.202	611.675	365.456	221.93
NCU00450	sut-14	sucrose transporter	138.87	100.249	96.3646	155.776	156.538	147.624	121.212	169.499	131.189	130.648	162.985	137.019	NCU00450	111.828	153.313	140.633	143.551
NCU00451			35.2543	21.4223	19.9339	33.7236	23.6619	34.2717	22.0874	71.4917	17.0768	13.04	14.6027	9.87162	NCU00451	25.5368	30.5524	36.8853	12.5048
NCU00453	trm-3	sodium/hydrogen exchanger 3	44.4946	50.7158	69.2764	42.8846	55.5343	62.9145	42.6822	50.2855	43.514	55.788	47.5389	47.375	NCU00453	54.829	53.7778	45.4939	50.234
NCU00454			121.301	73.9923	48.4354	105.917	76.9765	48.1253	81.8631	240.664	78.6448	160.84	108.703	81.588	NCU00454	81.243	77.0063	133.724	117.044
NCU00455	ste-50	mapkkk cascade protein kinase regulator ste50	57.0013	47.9556	50.4367	69.4116	66.1307	64.0141	49.3424	70.6491	54.4019	83.1973	65.1051	76.8528	NCU00455	51.7979	66.5188	58.1311	75.0517
NCU00456			127.512	93.1362	79.5712	149.237	154.88	149.911	38.3396	97.2627	30.3899	37.3798	18.8818	21.1936	NCU00456	100.073	151.343	55.3308	25.8184
NCU00457	eif4B	Translation initiation factor 4B	56.877	69.8916	60.695	50.4462	46.2381	54.5753	62.8028	47.0658	60.7921	62.4427	40.4428	45.0831	NCU00457	62.4879	50.4199	56.8869	49.3229
NCU00458			47.7144	28.5807	43.7395	36.2958	46.6641	45.9	41.3144	44.5538	41.9715	44.8674	23.2307	35.9388	NCU00458	40.0115	42.9533	42.6132	34.679
NCU00459			8.90893	14.1092	11.0256	14.0435	11.877	9.51205	6.26583	4.43393	5.35839	8.604	7.06424	9.15522	NCU00459	11.3479	11.8109	5.35271	8.27449
NCU00461	gdh-1	NAD-specific glutamate dehydrogenase	488.702	356.056	195.766	506.385	686.789	439.214	445.721	1884.87	665.145	669.519	1102.91	979.813	NCU00461	346.841	544.129	998.577	917.413
NCU00462			1.7256	0.574381	0.405067	0.87974	1.29946	0.32168	1.40531	6.95622	0.785093	1.81944	1.95469	1.85233	NCU00462	0.901682	0.833627	3.04887	1.87549
NCU00463	kyn-2	Kynureninase	43.8548	30.0725	50.1848	24.6944	39.0958	41.1205	40.8751	81.3198	38.4405	49.9443	35.045	34.9039	NCU00463	41.3707	34.9703	53.5452	39.9644
NCU00464	crp-63	eL32	775.179	1057.29	996.001	459.433	361.321	430.721	1323.43	1391.58	1468.22	868.622	623.117	650.46	NCU00464	942.825	417.158	1394.41	714.067
NCU00465	Ydj1	heat shock protein 40-1	70.4167	77.3087	81.1679	87.4513	77.2688	99.0405	84.0176	70.3657	125.117	94.823	93.1955	89.5929	NCU00465	76.2978	87.9202	93.1668	92.5371
NCU00466	glu-4	glutamyl-tRNA synthetase	24.8815	27.08	26.5481	20.9697	20	22.6066	22.7433	24.3106	25.6275	19.7246	16.8718	17.0725	NCU00466	26.1699	21.1921	24.2271	17.8897
NCU00467	csn-5	CSN-5	63.681	49.8023	68.8529	52.1806	71.8979	73.0981	52.7564	81.5661	67.5906	64.0613	45.029	64.8348	NCU00467	60.7787	65.7255	67.3044	57.975
NCU00468	tyr-1	prephenate dehydrogenase, prephenate dehydrogenase, variant 1	54.1714	85.8748	50.6513	57.5164	26.4429	30.6198	39.416	30.3856	38.0961	47.0976	37.4505	39.0421	NCU00468	63.5658	38.193	35.9659	41.1968
NCU00469		alpha-tubulin suppressor protein Aats1	61.7462	72.7529	71.576	42.1043	37.9418	39.4527	36.3781	23.4907	30.075	27.7193	15.9983	15.533	NCU00469	68.6917	39.8329	29.9813	19.7502
NCU00470	div-14	DNA repair protein Rad9	15.8815	15.204	21.3092	17.2109	23.1475	24.1756	13.2614	12.9358	12.6882	25.4887	27.6533	29.1251	NCU00470	17.4649	21.5113	12.9618	27.4224
NCU00471			9.84882	8.1278	13.894	12.687	16.1636	17.3501	9.90148	8.61566	8.45137	12.5103	17.6849	14.7497	NCU00471	10.6235	15.4003	8.9895	14.9817
NCU00472	cdc37	CDC37	80.946	54.7377	71.8006	56.6523	79.1554	72.1135	93.9955	92.679	77.5976	40.8414	22.2135	34.0798	NCU00472	69.1614	69.3071	88.0907	32.3782
NCU00473			11.5551	11.7551	8.14918	20.5567	19.2552	15.7754	15.6724	56.252	25.9222	13.467	12.606	10.0814	NCU00473	10.4865	18.5291	32.6155	12.0515
NCU00474			0	0	0.310239	0.207556	0	0.174309	0.421157	0	0.16473	0.339954	0.557548	0.334468	NCU00474	0.103413	0.127288	0.195295	0.410657
NCU00475	crp-24	uS13	750.293	960.686	909.909	523.115	412.758	476.88	1081.5	1034.85	1084.56	775.843	567.461	568.621	NCU00475	873.629	470.918	1066.97	637.308
NCU00476	rbg-36	UPF0023 family protein	41.4397	39.1421	39.7606	36.7047	38.776	37.7347	30.7043	29.0697	33.2567	45.3343	44.2083	39.5793	NCU00476	40.1141	37.7385	31.0102	43.0406
NCU00477	spr-14	serine protease-14	845.751	500.243	720.193	1135.69	1521.41	1392.52	959.574	1137.79	1382.8	1376.89	1825.18	1576.09	NCU00477	688.729	1349.88	1160.06	1592.72
NCU00478	acon-2	Aconidiate-2	25.0686	59.146	15.201	32.6478	17.4407	14.593	8.10797	10.4177	8.23728	9.49634	25.451	16.2824	NCU00478	33.1385	21.5605	8.92099	17.0766
NCU00480	uth-6	ubiquitin terminal hydrolase-6	28.148	43.895	37.1367	45.5089	41.8392	43.1226	23.5927	24.6597	35.5373	50.8991	52.3339	63.6199	NCU00480	36.3933	43.4902	27.9299	55.6177
NCU00481	mpr-5	a-pheromone processing metallopeptidase Ste23	48.5074	54.5419	65.2716	67.3639	80.1527	85.1772	45.1096	41.4849	68.473	76.1452	86.6589	83.5792	NCU00481	56.107	77.5646	51.6892	82.1278
NCU00483			12.1556	26.1299	15.2234	15.7014	10.537	10.5877	7.79699	12.1732	14.0193	17.4698	17.6321	18.6962	NCU00483	17.8363	12.2753	11.3298	17.9327
NCU00484	nuo18.4	NADH:ubiquinone oxidoreductase 18.4kD subunit	315.572	293.22	290.99	306.152	299.996	272.011	261.771	333.493	236.349	319.725	197.687	245.36	NCU00484	299.927	292.72	277.204	254.257
NCU00485			14.868	12.6375	5.33447	12.2582	11.0116	4.61725	5.42009	4.40688	1.4494	3.17627	1.89278	2.64661	NCU00485	10.9466	9.29568	3.75879	2.57189
NCU00486			113.219	196.889	75.3956	164.506	83.3013	77.4156	50.3259	127.825	54.1381	105.922	69.7737	75.5435	NCU00486	128.501	108.408	77.4295	83.7465
NCU00487			8.64813	5.94831	8.9784	6.76105	8.16833	9.29513	13.0803	6.36268	9.63934	7.0874	5.03873	6.07856	NCU00487	7.85828	8.07484	9.69409	6.06823
NCU00488	PP2A-A	protein phosphatase PP2A regulatory subunit A	111.862	113.832	121.54	151.337	157.229	166.083	89.4868	125.703	135.993	135.439	109.876	155.648	NCU00488	115.744	158.216	117.061	133.654
NCU00489	crp-10	uS3	507.883	682.172	686.749	277.906	227.693	285.052	722.943	621.658	735.309	530.214	316.518	347.688	NCU00489	625.601	263.55	693.303	398.14
NCU00490		DUF803 domain membrane protein	66.3183	85.0323	58.0713	75.8151	64.7763	55.4442	37.0698	58.7761	50.5686	94.6699	80.1938	100.859	NCU00490	69.8073	65.3452	48.8048	91.9076
NCU00491			1.05663	0	0	0.319355	0.674425	0.136824	0.193519	0	0.571399	0.199565	0.385241	0.639591	NCU00491	0.352208	0.376868	0.254973	0.408132
NCU00492			65.5528	62.6833	73.4899	71.3069	72.8348	74.9817	49.6495	46.9288	47.0855	52.2212	40.5888	44.149	NCU00492	67.242	73.0411	47.888	45.653
NCU00493	cvc-4	coatomer subunit delta	210.608	239.99	270.161	263.318	287.357	287.297	141.256	190.146	184.9	164.016	126.458	191.422	NCU00493	240.253	279.324	172.101	160.632
NCU00494			25.4062	22.9639	31.4476	22.514	27.8007	27.6351	21.7201	16.4394	23.432	31.6363	30.2953	34.2799	NCU00494	26.6059	25.9833	20.5305	32.0705
NCU00495		SipA3	22.8378	31.3125	20.7044	39.0898	31.2853	26.2677	17.7876	18.2657	19.4049	28.5395	31.8998	28.7504	NCU00495	24.9515	32.2143	18.4861	29.7299
NCU00496			8.87068	6.56471	12.6481	12.4257	14.8547	20.3165	3.88017	4.33689	3.44982	3.86112	3.49158	4.34435	NCU00496	9.36118	15.8657	3.88896	3.89902
NCU00497			12.6836	11.9848	18.6759	15.1649	18.6696	20.4545	9.33186	9.47528	11.1408	13.1263	11.2467	15.0408	NCU00497	14.4481	18.0963	9.98265	13.1379
NCU00498	nit-7	molybdenum cofactor biosynthesis protein 1 B	15.8889	10.7447	21.4422	12.1273	16.8075	18.8801	16.021	11.2272	16.1987	14.6834	16.3882	17.2491	NCU00498	16.0253	15.9383	14.4823	16.1069
NCU00499	ada-1	all development altered-1	343.17	269.718	448.926	421.273	559.686	759.719	105.074	114.296	128.442	89.1442	77.7864	91.6898	NCU00499	353.938	580.226	115.937	86.2068
NCU00500			4.83754	3.48543	8.13279	5.22571	5.12984	5.38659	8.14798	8.45137	8.35962	17.1615	16.3269	15.9691	NCU00500	5.48525	5.24738	8.31965	16.4858
NCU00501		nucleolar complex protein 4	8.65867	17.3501	15.5844	22.7663	31.8865	32.0975	18.9674	15.378	21.8551	27.9907	48.9477	34.2392	NCU00501	13.8644	28.9168	18.7335	37.0592
NCU00502	atp-3	ATP synthase subunit 4	291.956	309.424	315.573	260.384	236.799	244.069	288.763	338.328	284.709	354.345	253.991	258.473	NCU00502	305.651	247.084	303.934	288.936
NCU00503		nonselective cation channel protein	11.9153	13.1628	27.4231	38.4771	61.3993	66.7368	15.49	12.6558	24.7764	28.5374	30.9779	38.5555	NCU00503	17.5004	55.5378	17.6407	32.6902
NCU00504			10.3524	10.9477	10.1611	8.30817	6.24932	7.31062	7.86417	8.02006	10.0759	6.59508	6.79052	7.0693	NCU00504	10.4871	7.28937	8.65339	6.8183
NCU00505	snr-12	small nuclear ribonucleoprotein-12	104.426	111.407	116.257	137.709	140.886	126.695	119.78	130.161	178.19	206.935	207.554	234.802	NCU00505	110.697	135.096	142.71	216.431
NCU00506	pkr1	ER membrane protein	84.8885	56.6128	147.96	94.5529	194.175	223.185	169.263	225.494	210.491	113.007	129.607	309.623	NCU00506	96.4869	170.638	201.749	184.079
NCU00509			53.5546	44.6045	61.1552	69.9311	65.6158	58.9574	25.5402	22.1118	13.6591	21.2547	11.9549	10.7989	NCU00509	53.1047	64.8348	20.4371	14.6695
NCU00510			18.2309	11.2187	18.9465	8.48953	7.94681	9.47855	9.95851	8.7225	4.51344	4.30391	5.36389	4.34331	NCU00510	16.132	8.6383	7.73148	4.67037
NCU00512	cul-5		5.79816	2.93079	5.69161	6.17097	5.69144	5.82543	5.05235	5.35383	6.29001	7.42071	8.13586	6.1735	NCU00512	4.80685	5.89595	5.5654	7.24336
NCU00513		phosphotransferase enzyme family domain-containing protein	90.7026	70.1017	84.6689	95.5834	107.141	110.155	66.3904	119.605	85.4098	134.959	138.183	115.991	NCU00513	81.8244	104.293	90.4682	129.711
NCU00515			54.7599	45.8301	40.131	75.3064	48.9164	53.684	42.8345	56.3352	41.4284	67.8511	82.9603	55.2589	NCU00515	46.907	59.3023	46.866	68.6901
NCU00516			2.37234	1.34395	3.15175	1.71575	2.59351	2.07769	2.95696	1.69358	2.55015	3.18795	2.81362	1.57308	NCU00516	2.28935	2.12898	2.40023	2.52488
NCU00517	div-15	cell cycle checkpoint protein rad17	24.8152	26.6199	33.3755	32.2951	29.8422	34.1006	26.381	19.762	32.7428	41.478	50.9482	50.9055	NCU00517	28.2702	32.0793	26.2952	47.7772
NCU00518		MGS207 protein	56.1893	37.8115	53.2633	37.0623	50.0795	53.1075	66.5175	50.1577	83.0018	58.7297	86.7607	87.2127	NCU00518	49.0881	46.7498	66.559	77.5677
NCU00519	ppm-7	Ribulose-phosphate 3-epimerase	142.645	93.6653	131.866	84.1524	106.154	109.581	117.493	63.5517	91.3971	105.477	83.6403	79.0826	NCU00519	122.725	99.9627	90.814	89.3999
NCU00520		oxidoreductase	35.3103	21.6664	18.128	20.6109	15.3786	23.3213	45.2953	110.662	50.1588	25.8726	27.0331	20.0269	NCU00520	25.0349	19.7703	68.7052	24.3109
NCU00521			399.723	563.353	197.994	653.439	338.68	208.644	145.035	172.959	104.041	206.518	170.98	142.807	NCU00521	387.023	400.254	140.678	173.435
NCU00522	met-17	methionine-17	83.3463	32.6592	60.1283	42.87	61.463	76.8947	64.9914	139.874	52.7885	15.7489	10.7941	12.2059	NCU00522	58.7113	60.4093	85.8846	12.9163
NCU00523	nst-2	NAD-dependent deacetylase sirtuin-2	34.1115	17.6225	28.5691	26.46	31.4448	38.1277	26.7357	22.8863	27.953	21.14	17.4325	20.3017	NCU00523	26.7677	32.0108	25.8583	19.6248
NCU00524			4.50651	2.38027	6.08112	5.31867	5.81485	6.41828	5.52719	6.92208	3.31985	4.37917	2.31211	3.13138	NCU00524	4.32263	5.8506	5.25638	3.27422
NCU00525			0.111005	0	0	0	0.0873028	0	0	0	0	0	0	0	NCU00525	0.0370017	0.0291009	0	0
NCU00526	lacc-7	laccase-7	1.58841	1.2813	1.73819	1.32147	1.5531	1.42253	2.57932	0.409779	1.91642	1.20743	2.26817	1.20872	NCU00526	1.53597	1.43237	1.63517	1.56144
NCU00527	mgm-2	mitochondrial genome maintenance-2	52.7024	49.3064	39.6228	51.5227	49.3462	45.0871	44.6682	95.746	49.8779	48.2319	38.44	38.5449	NCU00527	47.2105	48.652	63.4307	41.7389
NCU00528	HAM-4	Hyphal anastamosis protein 4	40.0982	65.6343	42.4909	52.7014	37.028	35.442	22.3253	25.8582	34.1122	40.6494	41.1434	53.6179	NCU00528	49.4078	41.7238	27.4319	45.1369
NCU00529	fru-1		0.276741	0.280075	0	0	0	0	0.251955	1.62044	0.494439	0	0	0	NCU00529	0.185605	0	0.788943	0
NCU00530			0.139255	0	0	0	0	0	0	0	0	0.260269	0	0	NCU00530	0.0464185	0	0	0.0867565
NCU00531			0	0	0	0	0	0	0	0	0	0	0	0	NCU00531	0	0	0	0
NCU00532			0	0	0	0	0	0	1.38967	0	0.341686	0	1.02723	0.283122	NCU00532	0	0	0.577119	0.436784
NCU00533			0.0991948	0.0992981	0	0.0754639	0	0	0	0	0	0	0	0.0730975	NCU00533	0.0661643	0.0251546	0	0.0243658
NCU00534			1.09178	0.642919	1.15959	0.800348	0.818445	1.23521	0.788237	0.2362	0.679816	0.326063	0.522066	0.547337	NCU00534	0.964762	0.951334	0.568084	0.465155
NCU00535		alanyl-tRNA synthetase	25.3169	25.135	29.6943	21.7454	24.7238	27.8828	20.5486	13.0505	15.1828	9.97686	8.20541	8.96035	NCU00535	26.7154	24.784	16.2606	9.04754
NCU00536	cys-25	homoserine O-acetyltransferase	24.9349	40.446	24.5574	36.4149	43.7595	37.2326	43.7282	48.7649	48.7252	28.0457	27.1242	29.9638	NCU00536	29.9794	39.1357	47.0728	28.3779
NCU00537			156.476	50.9814	81.8366	117.022	169.148	159.464	173.335	165.986	140.831	51.2069	57.8039	84.5024	NCU00537	96.4312	148.545	160.051	64.5044
NCU00538		PAP/25A associated domain family protein	25.8095	38.8418	24.7987	37.9892	29.7882	28.5599	25.477	18.7474	28.0217	25.4987	26.9581	33.9324	NCU00538	29.8167	32.1124	24.082	28.7964
NCU00541			155.189	115.371	125.778	149.818	133.386	154.215	132.878	206.747	154.236	75.1193	54.8285	87.569	NCU00541	132.113	145.807	164.62	72.5056
NCU00542	mic-36	mitochondrial carrier-36	48.1854	52.1927	43.0279	48.888	34.0304	36.7785	54.4897	32.1241	37.5102	50.6087	42.1134	45.196	NCU00542	47.802	39.899	41.3747	45.9727
NCU00545			44.1337	42.8674	45.0789	75.2095	66.1634	61.5211	43.3295	31.5559	33.5706	79.1831	69.2156	60.9678	NCU00545	44.0267	67.6314	36.152	69.7889
NCU00547			0.925219	0.360485	1.29123	2.2902	4.13752	4.18216	2.40934	1.2678	1.43494	2.07799	3.49073	1.59648	NCU00547	0.858977	3.53662	1.70403	2.3884
NCU00548		MutT/nudix family protein	7.00586	4.03973	8.4281	5.9551	8.55753	11.1267	6.66689	6.79552	5.23259	3.92916	4.36848	4.29105	NCU00548	6.49123	8.54646	6.23167	4.19623
NCU00549	gst-6	glutathione transferase omega-1	117.249	51.4856	108.911	77.8955	129.598	125.763	111.603	68.4634	71.4035	75.915	60.5338	75.0005	NCU00549	92.5486	111.086	83.8234	70.4831
NCU00550			20.9788	20.3301	25.0626	25.6773	21.0893	25.9661	14.2452	13.556	20.1563	24.5606	28.3599	25.7581	NCU00550	22.1238	24.2442	15.9858	26.2262
NCU00551	myo2	myosin-3	44.6794	47.2557	46.9232	68.4723	56.2043	58.1594	44.2368	41.4788	41.3044	74.1292	58.5472	74.4699	NCU00551	46.2861	60.9453	42.34	69.0488
NCU00552	al-1	Phytoene desaturase	541.048	329.4	656.02	665.355	753.348	703.669	1118.6	462.251	641.447	1288.5	1164.35	1049.29	NCU00552	508.823	707.457	740.766	1167.38
NCU00553	rho-7	rho GTPase activator	65.4607	52.5626	53.1496	103.01	107.679	97.2735	56.5488	67.3143	50.1789	83.0165	56.3629	74.6083	NCU00553	57.0576	102.654	58.014	71.3292
NCU00554	hom	Aspartate-semialdehyde dehydrogenase	61.6638	99.3685	67.3531	50.5899	49.4429	57.4702	90.9004	107.672	82.2328	70.3845	34.5304	53.5631	NCU00554	76.1285	52.501	93.6019	52.826
NCU00556		RNA binding protein	159.262	417.549	158.862	215.053	129.617	125.8	73.5614	87.1434	138.57	206.718	208.261	327.183	NCU00556	245.224	156.823	99.7581	247.387
NCU00557			2.80885	5.73673	0.659952	3.50112	1.18038	1.08504	0.730396	1.46754	1.54707	2.2662	1.54656	1.77846	NCU00557	3.06851	1.92218	1.24833	1.86374
NCU00558			39.0936	52.6352	9.1852	36.9282	11.2577	9.95093	5.35864	13.2997	4.39252	11.4689	4.05215	4.6432	NCU00558	33.638	19.379	7.68362	6.72141
NCU00559			18.4889	12.2303	30.2998	11.5861	17.8962	17.7201	14.1551	9.66977	26.2485	22.0758	12.9821	41.1151	NCU00559	20.3397	15.7341	16.6911	25.391
NCU00560		WD domain-containing protein	42.7713	28.762	49.1839	50.5995	31.2275	52.5717	37.7913	21.5086	44.0374	33.532	24.0934	34.8177	NCU00560	40.2391	44.7996	34.4458	30.8144
NCU00561			37.2394	27.9311	39.8131	24.0062	39.6119	41.8399	55.2087	32.7566	30.1694	20.1649	20.3112	20.4752	NCU00561	34.9945	35.1526	39.3782	20.3171
NCU00562			59.8634	55.0789	83.2303	52.1772	64.7292	76.0444	71.1989	68.7687	64.7846	65.6197	51.7756	74.3051	NCU00562	66.0575	64.317	68.2508	63.9001
NCU00563			2.30607	1.14742	2.24428	1.72408	2.10316	2.31347	1.90631	0.638391	1.89407	1.84816	1.39695	1.37039	NCU00563	1.89926	2.0469	1.47959	1.5385
NCU00564	mrp-3	mitochondrial 40S ribosomal protein MRP2	168.117	165.665	170.874	165.108	163.351	179.282	159.152	201.249	190.59	193.166	175.276	169.849	NCU00564	168.219	169.247	183.664	179.43
NCU00565	lia-1	lipoic acid-1	59.2159	51.3646	14.5351	54.0694	35.6054	21.88	39.9546	109.715	59.4702	50.8276	92.5104	51.3655	NCU00565	41.7052	37.1849	69.7133	64.9011
NCU00566		Synaptobrevin	315.241	232.951	201.052	335.581	297.719	263.975	274.266	337.363	329.533	332.026	344.224	292.857	NCU00566	249.748	299.092	313.721	323.036
NCU00567	arg-6	N-acetyl-gamma-glutamyl-phosphate reductase	28.0773	24.4584	16.9978	12.8948	13.4679	15.8358	38.6073	56.2948	39.5203	32.8522	20.1982	16.8015	NCU00567	23.1778	14.0662	44.8075	23.284
NCU00568	spp-1	Peptide peptidase SppA, putative	43.4631	46.6869	37.4625	57.5639	45.2678	38.9362	34.0446	40.2884	46.0164	34.4823	27.4593	29.9486	NCU00568	42.5375	47.256	40.1165	30.6301
NCU00569	soh1	SOH1 family protein	37.5039	28.5737	33.5154	27.2823	31.9246	32.6647	29.826	60.6891	41.8523	27.7368	27.7166	29.6347	NCU00569	33.1977	30.6239	44.1225	28.3627
NCU00570	rpo-16	DNA-directed RNA polymerase III polypeptide	74.1566	66.0964	60.374	62.7617	50.1468	49.9268	38.1719	43.2626	43.795	47.8788	29.6637	36.7063	NCU00570	66.8757	54.2784	41.7432	38.0829
NCU00571			172.426	139.786	127.547	183.794	153.929	136.017	95.6706	124.232	116.96	134.023	96.3535	107.999	NCU00571	146.587	157.913	112.287	112.792
NCU00572	gh64-3	thaumatin family protein	23.8979	15.3039	20.7301	15.4647	14.2719	14.7629	16.0942	13.1496	8.23583	14.4187	7.40138	8.62714	NCU00572	19.9773	14.8332	12.4932	10.1491
NCU00573	KIAA0417	heat shock protein 70, putative	555.582	558.11	285.869	569.195	330.195	281.523	292.565	788.992	304.525	530.998	304.645	351.066	NCU00573	466.52	393.638	462.027	395.57
NCU00574			57.7615	35.4434	27.4033	27.5207	16.7846	13.6149	21.2014	50.9548	10.0965	25.2247	10.2796	14.4538	NCU00574	40.2027	19.3067	27.4175	16.6527
NCU00575	gki-2	glucokinase-2	303.5	313.895	274.273	234.421	207.038	204.902	280.231	672.017	187.324	186.892	125.688	122.874	NCU00575	297.222	215.454	379.857	145.151
NCU00576			65.406	53.0827	38.6874	88.7488	65.6266	52.2789	37.881	26.9978	33.7856	61.2732	57.8712	51.994	NCU00576	52.3921	68.8848	32.8881	57.0462
NCU00577			35.4613	31.9041	26.828	48.5117	36.1642	34.5206	21.6859	23.1877	27.0423	41.0898	45.1068	37.5403	NCU00577	31.3978	39.7321	23.972	41.2456
NCU00578	CypC/Cyp1	peptidyl-prolyl cis-trans isomerase-like 1	31.9976	21.5076	28.8684	33.8262	25.6901	29.6059	30.9975	18.3886	37.626	30.7567	27.0815	23.677	NCU00578	27.4579	29.7074	29.004	27.1717
NCU00579	osb-6	oxysterol-binding protein-6	47.4134	34.6402	45.5227	58.2898	66.2258	67.782	44.7714	59.752	50.3612	73.7954	68.95	77.9897	NCU00579	42.5254	64.0992	51.6282	73.5783
NCU00580	ate-1	acyl-CoA thioesterase-1	30.8458	15.8088	20.9556	26.2191	32.6399	30.9424	16.9328	46.9852	22.0244	68.4183	42.3039	38.6095	NCU00580	22.5367	29.9338	28.6475	49.7772
NCU00581		phosphopantetheinyl transferase	20.5942	13.6519	19.8232	19.012	25.0527	29.9027	25.5161	30.7087	33.7681	26.1564	23.7723	31.4507	NCU00581	18.0231	24.6558	29.9976	27.1265
NCU00582	cry	cryptochrome DASH	19.1399	23.214	60.9469	36.6869	38.1235	46.3029	122.983	129.286	179.065	218.525	181.406	384.204	NCU00582	34.4336	40.3711	143.778	261.378
NCU00583			0	0	0.558733	0.119178	0.36067	0	0	0	0.406442	0	0.797378	0.439603	NCU00583	0.186244	0.159949	0.135481	0.412327
NCU00584			64.7313	58.2552	103.544	171.45	168.075	178.077	139.964	86.288	154.649	314.806	382.143	362.45	NCU00584	75.5102	172.534	126.967	353.133
NCU00585	al-2	Phytoene synthase	202.924	226.403	519.69	539.397	638.352	734.863	691.759	282.843	542.989	1285.1	1427.91	1557.91	NCU00585	316.339	637.537	505.864	1423.64
NCU00586	ncw-6	non-anchored cell wall protein 6	41.2501	11.6014	12.4816	14.7431	16.8141	14.7993	107.138	85.8456	99.2113	171.33	740.903	225.814	NCU00586	21.7777	15.4522	97.3982	379.349
NCU00587	os-5	mitogen activated protein kinase kinase	73.4445	53.9892	55.3358	65.5007	71.7722	76.3546	49.1953	76.5161	63.9388	101.677	142.077	134.089	NCU00587	60.9232	71.2092	63.2167	125.947
NCU00589		auxin Efflux Carrier superfamily protein	135.454	99.4164	74.3758	120.679	110.24	97.9095	115.258	193.971	122.273	189.867	309.633	223.007	NCU00589	103.082	109.61	143.834	240.835
NCU00590			69.7123	27.9363	35.8048	32.851	64.4073	54.0131	58.2798	221.721	71.163	48.7198	90.2703	77.8452	NCU00590	44.4845	50.4238	117.055	72.2784
NCU00591	mcc-1	methylcrotonyl carboxylase-1	233.498	33.577	27.4231	81.3971	213.519	88.8421	81.6881	328.061	102.86	129.598	407.736	277.592	NCU00591	98.166	127.919	170.87	271.642
NCU00592	msp-6	pre-mRNA-splicing factor cwc-25	28.3201	30.5837	22.3115	35.3466	29.1319	34.1061	30.9414	69.9847	67.2906	33.6675	46.7353	41.6955	NCU00592	27.0717	32.8615	56.0722	40.6994
NCU00593	csn-2	COP9 signalosome subunit 2	61.9408	55.6444	72.0511	61.9736	66.7671	73.297	50.7479	54.5362	61.4536	55.3307	41.1974	48.4906	NCU00593	63.2121	67.3459	55.5792	48.3396
NCU00594			3.38579	4.44163	2.10841	4.13077	2.11806	1.88235	0.818292	2.20932	1.71415	1.47	0.384847	0.553574	NCU00594	3.31194	2.71039	1.58059	0.802809
NCU00595	ubi-7	ubiquitin-7	154.383	168.65	92.0809	144.792	103.142	109.301	43.3023	79.7394	45.1605	43.2406	20.8513	28.4466	NCU00595	138.371	119.078	56.0674	30.8462
NCU00596	lia-2	lipoyltransferase	68.5912	45.9742	44.341	55.09	52.5956	56.5585	32.5646	55.7942	23.4616	39.024	41.002	33.8294	NCU00596	52.9688	54.748	37.2735	37.9518
NCU00597	dpa-2	deoxyribose-phosphate aldolase-2	6.99845	8.3797	4.70682	7.68972	6.80336	7.49339	10.4063	8.73968	13.0278	8.84145	15.6283	10.0426	NCU00597	6.69499	7.32882	10.7246	11.5041
NCU00598	trx-4	thioredoxin-4	182.682	192.896	219.215	148.096	150.245	151.106	119.281	123.549	169.879	82.6457	75.1945	104.089	NCU00598	198.264	149.816	137.57	87.3098
NCU00599	mrp-77	mitochondrial ribosomal protein-77	6.81135	8.18878	10.0106	6.13933	7.81523	9.27417	11.6226	15.6751	29.7613	10.2085	14.5751	19.1673	NCU00599	8.3369	7.74291	19.0197	14.6503
NCU00600	rho-3	Small Rho-type GTPase	416.311	342.44	338.048	398.105	331.139	331.627	193.46	368.856	242.005	223.811	178.222	223.752	NCU00600	365.6	353.624	268.107	208.595
NCU00602	ppy-3	Siroheme synthase	15.707	16.1745	21.8305	10.8517	13.6784	17.9045	13.498	33.9866	16.6354	10.0795	7.04857	7.49188	NCU00602	17.904	14.1449	21.3733	8.20665
NCU00603			0.499972	0.252711	0.306336	0	0	0.486372	0.227663	0.472858	0.223546	2.09945	0.883974	0.369952	NCU00603	0.353006	0.162124	0.308022	1.11779
NCU00604			12.3309	15.4502	9.54919	10.2911	7.90047	7.46763	5.8562	9.16273	7.70436	12.07	11.59	10.4226	NCU00604	12.4434	8.55307	7.57443	11.3609
NCU00605		ThiF domain-containing protein	10.2794	14.5652	13.0858	8.02036	7.12441	7.7973	9.63272	6.67826	9.35426	11.9827	12.9718	11.28	NCU00605	12.6435	7.64736	8.55508	12.0782
NCU00606		short-chain alcohol dehydrogenase	4.94321	6.08466	9.3312	6.65505	6.64011	8.17861	7.53179	1.01973	7.64647	7.61102	6.77693	6.22378	NCU00606	6.78636	7.15792	5.39933	6.87058
NCU00607			1.10005	1.79599	0.803374	1.04	1.51455	2.11941	1.01404	0.933447	2.23127	1.4133	6.6461	1.11555	NCU00607	1.23314	1.55799	1.39292	3.05832
NCU00608		AMP-binding enzyme	53.944	25.6917	33.9858	51.8509	76.7007	61.7228	39.4868	72.9984	32.6242	45.7913	43.306	39.3415	NCU00608	37.8738	63.4248	48.3698	42.813
NCU00609	och-1	initiation-specific alpha-1,6-mannosyltransferase	38.392	33.3099	29.3312	97.6156	107.196	83.6686	67.2863	34.5678	50.986	127.269	83.0283	100.333	NCU00609	33.6777	96.16	50.9467	103.544
NCU00611			29.6508	32.5161	34.917	30.6284	33.3764	37.1426	23.3193	28.1125	17.7164	22.5276	17.6215	19.3238	NCU00611	32.3613	33.7158	23.0494	19.8243
NCU00614		DUF1620 domain-containing protein	41.1115	49.6681	43.9854	47.3791	46.7241	46.9204	34.2741	34.6524	39.7295	47.7514	36.4168	45.3246	NCU00614	44.9217	47.0079	36.2187	43.1643
NCU00616			13.8618	8.08256	14.4718	11.0402	12.8051	13.5022	9.93712	22.6345	15.5813	12.6781	9.91326	11.1213	NCU00616	12.1387	12.4491	16.051	11.2375
NCU00617	plp-2	phosducin family protein	95.5574	89.8792	110.882	101.264	109.067	106.942	83.0583	102.681	120.092	88.73	58.5086	89.3278	NCU00617	98.7728	105.758	101.944	78.8555
NCU00618	crp-6	eS27	891.654	1065.49	1120.64	596.74	523.837	645.355	1155.23	1716.79	1158.76	780.525	590.321	604.487	NCU00618	1025.93	588.644	1343.59	658.445
NCU00619			142.453	175.472	95.6912	180.761	146.771	129.954	131.233	161.562	161.99	139.226	214.702	168.035	NCU00619	137.872	152.495	151.595	173.987
NCU00620			27.9752	32.0849	35.1071	29.4266	31.6342	33.0489	17.267	26.8647	31.1869	24.4658	29.4564	30.2458	NCU00620	31.7224	31.3699	25.1062	28.056
NCU00621		TORC1 RAPTOR, ubiquitin-binding TORC1 subunit KOG1	20.7243	21.0406	23.2474	31.5132	31.9589	30.782	18.1538	16.6846	20.7547	28.3128	24.5717	29.6338	NCU00621	21.6708	31.418	18.5311	27.5061
NCU00622		Cell polarity protein	24.9828	27.8884	25.92	36.2341	32.0932	29.3644	26.3709	18.8187	33.7396	46.1359	48.9825	52.821	NCU00622	26.2637	32.5639	26.3097	49.3131
NCU00623	pmpr-1	peroxisomal membrane protein-1	50.1102	47.2693	44.7509	53.3176	50.875	55.3974	43.1044	45.4993	54.098	37.4709	38.1335	38.9919	NCU00623	47.3768	53.1967	47.5672	38.1987
NCU00624	yif1	Yif1-like	87.5893	121.126	89.6501	134.272	110.107	93.8104	60.2115	55.6144	73.8163	103.094	102.873	104.534	NCU00624	99.4552	112.73	63.2141	103.5
NCU00627	spa-1	Septal pore-associated protein 1	832.221	1032.71	416.805	896.699	531.964	511.22	471.514	1115.78	616.122	353.595	231.509	255.078	NCU00627	760.579	646.628	734.473	280.06
NCU00628			12.6002	7.59093	16.8909	8.73326	15.1141	15.2702	13.5884	9.99125	17.1275	14.1779	15.501	17.8159	NCU00628	12.3607	13.0392	13.5691	15.8316
NCU00629	emp-3	6-phosphofructokinase	76.2013	54.9116	56.8715	71.7802	88.7819	84.5894	96.7863	158.814	83.5397	50.89	29.4522	31.6673	NCU00629	62.6614	81.7172	113.047	37.3365
NCU00630			17.0649	23.7827	13.2408	24.1558	28.9152	21.7141	12.143	11.4027	14.7259	46.0886	32.3548	51.5216	NCU00630	18.0295	24.9284	12.7572	43.3217
NCU00631	crf9-1	RING-13 protein	24.9223	25.4342	20.9981	34.3274	17.9686	17.182	15.7249	11.2532	14.2379	45.5069	38.8963	32.6367	NCU00631	23.7849	23.1593	13.7387	39.0133
NCU00632		type I phosphodiesterase/nucleotide pyrophosphatase	54.7104	76.1448	58.5926	70.4187	61.5942	51.9108	32.8599	33.0642	34.1846	63.507	41.0213	56.7779	NCU00632	63.1493	61.3079	33.3696	53.7687
NCU00633			80.4072	94.7245	84.3712	91.8909	106.729	108.255	78.3058	156.633	60.9718	46.4296	18.963	24.192	NCU00633	86.501	102.292	98.6368	29.8615
NCU00634	crp-47	eL14	567.279	750.579	707.988	375.452	302.098	365.73	898.434	794.108	947.156	638.898	410.045	431.017	NCU00634	675.282	347.76	879.9	493.32
NCU00635	npc-1	Nascent polypeptide-associated complex subunit alpha	584.835	515.891	643.058	355.755	378.268	451.998	594.724	454.083	513.859	418.671	233.634	292.353	NCU00635	581.261	395.34	520.889	314.886
NCU00636	ats-1	ATP synthase-1	266.082	240.535	263.735	219.533	205.419	219.629	258.166	301.876	239.676	253.787	176.406	183.271	NCU00636	256.784	214.86	266.573	204.488
NCU00638			23.8438	30.2083	28.2369	23.7598	33.8701	42.8357	80.2287	34.2396	82.8068	113.978	150.605	198.062	NCU00638	27.4297	33.4885	65.7584	154.215
NCU00640			42.0115	52.675	48.4221	34.2208	40.5613	44.169	38.9493	89.8684	46.1527	80.0555	83.9308	68.3695	NCU00640	47.7029	39.6503	58.3235	77.4519
NCU00641	cox-9	cytochrome c oxidase-assembly factor cox-16	28.0328	43.857	41.4568	27.5103	24.6526	30.7327	18.2322	30.7358	27.0291	63.6725	59.2713	69.1521	NCU00641	37.7822	27.6318	25.3324	64.032
NCU00642	gh35-1	Beta-galactosidase	44.5577	23.0215	50.946	27.7746	38.701	39.2266	21.5397	22.4742	12.7763	25.856	34.3563	21.9561	NCU00642	39.5084	35.2341	18.9301	27.3895
NCU00643	ard-1	L-arabinitol 4-dehydrogenase	36.7482	17.0231	39.0338	43.3915	63.5195	54.7458	25.8871	34.3676	27.6097	30.3543	20.4742	25.7545	NCU00643	30.935	53.8856	29.2881	25.5277
NCU00644	ats-3	ATP synthase-3	136.01	180.087	109.654	168.345	109.1	103.987	160.121	158.533	175.273	174.3	152.662	184.712	NCU00644	141.917	127.144	164.642	170.558
NCU00645			0.315954	0.524919	0.176077	0.202087	0.330867	0.235299	0.393396	0.083728	0.769067	0.345918	0.600161	0.50342	NCU00645	0.338983	0.256084	0.415397	0.483167
NCU00646	lae-1	methyltransferase LaeA	35.1219	14.2846	11.298	31.4564	31.3859	32.5068	8.02104	11.7395	28.1214	17.09	25.5909	32.6929	NCU00646	20.2348	31.783	15.9606	25.1246
NCU00648	aap-5	choline, ethanolamine and carnitine transport	3.04274	1.22584	3.76039	3.40254	4.63533	4.61953	5.86862	4.61031	4.57512	4.18573	6.63542	3.3537	NCU00648	2.67633	4.21913	5.01802	4.72495
NCU00649	nic-6	Npt1p	47.4441	41.8476	55.6493	35.6992	41.0899	43.3815	40.185	27.711	42.9633	42.476	28.4267	38.6437	NCU00649	48.3137	40.0569	36.9531	36.5155
NCU00650	rbg-3	Wdr1p	3.27161	15.3035	3.19261	7.61145	3.99196	4.69671	7.72006	11.645	13.4228	18.3531	30.4158	18.2151	NCU00650	7.25589	5.43337	10.9293	22.328
NCU00651	un-7	transglutaminase-like protein	52.6486	66.8683	39.2251	84.6705	63.9035	56.7328	30.8577	78.2072	72.4117	95.4332	118.654	106.888	NCU00651	52.914	68.4356	60.4922	106.992
NCU00652	mb-2	male barren-2 protein	56.1681	47.4286	70.2794	42.0509	56.6367	52.2098	74.8272	12.7362	65.2662	46.4804	44.437	47.012	NCU00652	57.9587	50.2992	50.9432	45.9765
NCU00653			3.74756	5.30461	7.546	4.93434	4.29914	4.51972	2.62203	1.62208	3.38125	3.63082	3.10737	4.0867	NCU00653	5.53272	4.5844	2.54179	3.6083
NCU00654			28.2168	21.5756	30.6508	51.2387	58.9724	58.9543	40.583	73.7666	104.635	98.0039	96.5193	183.025	NCU00654	26.8144	56.3885	72.995	125.849
NCU00655	cel-4	mitochondrial enoyl reductase	95.2577	55.8652	65.5444	71.323	98.349	95.7059	92.8833	194.764	118.043	75.6737	63.6958	107.857	NCU00655	72.2224	88.4593	135.23	82.4088
NCU00656	inl-23	phosphoinositide 3-kinase	37.3831	30.7391	41.0237	33.4174	36.1813	38.4537	29.9732	33.5677	34.129	29.5867	26.2479	33.5622	NCU00656	36.382	36.0175	32.5566	29.7989
NCU00657			16.7026	15.442	25.3602	11.5025	15.8821	17.2837	16.4853	9.21813	26.0284	28.2384	23.915	36.7129	NCU00657	19.1683	14.8894	17.2439	29.6221
NCU00658	mb-3	male barren-3 protein	1.66791	1.09121	1.92853	1.20351	1.20433	1.29064	2.52172	1.07883	2.03959	3.10448	2.79502	1.9284	NCU00658	1.56255	1.23283	1.88004	2.6093
NCU00659			32.0788	9.99804	13.4641	12.1472	10.8528	10.1203	42.9116	28.3005	59.8538	31.501	108.052	61.1101	NCU00659	18.5136	11.0401	43.6886	66.8876
NCU00660		glutamyl-tRNA amidotransferase	26.5966	17.3943	30.9238	23.9424	36.8814	35.2918	28.0914	31.8167	40.2493	35.056	49.7065	43.0015	NCU00660	24.9715	32.0385	33.3858	42.588
NCU00662		RNA binding protein	5.47492	5.32945	7.73021	5.91387	6.31971	7.68808	5.16085	11.3983	11.7769	11.9428	17.5501	13.5702	NCU00662	6.17819	6.64055	9.44536	14.3544
NCU00663			62.9289	33.051	88.0769	53.3193	80.6096	98.6478	52.1076	39.9427	46.5651	49.1125	34.3484	39.0196	NCU00663	61.3523	77.5256	46.2051	40.8268
NCU00664	msp-7	pre-mRNA-splicing factor isy-1	40.3525	28.2783	36.604	41.9697	40.0266	42.219	52.3233	73.2838	79.1725	45.1279	56.677	56.3664	NCU00664	35.0783	41.4051	68.2599	52.7238
NCU00665	cpd-6	Ser/Thr protein phosphatase	38.0975	34.3102	52.6629	59.2998	89.0606	90.2809	6.63667	1.26593	3.91279	29.5386	10.5293	9.35305	NCU00665	41.6902	79.5471	3.93846	16.4736
NCU00666			173.468	108.896	97.4608	147.776	115.297	102.436	80.602	104.43	76.1272	73.7675	78.4882	62.6379	NCU00666	126.608	121.837	87.0529	71.6312
NCU00667	vma-11	vacuolar membrane ATPase 11	148.479	135.283	123.666	181.388	182.76	168.419	179.004	346.746	257.705	202.934	255.929	206.502	NCU00667	135.809	177.522	261.152	221.788
NCU00668	rgf1	rho guanyl nucleotide exchange factor	52.0756	54.0244	44.1093	73.9856	60.7479	57.1025	40.5596	46.1627	47.323	79.5276	71.5713	85.5381	NCU00668	50.0698	63.9453	44.6818	78.879
NCU00669	ti-3	tiny-3	219.479	338.437	366.567	251.322	255.85	261.613	144.683	85.3055	154.269	149.298	106.161	142.879	NCU00669	308.161	256.262	128.086	132.779
NCU00670	nuo9.5	NADH:ubiquinone oxidoreductase 9.5kD subunit	485.214	353.101	452.196	391.021	415.099	402.116	326.537	293.063	297.57	404.99	233.606	305.948	NCU00670	430.171	402.745	305.723	314.848
NCU00671		beige/BEACH domain-containing protein	20.8435	23.241	24.414	33.4862	31.4054	27.8018	16.4233	16.903	17.0929	28.0767	23.9739	27.2195	NCU00671	22.8328	30.8978	16.8064	26.4234
NCU00673	spr-4	serine protease p2	2126.71	1149.84	1199.46	2175.7	2711.59	2340.19	2374.79	3784.18	3289.45	2553.1	3574.45	3094.46	NCU00673	1492	2409.16	3149.47	3074
NCU00674			2.60122	1.76014	2.09177	3.47498	3.83069	2.61463	3.87381	6.73868	6.44038	4.48723	3.90106	3.60432	NCU00674	2.15104	3.30677	5.68429	3.99754
NCU00675	efr-3	efr-3	17.5928	19.0615	15.467	39.4388	38.9293	37.1809	27.0952	10.2087	31.4502	59.8572	50.7838	82.1511	NCU00675	17.3738	38.5163	22.9181	64.264
NCU00676	apa-2	F1-ATP synthase assembly protein	11.1438	8.14388	10.4701	6.77058	10.2297	9.67238	18.7417	24.2001	21.9375	9.06525	8.16281	10.7429	NCU00676	9.91927	8.89089	21.6264	9.32366
NCU00677		phenylacetyl-CoA ligase	42.1854	16.7379	30.9549	17.3795	24.0484	22.4378	22.562	40.5284	25.204	61.7898	56.9835	47.3719	NCU00677	29.9594	21.2885	29.4315	55.3817
NCU00678	gdc-1	glutamate decarboxylase-1	9.82284	3.71409	9.92492	4.84354	7.60808	7.89024	13.7761	4.05435	14.0151	13.8763	39.2566	22.5878	NCU00678	7.82062	6.78062	10.6152	25.2403
NCU00679		Hypothetical protein	1.43519	0.317319	0.98385	0.393219	0.726028	0.874227	0.807032	3.59703	1.28527	0.689336	1.31371	0.7029	NCU00679	0.91212	0.664491	1.89645	0.901983
NCU00680	mcd-1	2-methylcitrate dehydratase	187.11	33.3629	36.4365	42.9435	77.8622	44.0836	81.8043	333.882	94.6971	88.5198	65.3476	49.3088	NCU00680	85.6365	54.9631	170.128	67.7254
NCU00681	gtp-21	guanine triphosphate binding-21	49.7049	42.7269	46.7582	54.2531	55.318	53.9272	46.0374	39.9597	50.3158	41.3371	43.4196	53.6537	NCU00681	46.3967	54.4994	45.4376	46.1368
NCU00682	pkac-2	serine/threonine-protein kinase PRKX	112.614	49.9185	72.6731	93.9949	106.968	96.3835	153.425	139.311	103.332	98.3985	112.078	103.914	NCU00682	78.4019	99.1153	132.023	104.797
NCU00684	nuc-11	nuclease-11	147.998	132.248	34.4152	128.525	50.4329	28.6261	69.4029	129.732	66.5672	109.609	85.191	63.8627	NCU00684	104.887	69.1947	88.5675	86.2208
NCU00685	ck-1a	casein kinase I isoform delta	248.927	347.891	303.305	473.074	388.072	433.315	233.739	385.708	411.085	524.483	575.787	585.345	NCU00685	300.041	431.487	343.51	561.872
NCU00687			109.562	95.4771	107.81	137.593	142.278	141.511	132.835	137.857	140.615	180.75	186.862	216.164	NCU00687	104.283	140.461	137.103	194.592
NCU00688			5.70085	5.22129	6.02396	4.48715	4.44057	4.07748	3.18067	1.81869	2.60469	3.28041	2.539	3.14321	NCU00688	5.6487	4.33507	2.53468	2.98754
NCU00689			25.8076	23.0856	25.0227	25.243	25.9525	22.4736	18.9803	18.2518	18.9649	23.6118	24.6938	24.0727	NCU00689	24.6386	24.5564	18.7323	24.1261
NCU00690	trn-1	tRNA-processing-1	7.25599	8.97594	10.7959	6.33908	7.31093	8.51376	6.67483	10.1457	9.61919	13.0142	14.9201	16.9879	NCU00690	9.00928	7.38792	8.81324	14.9741
NCU00691			11.2456	7.47785	14.7093	8.17248	12.5032	16.1332	16.4743	19.5314	11.6304	30.1206	40.8961	29.0538	NCU00691	11.1443	12.2697	15.8787	33.3568
NCU00692	Ssz1	chaperone DnaK	49.4936	89.6632	37.9539	62.2544	33.0349	34.3938	75.852	59.6466	80.2703	71.7073	66.1822	57.7914	NCU00692	59.0369	43.2277	71.923	65.2269
NCU00693	eex-2	exosome exonuclease-2	24.0692	26.7679	19.7692	21.6772	23.5288	22.5078	18.1962	29.983	20.5688	19.363	19.4245	15.5129	NCU00693	23.5354	22.5712	22.916	18.1001
NCU00694		C2H2	208.097	218.551	68.3345	178.117	97.0578	78.8244	43.6588	118.067	56.0721	94.401	55.4656	52.8689	NCU00694	164.994	118	72.5992	67.5785
NCU00695			0	0	0	0	26.4327	50.3813	0	0	0	0	503.872	224.034	NCU00695	0	25.6047	0	242.635
NCU00696		SH3 domain-containing protein	504.056	260.376	144.632	312.337	311.254	178.316	183.561	518.653	212.75	275.637	211.28	148.441	NCU00696	303.021	267.303	304.988	211.786
NCU00697			5.63761	2.72175	3.31305	2.72546	3.25232	2.28846	2.83607	5.86461	1.99109	3.64901	2.88214	2.51132	NCU00697	3.8908	2.75541	3.56392	3.01416
NCU00698			2.61155	0.86851	2.29934	1.14332	1.75853	3.01845	2.02895	1.29419	2.21011	1.69112	1.58113	1.32667	NCU00698	1.92647	1.97344	1.84441	1.53298
NCU00699			13.1441	7.58688	4.60111	32.8052	19.6309	14.7859	6.2387	33.7359	5.31461	6.29157	5.86939	3.11462	NCU00699	8.44402	22.4073	15.0964	5.09186
NCU00700	gpr-15	G-protein coupled receptor	12.9911	6.64574	12.6566	9.44323	13.763	14.479	8.52525	11.0136	5.85624	7.9657	6.25445	7.22475	NCU00700	10.7645	12.5617	8.46504	7.1483
NCU00701	lyz	N,O-diacetylmuramidase	8.55451	9.25987	7.74372	7.16028	6.43415	9.60961	7.41162	15.4276	8.40669	8.87711	39.8976	18.6122	NCU00701	8.51937	7.73468	10.4153	22.4623
NCU00704			0.259162	0	0.150751	0	0.101913	0	0.358621	0.218395	0.116921	0.363256	1.1382	0.477613	NCU00704	0.136637	0.0339709	0.231312	0.65969
NCU00705			7.35086	3.18682	22.9848	6.9986	15.8783	18.7693	16.7445	4.55087	13.8928	12.6192	22.8254	17.5501	NCU00705	11.1741	13.8821	11.7294	17.6649
NCU00706	crp-68	eL42	665.972	863.412	783.935	471.351	393.098	455.725	922.318	1209.75	975.809	688.513	452.239	469.363	NCU00706	771.106	440.058	1035.96	536.705
NCU00707			7.52599	31.9557	5.50307	18.4802	4.75673	7.02729	14.5015	15.7563	23.3156	18.4401	16.252	17.7788	NCU00707	14.9949	10.0881	17.8578	17.4903
NCU00708			0.865392	0.870058	0.169137	0.763239	0.226967	0.83442	0.531512	0.492202	0.389934	0.539209	0.63422	0.319282	NCU00708	0.634862	0.608208	0.471216	0.49757
NCU00709	gh3-8	Beta-xylosidase	23.285	17.4161	33.4448	47.0008	87.3398	70.8453	21.7479	10.934	10.8573	14.3116	6.69828	10.1842	NCU00709	24.7153	68.3953	14.513	10.398
NCU00710	ce1-4	Acetyl xylan esterase	95.9162	233.585	147.846	38.6278	31.1386	34.9401	56.5613	13.5372	24.3798	5.22331	4.35453	5.11821	NCU00710	159.116	34.9022	31.4928	4.89869
NCU00711	mdr-1	multidrug resistance protein fnx1	11.8786	8.04022	13.1295	7.70655	10.4835	10.5068	6.76442	2.80791	2.78755	9.09532	7.76939	4.83081	NCU00711	11.0161	9.56561	4.11996	7.23184
NCU00712	erg-14	3-hydroxy-3-methylglutaryl-coenzyme A reductase	35.9272	45.5082	51.4754	97.2785	99.3201	89.8732	44.3114	20.3098	51.7951	100.867	119.069	125.449	NCU00712	44.3036	95.4906	38.8054	115.128
NCU00713	nic-8	isochorismatase family hydrolase	22.0358	15.3668	18.154	21.106	20.9927	24.0177	17.0084	28.2826	19.2256	18.74	13.1642	14.6045	NCU00713	18.5189	22.0388	21.5055	15.5029
NCU00714	Hop/Sti1	heat shock protein Sti1	85.0696	50.5914	68.5761	46.4775	62.4938	71.1094	69.4437	133.651	70.5797	41.6728	29.4727	35.1761	NCU00714	68.079	60.0269	91.2249	35.4405
NCU00715	bet-4	betaine-4	12.042	3.7713	12.6464	7.94535	14.4747	11.8288	6.22531	3.58998	6.09141	7.06132	2.98284	4.15144	NCU00715	9.48659	11.4163	5.30224	4.73187
NCU00716	ncw-5	non-anchored cell wall protein 5	12.6928	8.59562	2.00891	1.94985	2.41531	2.39892	11.1862	83.1313	16.7209	32.5355	91.0286	59.8684	NCU00716	7.76579	2.2547	37.0128	61.1442
NCU00717		DUF1212 domain membrane protein	4.84493	4.2942	3.85373	10.494	7.13364	7.21363	30.671	6.07201	24.0796	38.4208	65.3543	44.1928	NCU00717	4.33095	8.28041	20.2742	49.3226
NCU00718			7.10268	2.98035	7.98949	11.1942	9.57707	11.0047	30.7084	10.662	37.319	61.722	138.298	76.2877	NCU00718	6.02417	10.592	26.2298	92.1026
NCU00719			21.7288	3.99008	8.64331	50.3874	59.0495	48.1419	3.74693	3.92058	6.01077	8.58661	8.58826	6.08149	NCU00719	11.4541	52.5263	4.55942	7.75212
NCU00720	tca-17	L-lactate dehydrogenase	107.707	65.6711	84.9419	116.412	119.007	143.205	79.3763	89.8138	84.6455	60.0412	44.9036	50.9967	NCU00720	86.1066	126.208	84.6119	51.9805
NCU00721	aap-24	Proline transport	43.2372	6.94206	16.7144	17.7296	51.9159	31.6324	15.6646	180.128	25.3355	16.403	42.4785	36.9044	NCU00721	22.2979	33.7593	73.7095	31.9286
NCU00722		amidohydrolase	16.4601	10.8834	12.6668	8.56651	10.6519	11.3554	8.57922	15.7725	7.79629	6.39634	8.37705	5.82881	NCU00722	13.3367	10.1913	10.716	6.8674
NCU00723	znf-16	zinc finger transcription factor-16	27.225	21.224	32.6082	24.3844	32.0567	36.6093	19.6612	25.0886	35.2605	18.9021	30.4007	29.3187	NCU00723	27.0191	31.0168	26.6701	26.2072
NCU00724			1.24436	0.636934	1.29524	0.739189	1.22809	1.31483	1.13217	1.11676	0.976304	0.868464	1.37108	0.96657	NCU00724	1.05885	1.09404	1.07508	1.0687
NCU00725		epsin-3	113.92	114.995	130.501	115.375	130.449	131.858	80.1174	116.688	106.316	98.2078	91.4607	107.023	NCU00725	119.805	125.894	101.04	98.8972
NCU00726	Cyp20/Cpr1:Mt/Cyt	peptidyl-prolyl cis-trans isomerase	1591.71	1145.06	1347.53	1236.47	1343.83	1318.9	1098.4	1491.87	935.587	1368.16	813.601	980.775	NCU00726	1361.43	1299.73	1175.29	1054.18
NCU00727			15.9303	12.9293	19.4565	12.2322	14.4373	13.14	11.1376	13.5144	8.5994	14.1044	16.2486	13.9611	NCU00727	16.1054	13.2698	11.0838	14.7714
NCU00728			4.6038	4.10016	8.62052	5.06061	5.73678	7.10107	5.09888	2.97605	4.15742	10.6493	11.3144	10.6196	NCU00728	5.77483	5.96615	4.07745	10.8611
NCU00729			281.025	112.973	125.256	375.602	430.197	434.603	1234.85	461.14	857.345	3149.51	4285.07	3435.83	NCU00729	173.084	413.467	851.112	3623.47
NCU00730	sah-5	Zn2Cys6	3.46126	2.37157	2.87223	1.60652	2.14744	1.89232	3.18282	2.4761	3.30327	8.22427	6.0866	5.18651	NCU00730	2.90169	1.88209	2.9874	6.49913
NCU00732	cyp450-1	trichothecene C-15 hydroxylase	1.20438	0.348112	0.60157	0.388675	0.274525	0.545108	0.363671	0.550456	0.426516	0.401421	1.05565	0.628128	NCU00732	0.718022	0.402769	0.446881	0.695066
NCU00733			3.84325	2.26871	6.08763	4.87376	10.9246	10.5366	6.11645	2.91744	4.73238	5.25555	8.21262	3.34028	NCU00733	4.06653	8.77833	4.58876	5.60282
NCU00734	cpr-4	Ulp1 protease	53.4312	52.4995	49.3549	83.008	83.4847	90.9611	46.1393	36.4705	45.7851	50.628	60.064	44.4518	NCU00734	51.7619	85.818	42.7983	51.7146
NCU00735			7.20659	14.0357	8.19791	10.041	9.64939	10.1694	15.475	9.89069	19.3498	13.6427	22.464	19.8523	NCU00735	9.81341	9.95328	14.9051	18.653
NCU00736	nit-1	molybdenum cofactor biosynthetic protein	3.09072	3.14471	7.28399	3.98303	5.66092	7.69579	3.60013	1.59133	3.4243	4.64954	3.29727	6.16137	NCU00736	4.50647	5.77991	2.87192	4.70272
NCU00737	pam17	presequence translocated-associated motor subunit pam-17	51.3712	36.0873	50.5006	37.5175	49.3837	50.9321	52.357	73.0092	54.9934	48.8369	39.6269	47.3515	NCU00737	45.9864	45.9444	60.1199	45.2718
NCU00738	cdp-2	chromodomain protein-2	17.5139	17.2705	25.9261	21.4936	25.9248	29.6065	22.7647	14.9349	33.6948	34.6839	40.4901	46.4433	NCU00738	20.2368	25.675	23.7981	40.5391
NCU00739			0	0	0	0	0	0.262727	1.45001	0	1.78453	0	1.07405	0	NCU00739	0	0.0875757	1.07818	0.358016
NCU00740			4.89385	1.94602	3.06899	2.17876	2.8403	2.55225	5.83302	4.28639	7.8922	2.63262	3.45063	2.39018	NCU00740	3.30295	2.52377	6.00387	2.82448
NCU00741		gliotoxin biosynthesis protein GliK	57.1003	31.1339	27.3459	25.8079	28.0096	29.0354	80.6095	92.3675	118.307	30.1141	26.4043	29.0773	NCU00741	38.5267	27.6176	97.0947	28.5319
NCU00742	glp-1	glycerol-3-phosphate dehydrogenase	53.846	45.4686	49.9295	107.672	85.4729	98.4998	101.002	24.0726	152.784	160.626	201.073	186.781	NCU00742	49.748	97.2148	92.6193	182.827
NCU00743	gh13-7	Glycogen debranching enzyme	95.8432	161.264	122.254	220.841	159.444	199.115	119.504	136.958	132.433	130.133	65.6322	148.842	NCU00743	126.454	193.134	129.632	114.869
NCU00744			336.306	546.792	211.395	429.756	200.028	163.081	139.477	209.917	147.119	222.878	193.494	209.95	NCU00744	364.831	264.289	165.505	208.774
NCU00745			0.844341	0.613466	0.780543	0.996966	1.99068	1.47225	0.999342	2.48429	0.837483	2.01367	1.41373	0.791187	NCU00745	0.746116	1.48663	1.44037	1.4062
NCU00746			0	0	0.0805311	0.16402	0	0.0913802	0	0	0.0650545	0.0670029	0	0.0526199	NCU00746	0.0268437	0.0851335	0.0216848	0.0398743
NCU00747			0.693355	0	0.400446	1.4029	2.36285	0.963271	0.427193	0.577946	0.626691	1.72865	0.507271	1.02235	NCU00747	0.3646	1.57634	0.543944	1.08609
NCU00748			25.9802	18.4244	30.0845	62.4007	88.7799	83.2448	44.0321	49.0391	83.1929	44.9509	42.0311	90.7573	NCU00748	24.8297	78.1418	58.7547	59.2464
NCU00749	chc-1	conidiation at high carbon dioxide-1 protein	72.3673	46.3362	63.9584	120.809	126.234	128.835	48.8316	42.0883	88.5052	64.351	91.7369	126.461	NCU00749	60.8873	125.293	59.8084	94.1828
NCU00751			36.6603	26.8571	23.6872	97.9655	66.1068	46.3244	19.4946	22.2449	22.3556	36.4094	34.6815	30.5413	NCU00751	29.0682	70.1322	21.3651	33.8774
NCU00752			83.8817	68.7247	111.799	86.7198	89.404	100.196	58.7838	58.0359	52.9432	62.3336	53.5232	71.5964	NCU00752	88.135	92.1067	56.5876	62.4844
NCU00753			32.0418	46.6245	42.4131	41.1241	35.9626	40.7995	31.241	37.2934	43.6725	52.4142	41.2639	51.3063	NCU00753	40.3598	39.2954	37.4023	48.3281
NCU00754	mdr-2	multidrug resistant protein	3.55259	6.60766	4.89226	3.54083	4.46612	4.78616	21.5852	12.2347	42.2673	4.58797	7.54294	4.00972	NCU00754	5.01751	4.26437	25.3624	5.38021
NCU00755	mdr-20	multi-drug resistance-20	11.8963	10.6314	15.2454	21.6487	23.055	26.1341	45.9852	21.7022	73.24	130.012	136.746	142.156	NCU00755	12.591	23.6126	46.9758	136.305
NCU00756			0.409419	0	0.246336	0.153596	0.323161	0.26432	0.187235	1.10575	0.3674	0.38219	0	1.06012	NCU00756	0.218585	0.247026	0.553463	0.480769
NCU00757			6.0932	4.21477	1.58997	5.84751	3.49948	2.79714	2.10624	8.73136	21.2322	12.4413	17.7453	30.3696	NCU00757	3.96598	4.04804	10.6899	20.1854
NCU00758		formate/nitrite transporter	7.70176	5.85622	9.06146	8.93311	8.07931	7.60177	5.00659	8.78927	5.70018	14.5054	12.2631	11.7929	NCU00758	7.53982	8.20473	6.49868	12.8538
NCU00759			55.4755	105.541	22.8705	94.4161	35.7902	29.8608	27.1126	52.1904	33.1812	67.4552	48.8558	48.6281	NCU00759	61.2956	53.3557	37.4947	54.9797
NCU00760			9.00438	14.3157	0	26.5622	9.07316	1.7239	0.489414	11.1676	2.63085	7.94264	3.29984	2.21076	NCU00760	7.77336	12.4531	4.76262	4.48441
NCU00761	cea-4	triacylglycerol lipase	17.1023	29.4126	9.54946	43.0884	14.9876	7.73116	11.0706	9.37505	5.6438	12.9181	8.63451	6.44571	NCU00761	18.6881	21.9357	8.69647	9.33277
NCU00762	gh5-1	β-1,4-endoglucanase	5320.53	11923.4	9737.95	2248.53	1787.43	2319.8	4335.87	570.698	1567.49	1276.31	191.95	1207.79	NCU00762	8993.97	2118.58	2158.02	892.016
NCU00763			17.22	21.9078	36.5253	9.36494	10.2519	11.1754	23.8992	3.40587	5.64665	7.33908	1.52633	3.62344	NCU00763	25.2177	10.2641	10.9839	4.16295
NCU00764			0.651016	1.31513	1.57462	0.813137	1.37173	1.40349	11.2941	2.37493	2.33469	0.405115	0.95764	1.12395	NCU00764	1.18025	1.19612	5.33456	0.828902
NCU00765	aap-2	Choline, ethanolamine and carnitine transport	1.98703	1.6421	1.61592	7.64763	5.73963	6.59866	1.29879	1.70994	1.47518	0.73959	0.952953	1.40505	NCU00765	1.74835	6.66197	1.49463	1.03253
NCU00766			68.1031	30.4806	49.7279	47.9682	78.7417	72.9853	212.53	134.907	150.04	89.5468	319.406	173.334	NCU00766	49.4372	66.5651	165.825	194.096
NCU00768		mRNA binding post-transcriptional regulator	29.9073	36.7692	37.3847	21.9602	16.3148	21.9538	39.8886	24.564	39.6728	48.4427	50.285	43.6733	NCU00768	34.6871	20.0763	34.7085	47.467
NCU00770			21.1721	18.1926	27.013	19.4703	23.9621	24.8006	22.3058	12.4687	20.0028	23.6518	19.0745	24.6703	NCU00770	22.1259	22.7443	18.2591	22.4655
NCU00771		UBX domain-containing protein 7	25.508	22.1053	23.6711	31.4116	34.0465	35.7279	32.7692	33.073	44.4329	44.8447	46.8583	56.1855	NCU00771	23.7615	33.7286	36.7584	49.2962
NCU00772	stk-6	serine/threonine-protein kinase	13.3387	17.6656	19.0517	25.9179	24.8122	24.421	12.7151	16.1296	22.9026	49.8653	43.1138	65.9381	NCU00772	16.6853	25.0504	17.2491	52.9724
NCU00773			7.56756	4.45945	7.17548	6.33072	8.06081	10.9455	7.81	5.12201	8.20962	3.9262	5.17731	3.66872	NCU00773	6.40083	8.44568	7.04721	4.25741
NCU00774			117.262	99.9556	110.368	130.114	136.108	153.823	55.7989	74.6077	39.7792	36.5991	19.4525	21.8489	NCU00774	109.195	140.015	56.7286	25.9668
NCU00775	tca-6	isocitrate dehydrogenase subunit 1	190.261	191.257	172.723	184.251	144.432	170.337	161.072	144.602	175.688	118.258	104.68	101.05	NCU00775	184.747	166.34	160.454	107.996
NCU00776	T	Tyrosinase	0	0	0	0	0	0	0	0	0	0	0	0	NCU00776	0	0	0	0
NCU00777		Methyltransferase	5.66896	11.7667	8.82805	8.38486	8.84656	10.9033	8.60544	6.75564	8.68796	15.2984	14.5789	14.0348	NCU00777	8.75459	9.37825	8.01635	14.6374
NCU00778	ves-2	vesicle-2	19.4012	22.5607	29.2089	28.3355	33.267	35.7509	18.3175	16.3183	27.1133	27.234	22.2531	42.8565	NCU00778	23.7236	32.4511	20.583	30.7812
NCU00779			0	0	0.269858	0	0.210803	0.225175	0.521096	0	0	0.194829	0	0	NCU00779	0.0899525	0.145326	0.173699	0.0649429
NCU00780	ldh-4	lactate dehydrogenase-4	4.12892	3.39199	7.68222	5.21165	7.39335	11.4789	5.60564	6.79779	3.6532	8.42867	6.06935	5.09235	NCU00780	5.06771	8.02795	5.35221	6.53012
NCU00781			0	0	0	0.451922	0	0.810709	0	3.38194	1.63225	5.12292	1.66338	4.03351	NCU00781	0	0.420877	1.6714	3.6066
NCU00782	mfs-16	pantothenate transporter liz1	48.7789	23.5607	33.1889	40.4058	63.5277	48.3095	16.1234	35.2163	11.1797	27.2739	20.1532	17.696	NCU00782	35.1761	50.7477	20.8398	21.7077
NCU00783			9.23503	7.55352	9.62645	10.9794	11.7019	18.8936	19.0078	25.7881	24.2192	29.3874	94.9126	52.1277	NCU00783	8.805	13.8583	23.005	58.8092
NCU00784			26.4477	19.2197	35.9004	15.7254	27.1044	26.4319	17.9207	18.5071	16.7941	15.0766	22.9264	16.9484	NCU00784	27.1892	23.0872	17.7406	18.3171
NCU00786	gpr-1	G-protein coupled receptor	2.30871	1.40598	2.5472	4.00752	3.94943	3.97654	2.25959	4.32609	2.17674	2.0397	5.79855	3.59511	NCU00786	2.0873	3.97783	2.92081	3.81112
NCU00787			31.0659	38.4987	42.2285	26.8815	29.1114	29.8501	11.3522	10.1411	11.4388	7.48891	6.3394	5.67221	NCU00787	37.2644	28.6143	10.9774	6.50017
NCU00788			6.34035	2.06371	3.63079	5.86003	6.72985	6.74024	5.98503	11.1353	6.87378	5.57566	11.5292	7.65691	NCU00788	4.01162	6.44337	7.99804	8.25394
NCU00789		DUF221 domain-containing protein	94.2309	72.3963	81.7893	139.275	138.232	185.983	70.0084	121.58	75.3566	62.5703	66.2335	72.7434	NCU00789	82.8055	154.496	88.9816	67.1824
NCU00790	hak-1	potassium transporter hak-1	13.2533	19.4873	15.1408	21.2643	15.4382	17.8617	10.2215	76.649	16.8101	17.9738	13.9891	38.1634	NCU00790	15.9605	18.1881	34.5602	23.3755
NCU00792		branched-chain-amino-acid aminotransferase	21.2035	31.7328	25.1047	31.193	22.3606	26.9919	38.0521	38.0923	41.4657	40.9808	25.7731	27.2243	NCU00792	26.0137	26.8485	39.2034	31.3261
NCU00793	tps-1	trehalose phosphate synthase	172.19	203.153	163.463	208.027	149.419	160.098	75.0661	126.119	81.6736	105.961	132.877	136.981	NCU00793	179.602	172.515	94.2861	125.273
NCU00794	rbg-53	ribosome biogenesis-53	7.38803	13.3558	5.78284	9.01277	6.02148	8.2366	7.89696	8.61534	16.27	13.8269	24.6871	22.4488	NCU00794	8.84221	7.75695	10.9274	20.3209
NCU00795	trm-14	Ca2+/H+ exchanger	2.53126	1.44628	3.30929	3.51091	2.76944	4.23505	1.98008	1.70169	1.93526	3.19556	3.81917	3.14139	NCU00795	2.42894	3.50513	1.87235	3.38538
NCU00796		hydantoinase	9.4398	6.44794	11.6569	7.16113	9.52912	11.1125	8.66877	7.94932	6.73466	7.31319	8.19872	6.71738	NCU00796	9.18154	9.26758	7.78425	7.40976
NCU00797			1.6586	9.98872	0.290879	3.40041	0.58938	0.635351	1.88639	1.90021	1.06834	10.0797	18.817	22.8257	NCU00797	3.9794	1.54171	1.61831	17.2408
NCU00798			86.2094	356.471	108.362	139.299	55.4956	45.8838	156.6	157.861	309.6	392.907	486.965	933.202	NCU00798	183.681	80.226	208.02	604.358
NCU00799	met-20	methionine-20	10.6395	11.0748	10.1939	11.4106	9.92733	9.35179	11.6158	5.83858	15.0706	16.3339	15.0707	18.4503	NCU00799	10.6361	10.2299	10.8417	16.6183
NCU00800			1.36804	4.19813	1.79304	2.91737	1.05095	1.20585	3.13861	0.500547	3.06719	2.81789	5.05069	5.17406	NCU00800	2.45307	1.72472	2.23545	4.34754
NCU00801	cdt-1	cellodextrose transporter cdt-1	2019.3	2017.66	1781.93	1421.81	1276.93	1303.87	1490.21	940.758	963.932	1075.15	703.328	1310.55	NCU00801	1939.63	1334.21	1131.63	1029.68
NCU00802			24.6084	19.0687	27.3924	33.9122	45.0409	56.192	24.3795	26.6777	25.0379	22.9166	24.7605	22.0992	NCU00802	23.6898	45.0484	25.365	23.2588
NCU00803		MFS transporter	20.4363	28.2446	27.0021	46.2939	50.0944	42.3997	27.1561	6.93319	19.6781	34.4951	40.334	34.0311	NCU00803	25.2276	46.2627	17.9225	36.2867
NCU00804			5.70761	3.33154	3.86742	3.31464	1.87909	2.30112	2.69281	3.14054	1.31693	1.48832	0.932699	0.880863	NCU00804	4.30219	2.49829	2.38342	1.10063
NCU00805	tcf-2	transcription factor-2	177.653	233.056	122.062	188.881	136.071	117.025	100.354	131.36	83.3024	132.621	129.668	106.576	NCU00805	177.59	147.326	105.006	122.955
NCU00806			0.192258	0.191289	0.141223	0.123455	0.0251532	0.0612799	0.210209	0.301194	0.146737	0	0.0561656	0.0470807	NCU00806	0.174923	0.0699627	0.21938	0.0344154
NCU00807			0.768606	0	0.725057	0.116103	0.968562	0.197839	0.848993	2.38015	0.831051	0.143702	0.135303	0	NCU00807	0.497888	0.427501	1.3534	0.0930017
NCU00808	znf-48	zinc finger transcription factor-48	14.2732	8.48517	13.3918	6.89968	9.07047	10.6625	11.7084	8.67165	8.12891	7.05864	4.53605	7.20787	NCU00808	12.05	8.87755	9.50299	6.26752
NCU00809	sut-26	MFS monosaccharide transporter	25.1817	21.3092	28.1496	5.46184	10.905	13.3733	24.8368	18.2177	20.4806	5.03949	3.9851	8.59295	NCU00809	24.8802	9.91338	21.1784	5.87251
NCU00810	gh2-3	Beta-galactosidase	85.1954	54.3128	93.5677	40.1041	53.5792	65.1779	61.4881	46.8963	39.4647	25.1928	12.9344	20.831	NCU00810	77.6919	52.9537	49.283	19.6527
NCU00811			276.379	538.746	121.797	485.669	298.493	243.801	328.244	431.151	363.647	316.247	209.474	404.954	NCU00811	312.307	342.654	374.347	310.225
NCU00812	eex-3	exosome exonuclease-3	83.385	156.427	59.9068	86.9244	43.7416	44.4842	44.6583	95.1187	54.6894	37.2977	26.3446	36.3879	NCU00812	99.9062	58.3834	64.8221	33.3434
NCU00813	ssi-1	disulfide isomerase-1	418.452	695.902	857.266	459	514.882	542.371	297.448	51.0298	245.114	282.496	284.096	319.248	NCU00813	657.206	505.418	197.864	295.28
NCU00814			43.3232	44.5212	71.4263	49.8496	68.8588	70.8785	49.9893	37.1112	51.541	66.7102	96.8655	90.6001	NCU00814	53.0902	63.1956	46.2138	84.7253
NCU00817			0	0	0	0	0	0	0	0	0	0	0	0	NCU00817	0	0	0	0
NCU00818			17.2572	8.36446	16.367	21.6362	30.3512	33.0394	20.5316	15.054	19.7213	5.23848	10.9976	11.9339	NCU00818	13.9962	28.3423	18.4356	9.38996
NCU00819			3.15111	1.5309	3.38246	1.5095	2.0526	2.18925	2.42249	3.97262	5.39105	2.61263	2.92223	4.24505	NCU00819	2.68816	1.91711	3.92872	3.25997
NCU00821	sut-15	sugar transporter	173.953	23.8376	180.298	60.6479	195.209	305.761	80.5551	526.951	241.754	38.7694	124.538	223.192	NCU00821	126.029	187.206	283.087	128.833
NCU00822		Hypothetical protein	1.18394	0.55009	1.13523	0.607332	0.650684	0.604078	0.73875	0.186465	0.324906	0.518946	0.311322	0.261027	NCU00822	0.95642	0.620698	0.416707	0.363765
NCU00823	rpn-11	26S proteasome subunit rpn11	84.985	58.5303	80.9235	72.1645	107.883	111.19	111.896	151.61	152.511	91.4821	95.8871	113.344	NCU00823	74.8129	97.0792	138.673	100.238
NCU00824	hda-3	histone deacetylase RPD3	8.85115	4.4608	9.79131	6.04003	9.68316	10.1761	8.19167	7.06642	8.58624	6.30449	7.82035	6.69701	NCU00824	7.70109	8.63308	7.94811	6.94062
NCU00825			10.9537	7.55797	12.6117	15.2214	23.032	24.1911	6.87357	11.6491	5.43362	7.35224	4.05716	7.01747	NCU00825	10.3745	20.8148	7.98542	6.14229
NCU00826			2.44093	1.26481	2.38898	1.38739	2.14695	2.99086	2.64587	3.48329	1.73898	2.84113	2.31102	2.18952	NCU00826	2.03157	2.17507	2.62271	2.44722
NCU00827			66.4838	37.8462	54.5844	39.2557	42.3022	48.3507	57.4892	42.3167	74.8577	36.3733	26.5191	37.1983	NCU00827	52.9715	43.3029	58.2212	33.3635
NCU00828	pmpr-2	peroxisomal membrane protein-2	35.688	15.7809	21.0253	42.2045	57.6368	49.5747	39.1612	59.6492	50.4731	50.5302	50.367	45.6598	NCU00828	24.1647	49.8053	49.7611	48.8524
NCU00829	fer-1	ferric reductase-1	7.87202	6.26629	11.1719	11.9783	14.5476	16.1427	10.8803	9.56277	11.2939	9.30811	7.47412	8.07261	NCU00829	8.43673	14.2229	10.579	8.28495
NCU00830	tcu-1	ctr copper transporter	6.31165	4.95869	7.2984	4.03192	5.16553	4.282	9.68489	6.74449	8.85655	6.09324	5.221	9.05055	NCU00830	6.18958	4.49315	8.42864	6.78826
NCU00831	scp	extracellular serine carboxypeptidase	273.657	71.6547	203.228	261.366	274.988	260.349	81.4496	74.094	81.3233	158.594	98.5925	115.163	NCU00831	182.847	265.568	78.9556	124.117
NCU00832			72.3574	35.2013	38.0387	129.362	82.8069	84.0057	15.6014	77.2054	16.1907	24.9166	16.3392	16.2424	NCU00832	48.5324	98.7249	36.3325	19.1661
NCU00833		AT Hook	9.71238	9.85256	12.2401	12.2249	12.19	13.3791	10.0628	7.59752	17.9691	17.0971	20.9283	29.1412	NCU00833	10.6017	12.598	11.8765	22.3889
NCU00834			14.6086	14.1113	12.09	18.856	12.4022	12.8774	13.4134	21.5133	19.266	21.9018	15.9625	19.2028	NCU00834	13.6033	14.7119	18.0643	19.0223
NCU00835			86.6106	81.7382	61.2113	112.609	77.585	73.0387	24.8434	105.105	55.8046	31.8328	18.7416	32.4176	NCU00835	76.52	87.7441	61.9176	27.664
NCU00836	gh61-7	Polysaccharide monoxygenase AA9 Type 1	1594.38	3631.9	3271.86	1346.13	1357.43	1494.5	1098.19	181.065	346.829	391.12	47.8176	344.221	NCU00836	2832.72	1399.35	542.028	261.053
NCU00837	ppm-4	pentose phosphate metabolism-4	20.7065	21.9909	25.811	12.6113	16.9854	15.4969	7.21781	4.04433	7.05532	11.11	10.4278	10.0594	NCU00837	22.8361	15.0312	6.10582	10.5324
NCU00838	qa-6	quinate-6	40.8636	18.3911	24.6995	20.1386	24.6748	21.5567	26.1648	25.3571	30.1519	41.6595	86.9264	67.0995	NCU00838	27.9847	22.1234	27.2246	65.2285
NCU00839			1.00617	0.0834828	0.189446	0.191172	0.262574	0.429426	1.01133	0.543286	1.52061	2.04077	7.13331	2.84181	NCU00839	0.426366	0.294391	1.02508	4.0053
NCU00840			0.0618141	0.030748	0	0.0238208	0.145565	0.059103	0.289709	0.0483801	0.452994	0.464742	1.48977	0.90818	NCU00840	0.030854	0.0761628	0.263694	0.95423
NCU00841			0	0.0611691	0	0.0469839	0.0963358	0	0	0	0.0558893	0	0.107526	0.0902189	NCU00841	0.0203897	0.0477732	0.0186298	0.0659149
NCU00842			0.63918	0.482864	0.944582	1.56751	1.25896	1.33781	1.02878	1.38169	2.15961	2.68776	1.54748	1.53475	NCU00842	0.688875	1.38809	1.52336	1.92333
NCU00843	ad-9	Phosphoribosylglycinamide formyltransferase	31.0626	27.3063	24.7026	28.6558	29.1877	26.5128	36.4865	34.8642	41.2547	38.7866	29.5222	34.7524	NCU00843	27.6905	28.1188	37.5351	34.3537
NCU00844			0.163176	0.459798	0.239077	1.09073	1.04594	1.14386	0.739755	0.509505	0.57334	1.6106	1.40614	1.83768	NCU00844	0.287351	1.09351	0.607533	1.61814
NCU00845			0.88631	0.229791	1.69454	2.45244	3.28146	3.2783	2.4657	0.817645	1.88142	4.57308	2.1567	3.35897	NCU00845	0.936881	3.00407	1.72159	3.36292
NCU00846			2.64872	2.17794	6.87804	4.22466	6.13658	7.53002	101.102	3.17702	111.991	5.24371	4.06194	9.5766	NCU00846	3.90156	5.96375	72.09	6.29408
NCU00847			89.5528	53.2357	58.3977	74.5481	74.7336	72.5982	681.46	133.237	813.424	31.9674	37.1694	35.0631	NCU00847	67.0621	73.9599	542.707	34.7333
NCU00848		integral membrane protein TmpA	3.78624	50.8191	70.2704	306.743	444.663	433.601	481.269	119.304	233.116	791.667	589.572	444.21	NCU00848	41.6252	395.002	277.896	608.483
NCU00849			16.7326	49.6897	29.3781	59.432	39.2103	29.7735	53.2191	29.155	33.0589	65.6336	39.0226	35.7339	NCU00849	31.9335	42.8053	38.4777	46.7967
NCU00850			0.491432	2.75479	2.92296	36.1509	69.703	65.9278	104.318	25.5378	95.6503	93.066	171.242	190.245	NCU00850	2.05639	57.2605	75.1688	151.518
NCU00851			0.361051	0.365908	0.912379	22.047	14.5669	14.8966	16.3743	0	15.806	68.7873	147.039	90.8286	NCU00851	0.546446	17.1702	10.7268	102.218
NCU00852	gh43-1	endo-arabinase	0.484465	1.74559	0.33222	30.3834	28.3384	22.2066	52.9728	3.02417	82.6326	266.188	1373.22	614.03	NCU00852	0.854093	26.9762	46.2099	751.145
NCU00853			24.4616	13.2609	13.1945	17.0942	13.4751	12.6748	10.7958	23.4984	11.6943	22.1614	20.3483	14.3818	NCU00853	16.9723	14.4147	15.3295	18.9638
NCU00854			15.6451	12.0149	13.4371	13.2117	11.6161	13.1102	12.4519	9.69015	8.36672	13.153	11.1104	9.68627	NCU00854	13.699	12.646	10.1696	11.3166
NCU00855			19.5159	6.94711	11.6972	9.82469	16.2426	15.7615	20.1082	32.1611	22.6213	24.2417	23.556	29.1424	NCU00855	12.7201	13.9429	24.9635	25.6467
NCU00856			14.7219	12.0718	23.0496	14.2453	21.0788	23.8454	14.634	12.5863	17.2298	26.0304	24.0652	42.8291	NCU00856	16.6144	19.7232	14.8167	30.9749
NCU00857		Hypothetical protein	24.8611	22.653	36.822	29.8842	34.8245	38.0834	19.99	12.8697	20.3326	18.964	12.3244	17.6021	NCU00857	28.112	34.264	17.7308	16.2968
NCU00859			30.4116	90.7621	170.709	287.916	419.532	333.367	759.584	54.8959	362.378	1119.55	723.075	1342.43	NCU00859	97.2943	346.938	392.286	1061.68
NCU00860	trm-37	ZIP family zinc transporter	56.3102	110.342	32.6709	60.8439	31.6019	18.7875	12.5183	24.1414	11.7962	26.5361	20.4326	18.4833	NCU00860	66.4409	37.0777	16.152	21.8174
NCU00861			0.494501	0.85083	1.09757	1.76229	1.51791	1.0899	1.09293	0.49757	0.944974	1.35067	2.2856	1.88365	NCU00861	0.8143	1.4567	0.845159	1.83998
NCU00862			4.04196	3.48217	5.62941	13.718	12.8048	17.8342	2.16226	4.68907	0.770194	2.89396	3.32112	3.72901	NCU00862	4.38451	14.7857	2.54051	3.3147
NCU00863	trg-2	transcriptional regulator-2	39.9327	20.2036	38.9051	27.6395	42.7297	43.4172	27.6229	18.1833	22.2056	16.568	16.8311	16.5898	NCU00863	33.0138	37.9288	22.6706	16.663
NCU00864		TIM-barrel enzyme family protein	296.439	152.151	226.455	192.582	240.382	244.186	197.966	163.466	170.015	146.453	123.949	130.529	NCU00864	225.015	225.717	177.149	133.644
NCU00865	odc-1	oxalate decarboxylase-1	130.274	82.3763	68.2645	140.84	81.0274	85.9801	50.6411	93.6891	61.6609	21.3407	24.1973	25.2056	NCU00865	93.6382	102.616	68.6637	23.5812
NCU00866		DUF1275 domain-containing protein	53.4757	53.827	6.10457	151.467	10.0996	10.5167	22.3814	3.7457	5.31756	0.419946	0.211009	1.03835	NCU00866	37.8024	57.361	10.4815	0.556434
NCU00867			123.09	63.4428	64.7508	73.8262	90.5218	98.1794	88.6847	245.421	73.3795	41.042	28.1929	36.5658	NCU00867	83.7613	87.5091	135.828	35.2669
NCU00868			31.3392	17.1099	24.3883	21.6212	25.0227	34.3352	18.7245	37.0305	18.8683	14.6425	10.6212	15.8515	NCU00868	24.2791	26.993	24.8745	13.7051
NCU00869			19.4207	14.8122	15.9419	22.8207	18.464	18.9059	11.1421	17.9666	9.40025	9.63813	6.35498	8.93643	NCU00869	16.725	20.0635	12.8363	8.30985
NCU00870			1253.89	1752.61	2686.26	1283.64	1864.68	2115.02	1203.1	352.776	1168.42	377.357	132.663	753.031	NCU00870	1897.59	1754.44	908.096	421.017
NCU00871			1.97014	5.39928	5.94911	1.81294	2.36461	4.64864	1.72776	1.36964	2.06544	1.55196	0.90985	2.29259	NCU00871	4.43951	2.94207	1.72095	1.5848
NCU00872			21.2468	9.35683	25.3678	18.0902	21.0896	24.0519	25.4581	16.4508	15.0204	13.9329	8.62734	15.2389	NCU00872	18.6571	21.0772	18.9764	12.5997
NCU00873			131.406	114.263	165.092	68.8599	75.3723	96.1188	81.2798	27.5337	38.6909	48.3165	20.2448	41.7523	NCU00873	136.92	80.117	49.1682	36.7712
NCU00874			14.4305	14.8162	19.9449	15.0604	11.8483	14.2093	10.6569	5.86769	7.47889	14.4758	7.45859	10.498	NCU00874	16.3972	13.706	8.00116	10.8108
NCU00875			7.37116	5.28791	13.2363	6.91517	7.99295	10.1889	7.22215	6.86287	7.09895	6.6742	4.6922	5.25706	NCU00875	8.63181	8.36567	7.06133	5.54115
NCU00876	fer-3	ferric reductase-3	7.50822	3.18291	6.23798	4.6166	4.75754	5.90302	7.79158	8.8189	4.9942	6.23236	5.13452	3.24053	NCU00876	5.64304	5.09239	7.20156	4.86914
NCU00877			131.055	26.5486	40.079	83.2709	96.6536	81.9026	94.4976	131.002	126.678	91.4869	167.049	130.09	NCU00877	65.8942	87.2757	117.393	129.542
NCU00878			21.8665	13.8793	5.5627	4.88534	5.48955	7.44509	38.2307	361.747	46.7448	36.7523	70.5939	41.6383	NCU00878	13.7695	5.93999	148.907	49.6615
NCU00879		WD domain-containing protein	91.295	92.5641	103.535	105.652	108.556	107.892	66.2383	77.7741	82.4113	99.5682	77.3965	89.6463	NCU00879	95.798	107.367	75.4746	88.8703
NCU00880	pla-2	phospholipase-2	58.1746	43.0602	55.4691	51.2555	65.0479	68.1125	60.3742	58.4558	63.2081	63.1329	51.4755	60.1526	NCU00880	52.2347	61.472	60.6794	58.2537
NCU00881	ham-7	Hyphal anastamosis-7 protein	424.683	376.51	529.577	400.959	453.812	474.457	340.748	427.599	358.863	376.581	249.673	434.443	NCU00881	443.59	443.076	375.737	353.566
NCU00882			1.84141	2.82269	6.1029	2.77852	3.41173	4.97868	1.75877	1.50522	2.56146	3.11376	2.84055	3.30156	NCU00882	3.589	3.72298	1.94182	3.08529
NCU00883			7.43638	5.50864	15.5299	8.52103	13.1355	13.2433	16.5066	8.39871	15.684	16.393	14.5687	19.8938	NCU00883	9.49163	11.6333	13.5298	16.9518
NCU00884	ned-2	NAD-epimerase/dehydratase-2	146.56	87.0317	148.169	138.085	221.62	250.422	215.503	101.042	174.64	143.655	199.737	158.1	NCU00884	127.253	203.375	163.728	167.164
NCU00885			0.201034	0.0500881	0.167825	0.115778	0.236824	0.449075	0.281714	0.239318	0.367149	0.188687	1.01338	0.628236	NCU00885	0.139649	0.267225	0.29606	0.610101
NCU00886			7.27525	5.29066	5.64575	22.473	21.7297	22.069	33.3069	31.1157	37.5717	96.8493	106.733	131.404	NCU00886	6.07055	22.0906	33.9981	111.662
NCU00887			1.81882	1.7472	3.02231	1.02257	0.532368	1.07859	0.565584	0.362596	0.757253	1.26449	1.08652	1.06154	NCU00887	2.19611	0.877842	0.561811	1.13752
NCU00889	gtp-16	guanine triphosphate binding-16	36.8456	21.7339	42.8662	34.0157	45.5473	51.3422	43.481	56.2993	42.1911	44.7655	38.1131	37.1568	NCU00889	33.8152	43.6351	47.3238	40.0118
NCU00890	gh2-1	Beta-mannosidase	205.191	340.772	320.944	50.6956	56.2654	77.2044	33.3417	6.20676	11.3062	15.2342	3.17686	17.5343	NCU00890	288.969	61.3885	16.9516	11.9818
NCU00891	xyd-1	xylitol dehydrogenase-1	676.172	576.514	766.634	1023.61	1159.75	1265.65	514.743	363.94	244.707	589.415	295.112	388.343	NCU00891	673.107	1149.67	374.463	424.29
NCU00892	met-6	tetrahydrofolylpolyglutamate synthase, variant 1, Tetrahydrofolylpolyglutamate synthase	17.5863	16.9368	17.4676	40.8199	35.284	29.6589	14.6867	11.8341	10.6161	21.481	21.0312	18.4654	NCU00892	17.3303	35.2543	12.379	20.3259
NCU00893	fol-4	folate-4	3.97281	3.88677	4.96771	1.23749	1.60114	2.07164	3.4436	1.42904	6.06582	1.03705	1.9609	3.03288	NCU00893	4.27576	1.63676	3.64616	2.01028
NCU00894	mic60		89.2625	109.654	80.2785	86.0714	74.0646	76.5315	103.284	89.7255	111.401	74.1424	70.2022	67.1926	NCU00894	93.065	78.8892	101.47	70.5124
NCU00895	vtr-1	RAB GTPase Ypt5	304.703	258.988	194.586	294.021	266.5	230.762	205.66	467.045	278.866	277.627	271.702	247.423	NCU00895	252.759	263.761	317.19	265.584
NCU00896	dot	synaptojanin-1	129.984	178.423	74.3838	152.03	108.766	77.2018	55.2522	134.6	70.276	92.7762	61.7808	72.4008	NCU00896	127.597	112.666	86.7094	75.6526
NCU00897	sin3-2	Sin3-like-2	43.8042	49.4897	25.4576	70.8718	46.7581	32.5834	20.5712	28.538	20.4702	46.8144	31.5795	31.9851	NCU00897	39.5838	50.0711	23.1931	36.793
NCU00898			80.2699	58.7648	64.2002	70.6907	70.2461	70.6516	42.4817	50.6388	36.0032	42.8743	31.4929	32.114	NCU00898	67.745	70.5295	43.0412	35.4937
NCU00899			567.726	749.119	158.65	834.694	259.404	154.017	141.412	197.101	87.9923	422.297	221.934	146.525	NCU00899	491.831	416.038	142.169	263.585
NCU00900			127.515	199.8	45.5567	196.001	56.975	44.3105	39.8141	77.913	54.7227	94.9314	63.3448	54.5835	NCU00900	124.291	99.0957	57.4833	70.9532
NCU00901	uvs-6	UVS6	14.814	13.9998	20.7883	17.0196	22.2764	24.3943	18.0673	9.29774	22.3631	28.1687	28.1235	32.5088	NCU00901	16.534	21.2301	16.576	29.6003
NCU00902	wc-2	Zinc finger white collar protein	52.319	48.715	60.717	84.4151	88.2186	90.0158	46.0275	43.355	49.8393	97.2545	109.785	100.219	NCU00902	53.917	87.5498	46.4073	102.42
NCU00903			393.396	244.037	296.72	369.905	420.444	457.661	379.749	577.024	360.016	338.617	179.291	259.442	NCU00903	311.384	416.003	438.93	259.116
NCU00904	ldh-2	D-lactate dehydrogenase	48.5261	30.529	36.2881	35.8978	39.1039	38.5022	29.453	29.6108	21.8989	36.3191	26.8495	21.2271	NCU00904	38.4477	37.8346	26.9876	28.1319
NCU00905	naa-1	N-acylethanolamine amidohydrolase-1	25.6648	14.185	20.4446	15.6045	16.1273	16.2702	16.6389	24.3271	17.3778	24.1019	26.6265	21.7898	NCU00905	20.0981	16.0007	19.4479	24.1727
NCU00906			11.4118	7.8332	30.7689	20.0535	32.915	38.869	14.5409	12.6435	32.9734	25.5094	22.826	40.8219	NCU00906	16.6713	30.6125	20.0526	29.7191
NCU00907			0.713331	0.361367	0	2.65219	0.281839	0.700691	0.970642	1.53345	0	1.33166	0	0.527804	NCU00907	0.358233	1.21157	0.834697	0.619822
NCU00911	cps-1	polysaccharide synthase Cps1p	730.382	551.387	562.105	900.408	789.924	777.6	145.874	317.199	117.661	248.712	73.0384	103.381	NCU00911	614.625	822.644	193.578	141.71
NCU00912			11.8483	9.00567	17.2543	11.4311	12.689	14.4748	5.5229	13.8049	6.35499	19.5015	11.8169	10.6779	NCU00912	12.7028	12.8649	8.56093	13.9987
NCU00913	gwt1	GPI-anchored wall transfer protein 1	27.0481	20.0685	33.3888	24.8418	26.9047	31.3465	16.1336	36.2086	20.5319	29.3066	30.3077	26.6146	NCU00913	26.8352	27.6976	24.2913	28.743
NCU00914	stk-16	serine/threonine protein kinase	48.4801	65.3971	42.9605	91.4956	71.7306	62.7674	39.2247	42.5997	39.9902	89.4831	70.0973	75.9883	NCU00914	52.2792	75.3312	40.6049	78.5229
NCU00915		Aspartyl-tRNA synthetase	95.7572	62.4108	58.7469	44.9464	50.6732	53.169	88.4189	380.974	126.155	55.1257	30.6875	43.3039	NCU00915	72.305	49.5962	198.516	43.0391
NCU00916	trm-15	Ca2+/H+ exchanger	137.799	154.341	70.4469	239.238	164.866	159.092	110.49	203.465	191.537	320.233	291.001	268.81	NCU00916	120.863	187.732	168.497	293.348
NCU00917			19.561	15.9921	25.1978	17.5223	18.8048	21.6298	16.1464	15.1618	21.3679	26.5552	23.9043	29.2688	NCU00917	20.2503	19.319	17.5587	26.5761
NCU00918			179.544	112.847	162.803	131.993	156.894	171.091	139.38	196.42	145.919	126.694	114.121	168.74	NCU00918	151.731	153.326	160.573	136.518
NCU00919	drh-16	ATP-dependent RNA helicase rok-1	8.08902	45.7472	4.43479	21.3038	4.11191	4.27084	8.10621	13.9921	6.19657	16.8122	15.1648	9.38121	NCU00919	19.4237	9.89552	9.43161	13.7861
NCU00920		isoleucyl-tRNA synthetase	10.4209	16.2102	15.2381	15.6115	13.4453	14.3327	11.9982	11.8859	10.771	18.5079	21.2452	22.3676	NCU00920	13.9564	14.4632	11.5517	20.7069
NCU00921			18.1225	14.5617	22.7914	21.3084	23.7835	25.1613	17.4263	15.8342	19.9003	27.429	35.3752	34.7402	NCU00921	18.4918	23.4177	17.7203	32.5148
NCU00922			0.505016	1.26216	0	0.963254	0.330803	0.592235	0.547215	0.821733	0.0764365	0.394107	0	0.247968	NCU00922	0.589058	0.628764	0.481795	0.214025
NCU00923	tob37	topogenesis of outer membrane beta barrel protein 37	21.5886	27.7997	26.2459	20.6943	26.6383	30.6011	30.024	50.2477	35.9624	26.4799	23.53	25.9195	NCU00923	25.2114	25.9779	38.7447	25.3098
NCU00924	gpit-2	glycosylphosphatidylinositol transamidase 2	30.1994	33.1956	41.845	45.6856	43.0128	51.337	31.6595	42.465	41.8068	43.3032	39.6323	51.2374	NCU00924	35.08	46.6785	38.6438	44.7243
NCU00925	nop7	pescadillo	8.28594	37.6523	6.65115	18.0487	6.30097	7.03723	28.3549	28.9779	38.8646	33.4043	51.5212	32.0001	NCU00925	17.5298	10.4623	32.0658	38.9752
NCU00926		Septal pore-associated protein, putative	6.4046	6.74349	7.5519	5.24953	6.34046	8.75221	5.95142	4.59951	7.5079	8.7315	8.31799	7.86183	NCU00926	6.9	6.78073	6.01961	8.30377
NCU00927	kin-5	kinesin-5	16.1905	17.3386	21.6167	19.695	22.0689	23.6792	17.4205	14.0913	25.8378	30.0595	37.0537	44.1554	NCU00927	18.3819	21.8144	19.1165	37.0895
NCU00928		UPF0183 domain-containing protein	48.7503	30.1083	30.8035	53.0942	56.8999	48.104	42.54	32.823	56.9836	45.0606	60.4992	47.7052	NCU00928	36.554	52.6994	44.1155	51.0883
NCU00929	spa-9	Septal pore-associated protein 9	34.3723	70.1812	20.884	52.1291	19.369	18.2937	17.3594	16.1388	19.3178	39.5343	29.2433	23.8683	NCU00929	41.8125	29.9306	17.6053	30.882
NCU00930	tim10	mitochondrial import inner membrane translocase subunit tim-10	78.934	69.7549	73.7812	58.8592	61.8039	67.5053	81.0377	101.42	104.983	77.5593	85.115	80.5471	NCU00930	74.1567	62.7228	95.8136	81.0738
NCU00931		lysyl-tRNA synthetase	5.57342	15.0551	9.16723	5.14569	4.26662	3.7963	8.17186	7.28048	6.75036	9.26973	9.5572	6.8674	NCU00931	9.93191	4.40287	7.4009	8.56478
NCU00932			0.188777	0.150338	0.20866	0.0871829	0.0592835	0.0963086	0.0706965	0.11878	0.0345468	0.0354663	0.0330923	0.138723	NCU00932	0.182592	0.080925	0.0746746	0.0690939
NCU00934			2.27899	2.6816	2.72683	4.28159	3.14531	3.79764	5.74166	3.70994	5.80404	7.80242	7.36585	6.32083	NCU00934	2.56247	3.74151	5.08521	7.16303
NCU00935			124.839	98.7847	109.867	376.384	455.244	418.841	276.06	202.962	183.187	488.083	456.985	442.711	NCU00935	111.164	416.823	220.736	462.593
NCU00936	suc-3	succinate-3	132.567	88.7531	99.7604	93.8091	138.431	115.096	119.524	91.8795	83.3356	104.953	80.2187	79.9339	NCU00936	107.027	115.779	98.2462	88.3686
NCU00937	gh79-1	beta-glucuronidase	83.6735	55.4151	62.4518	114.391	176.374	120.026	64.8282	14.1154	27.8753	48.5034	52.0385	41.6116	NCU00937	67.1802	136.93	35.6063	47.3845
NCU00938			131.838	126.246	210.836	111.466	134.306	129.991	93.1953	155.286	125.685	220.242	115.607	194.641	NCU00938	156.307	125.254	124.722	176.83
NCU00939	dcc-1	development and carotenogenesis control-1 protein	25.6392	42.656	37.2091	96.6549	69.3154	68.9195	99.1364	54.0859	183.689	232.293	427.569	461.518	NCU00939	35.1681	78.2966	112.304	373.794
NCU00940			1.28618	1.08183	3.18923	0.614898	1.38493	1.28952	0.988013	0.604581	0.504125	0.51377	0.461143	0.439923	NCU00940	1.85241	1.09645	0.698906	0.471612
NCU00941			3.64988	3.09904	4.05725	4.71881	4.35583	3.81162	2.36099	2.16091	2.3038	5.33146	3.71817	4.02606	NCU00941	3.60206	4.29542	2.27523	4.35856
NCU00943	tre-1	Trehalase	30.6431	51.6532	38.0652	25.4879	27.7169	24.2101	24.1194	37.628	35.5813	50.7585	94.9084	52.5994	NCU00943	40.1205	25.805	32.4429	66.0888
NCU00944	thr-5	l-allo-threonine aldolase	47.3915	69.1415	93.3046	51.262	55.7193	67.8057	86.4476	38.1611	49.5551	67.5585	26.4728	38.3718	NCU00944	69.9459	58.2623	58.0546	44.1344
NCU00945	col-20	fungal specific transcription factor	11.7567	12.9324	22.0844	20.9172	30.6633	26.1865	23.6415	37.2777	87.3859	31.032	39.9264	59.0127	NCU00945	15.5912	25.9224	49.4351	43.3237
NCU00946			0.414314	0.206809	0.233038	0.369843	0.108513	0.132378	0.128601	1.11113	1.32011	0.51784	1.15054	0.559027	NCU00946	0.28472	0.203578	0.85328	0.742468
NCU00947			0.541256	0.271845	0.315819	2.66173	2.44815	2.51961	1.49715	11.6894	1.83031	0.632266	0.713313	0.798422	NCU00947	0.376306	2.54316	5.00562	0.714667
NCU00948			7.57188	4.83006	7.47925	13.2838	11.7126	16.3813	6.66259	5.62092	6.44111	5.05529	4.09783	3.14382	NCU00948	6.62706	13.7926	6.24154	4.09898
NCU00949			1.16042	0.820633	0.674055	0.941379	0.548699	0.647516	0.65824	0.293785	0.847754	0.359092	0.94001	0.519065	NCU00949	0.885036	0.712532	0.599927	0.606055
NCU00950	tdus-1	tRNA-dihydrouridine synthase-1	17.4514	18.273	13.6245	19.9576	16.775	16.8131	9.46729	11.4199	7.93977	13.0776	9.65534	7.73458	NCU00950	16.4496	17.8486	9.60899	10.1559
NCU00951	ipp-1	Inorganic pyrophosphatase	602.555	350.151	495.636	532.634	667.867	713.131	529.72	544.662	475.068	461.689	210.787	269.104	NCU00951	482.781	637.877	516.483	313.86
NCU00952	mrp-44	mitochondrial ribosomal protein L44	20.5564	21.8016	22.9539	17.9582	17.1607	19.3133	26.2636	20.8692	35.4043	31.9502	36.5862	36.8246	NCU00952	21.7706	18.1441	27.5124	35.1203
NCU00953	HP	Hypothetical protein	32.5398	43.8714	43.9406	35.9178	39.1006	47.3104	26.0253	43.448	46.7311	23.9556	29.4787	29.9755	NCU00953	40.1173	40.7763	38.7348	27.8033
NCU00954	pme-1	protein phosphatase methylesterase 1	64.3899	52.4245	78.2337	42.1203	48.4645	57.9555	31.2571	39.1254	33.6795	36.2811	30.148	34.5292	NCU00954	65.016	49.5135	34.6874	33.6528
NCU00955		monooxygenase	181.51	49.7182	145.724	66.9632	79.6337	77.9181	33.8919	132.555	44.5989	35.5553	29.0686	23.3324	NCU00955	125.651	74.8383	70.3485	29.3188
NCU00956			19.639	12.1584	23.9922	12.3613	12.1711	14.9272	10.5261	19.4782	15.4165	18.4036	12.7156	14.0383	NCU00956	18.5966	13.1532	15.1403	15.0525
NCU00957	acw-2	anchored cell wall protein 2	269.669	276.428	209.298	297.318	252.388	241.979	195.473	355.432	225.659	403.271	302.844	352.923	NCU00957	251.799	263.895	258.855	353.013
NCU00958	azr-1	azacytidine resistance-1	61.772	60.8796	62.9068	76.0393	67.2315	67.3237	49.3583	63.0251	71.265	70.5202	72.6604	74.9975	NCU00958	61.8528	70.1982	61.2161	72.726
NCU00959	tca-10	Succinate dehydrogenase iron-sulfur protein	258.833	130.135	136.893	177.877	170.264	162.124	156.617	349.953	209.895	211.992	183.962	179.923	NCU00959	175.287	170.088	238.821	191.959
NCU00960			5.11742	0.488054	1.26884	2.4008	1.8204	1.64095	3.93592	11.2086	6.26369	1.82063	9.32744	2.7826	NCU00960	2.29144	1.95405	7.13609	4.64355
NCU00961			2.03126	2.84215	3.58947	3.03919	1.9797	3.63737	2.18951	2.11073	2.80518	2.28308	2.35177	1.43601	NCU00961	2.82096	2.88542	2.36848	2.02362
NCU00962	srb8		10.478	13.5748	12.1415	19.0845	16.0044	15.1726	11.189	11.4995	17.4432	17.8785	22.2745	19.5555	NCU00962	12.0648	16.7538	13.3772	19.9028
NCU00963	fol-6	methylenetetrahydrofolate dehydrogenase	5.25541	6.18911	7.03325	6.95185	7.78697	7.08017	29.5258	7.56424	25.7403	11.0214	7.36353	5.62953	NCU00963	6.15926	7.273	20.9435	8.0048
NCU00964	dnr-23		21.2124	17.4426	23.7276	23.037	26.7662	24.7934	20.1831	12.6729	18.9401	22.4571	16.2057	22.3954	NCU00964	20.7942	24.8655	17.2653	20.3527
NCU00965			258.188	410.043	456.455	340.82	391.158	426.545	175.096	168.49	269.159	138.145	113.559	159.907	NCU00965	374.895	386.174	204.248	137.203
NCU00966		DUF850 domain-containing protein	74.7473	67.8055	94.4503	88.5627	104.17	109.895	61.1922	88.2937	73.699	48.8038	35.9055	41.9389	NCU00966	79.001	100.876	74.395	42.2161
NCU00967			26.1033	20.9479	32.8392	33.4115	43.3741	45.212	29.4504	29.2607	34.8268	33.0034	27.6405	35.7243	NCU00967	26.6301	40.6659	31.1793	32.1227
NCU00968	Sls1:ER	chaperone-2	66.9077	107.413	119.979	58.7628	69.3768	81.3702	50.9875	54.9892	107.338	32.4077	31.5949	58.1105	NCU00968	98.1002	69.8366	71.1048	40.7044
NCU00969	nuo17.8	NADH:ubiquinone oxidoreductase 17.8kD subunit	440.159	414.889	494.184	361.081	394.004	406.816	338.159	417.708	369.369	391.954	272.087	317.958	NCU00969	449.744	387.301	375.079	327.333
NCU00970			2.43471	2.57344	4.84697	3.92839	4.80038	5.53736	3.93571	3.44341	3.93276	2.9406	3.74104	4.05691	NCU00970	3.28504	4.75538	3.77063	3.57951
NCU00971	crp-22	ribosomal protein S12	492.565	606.505	579.024	299.237	236.195	286.55	729.575	678.405	771.645	486.192	309.978	346.423	NCU00971	559.365	273.994	726.542	380.864
NCU00972	gh53-1	arabinogalactan endo-1,4-beta-galactosidase	210.32	340.932	379.559	177.713	239.728	278.84	179.493	61.8531	101.595	57.0587	16.2463	68.0216	NCU00972	310.27	232.094	114.314	47.1089
NCU00973			7.86624	4.80988	15.9137	15.1023	12.6735	11.6589	24.4299	7.32883	25.8184	11.0963	8.4575	4.26563	NCU00973	9.52993	13.1449	19.1924	7.93982
NCU00974	grd-1	glutaredoxin-1	32.1754	30.6318	31.0992	142.733	88.9597	58.9862	36.707	45.6062	51.6499	204.166	157.052	102.866	NCU00974	31.3022	96.8931	44.6544	154.695
NCU00975			10.3132	6.25669	9.10044	35.2305	21.1871	23.3453	13.815	15.7207	10.2489	78.4646	48.2302	20.2634	NCU00975	8.55678	26.5876	13.2615	48.9861
NCU00976			0.389639	0.129357	0.528012	0.532612	0.339943	0.745704	0.323952	0.615353	0.277047	0.89437	0.872838	0.381872	NCU00976	0.349003	0.539419	0.405451	0.71636
NCU00977	mrp-57	Aconitate hydratase	16.2574	16.2229	18.5994	13.0902	14.4383	15.8041	28.9849	20.5043	42.1516	26.6932	28.7365	28.9835	NCU00977	17.0265	14.4442	30.5469	28.1377
NCU00978	div-13	checkpoint protein kinase	23.2287	21.7421	28.9486	28.8126	33.6948	36.5609	24.746	28.8165	32.0182	34.717	34.4104	43.0596	NCU00978	24.6398	33.0228	28.5269	37.3956
NCU00979	crp-71	60S acidic ribosomal protein P2	1184.56	1538.66	1373.54	757.34	586.363	697.715	2037.86	2075.93	2247.79	1349.86	910.163	902.259	NCU00979	1365.59	680.473	2120.53	1054.09
NCU00980			68.8056	143.583	30.6326	192.721	54.4706	46.4069	64.1326	77.5754	83.7685	82.6589	88.4486	59.5813	NCU00980	81.007	97.8661	75.1588	76.8962
NCU00981	rbg-52	ribosome biogenesis-52	115.606	191.773	106.444	127.507	87.0604	86.0945	89.8257	94.9208	123.988	129.205	135.285	124.153	NCU00981	137.941	100.221	102.912	129.547
NCU00983		Integral membrane protein	436.443	433.941	340.016	468.645	405.353	321.255	316.741	373.113	253.347	783.241	551.42	383.834	NCU00983	403.467	398.418	314.4	572.832
NCU00984		von Willebrand domain-containing protein	42.401	24.3279	17.1181	38.0104	24.6807	26.4416	32.2844	121.391	69.1035	46.4331	39.9676	45.3729	NCU00984	27.949	29.7109	74.2597	43.9246
NCU00985	gh2-4	hydrolase	58.7725	44.053	60.5973	165.611	169.03	188.208	123.673	39.591	133.655	196	715.538	374.133	NCU00985	54.4742	174.283	98.9731	428.557
NCU00986			0.387209	0.386399	0.506885	0.296524	0.659117	0.28859	0.060141	0.517506	0.235173	0.423596	0.226356	0.189942	NCU00986	0.426831	0.414744	0.27094	0.279964
NCU00987	cyp450-23	pisatin demethylase	4.7001	3.65956	4.22702	4.29071	3.9423	5.19937	3.66572	2.20202	3.42799	3.36654	3.89851	3.66396	NCU00987	4.19556	4.47746	3.09858	3.64301
NCU00988	mfs-11	Galactose transporter	152.666	192.261	273.965	156.899	192.617	184.342	123.428	61.3964	84.853	195.307	176.634	158.973	NCU00988	206.298	177.953	89.8924	176.971
NCU00989			0.920699	0.185646	3.29625	0.276891	0.726068	1.5424	0.843821	1.95101	0.82785	1.2034	0.97351	0.816503	NCU00989	1.46753	0.848452	1.20756	0.997804
NCU00990		Hypothetical protein	11.5816	6.0122	12.3781	6.47143	7.29383	7.63176	6.57801	7.55648	5.01725	7.01161	6.31682	8.47795	NCU00990	9.99062	7.13234	6.38392	7.26879
NCU00992			25.9417	59.1276	90.8146	138.284	123.347	132.077	98.9462	175.906	293.837	105.608	213.226	437.539	NCU00992	58.6279	131.236	189.563	252.124
NCU00993			3.28109	0.687428	5.03014	1.72904	3.38916	3.89764	5.40308	3.25222	2.68763	1.62253	2.24001	2.2331	NCU00993	2.99955	3.00528	3.78098	2.03188
NCU00994	apr-'2	Aspartyl protease	8.27926	1.9702	5.21479	3.16596	4.34815	3.90609	4.51354	11.1857	4.57959	2.8897	4.07969	2.80924	NCU00994	5.15475	3.80673	6.7596	3.25954
NCU00995			1393.69	202.482	591.725	335.861	404.452	382.923	168.855	1340.04	218.188	30.7634	24.1637	22.6111	NCU00995	729.3	374.412	575.693	25.8461
NCU00998	rpo-32	RNA polymerase-32	14.0879	14.7744	19.0332	21.5242	21.0821	23.9285	18.8101	18.1745	26.5712	42.266	44.0889	57.6733	NCU00998	15.9651	22.1782	21.1852	48.0094
NCU00999			331.043	472.594	970.548	1865.93	2223.03	1931.02	1644.49	714.726	1659.24	8707.92	5527.17	8979.1	NCU00999	591.395	2006.66	1339.49	7738.06
NCU01000	dpp-9	dipeptidase-9	8.47321	14.7889	10.197	21.4203	14.8869	19.5502	16.6964	9.59777	23.7677	32.984	39.1054	33.918	NCU01000	11.153	18.6191	16.6873	35.3358
NCU01001			25.6731	56.8126	40.2148	58.1871	45.8482	42.3503	51.6918	18.6229	57.7829	103.044	103.869	104.523	NCU01001	40.9002	48.7952	42.6992	103.812
NCU01002	cvc-5	coatomer subunit epsilon	184.993	185.402	199.333	196.345	210.679	215.721	149.812	141.53	164.909	153.888	119.719	143.044	NCU01002	189.909	207.582	152.084	138.884
NCU01003			0	0	0	0	0	0	0	0	0	0	0	0	NCU01003	0	0	0	0
NCU01004	chol-15	phosphatidylserine decarboxylase proenzyme	113.942	145.313	132.323	152.401	151.806	135.07	88.6606	110.65	117.606	153.858	116.604	137.031	NCU01004	130.526	146.426	105.639	135.831
NCU01005	kpr-13	kinetochore protein-13	15.6248	12.7235	20.5827	12.7903	21.6195	23.1095	19.5792	15.6979	24.3936	19.0044	22.4277	26.1758	NCU01005	16.3103	19.1731	19.8902	22.536
NCU01006	cia84	complex I intermediate-associated protein CIA84	36.61	36.2776	37.9769	41.3727	43.918	42.7482	33.0308	40.2677	39.8577	43.5616	44.3463	49.8053	NCU01006	36.9548	42.6797	37.7187	45.9044
NCU01007		mito ribosomal protein S18	46.2614	40.9251	47.1955	35.1917	38.1314	36.3717	55.7921	58.2228	75.1519	62.4122	55.7946	61.1116	NCU01007	44.794	36.5649	63.0556	59.7728
NCU01008	rbg-14	U3 small nucleolar ribonucleoprotein IMP3	81.7599	88.0871	73.4328	91.6468	66.6655	61.9108	77.576	75.5912	78.1284	94.4414	80.0044	75.2945	NCU01008	81.0933	73.4077	77.0985	83.2467
NCU01009			0.954697	0.899475	1.6722	1.27215	1.34325	1.40463	1.06729	1.70872	1.70788	2.01296	2.89888	2.45291	NCU01009	1.17546	1.34001	1.49463	2.45492
NCU01010	pty-5		22.6753	8.36025	12.0794	9.06487	14.1345	11.6887	15.5119	20.4128	11.8502	19.2439	13.8313	17.2717	NCU01010	14.3716	11.6294	15.925	16.7823
NCU01011			0.749769	16.7175	0	0	0	0	2.3799	4.12172	0	2.79824	15.7426	7.48322	NCU01011	5.82243	0	2.16721	8.67467
NCU01012			0.481675	0.415349	0.707652	0.618589	0.7058	0.450351	0.421313	0.402472	1.23521	1.2674	1.32272	1.48622	NCU01012	0.534892	0.59158	0.686333	1.35878
NCU01013	ppy-2	porphyrin-2	91.4737	171.163	91.6037	106.305	56.3396	51.4853	52.539	71.6542	49.2475	62.0669	49.8519	57.2581	NCU01013	118.08	71.3768	57.8136	56.3923
NCU01014		acyltransferase	0.0405753	0	0	0.0312146	0.0318579	0.0776405	0	0	0.0742198	0.114324	0.746874	0.268388	NCU01014	0.0135251	0.0469043	0.0247399	0.376529
NCU01015			9.21566	11.6599	12.9136	9.04232	8.75264	9.40014	9.53889	15.7079	13.1953	17.4541	21.4326	18.8642	NCU01015	11.263	9.06503	12.814	19.2503
NCU01016			30.9599	24.5185	31.9522	30.8696	37.0478	41.6421	33.995	57.1778	55.7762	39.5691	39.7745	47.5543	NCU01016	29.1435	36.5198	48.983	42.2993
NCU01017			10.819	6.85782	29.9584	7.98352	18.551	23.8099	11.831	16.1914	15.049	14.3029	14.0656	15.2675	NCU01017	15.8784	16.7815	14.3571	14.5453
NCU01019			34.0231	41.3896	45.8174	48.5529	48.2787	49.5592	26.3592	33.8466	34.5128	54.5961	58.0766	58.9057	NCU01019	40.4101	48.7969	31.5729	57.1928
NCU01021	eif3f	eukaryotic translation initiation factor 3 subunit EifCf	110.686	125.213	118.023	103.721	102.004	110.103	94.3385	128.183	97.785	98.1998	66.9854	79.5848	NCU01021	117.974	105.276	106.769	81.59
NCU01022	utp25	DUF1253 domain-containing protein	2.47619	5.0167	2.69228	2.46737	1.35109	1.53982	2.49121	3.40167	2.21323	6.55598	7.72764	4.65832	NCU01022	3.39506	1.78609	2.70204	6.31398
NCU01023	mrp-27	50S ribosomal protein L17	50.668	53.8676	49.8831	44.7077	43.6995	47.7327	60.4834	69.8947	77.1213	62.6424	57.4479	65.1298	NCU01023	51.4729	45.38	69.1665	61.74
NCU01024			75.5121	67.6491	68.9206	68.5743	66.0728	65.3095	74.917	121.551	91.5652	66.4776	59.6441	65.98	NCU01024	70.6939	66.6522	96.0112	64.0339
NCU01025			14.7222	33.567	38.0697	17.9552	17.9903	21.5391	25.7478	28.9015	21.6442	10.2211	15.0661	11.6054	NCU01025	28.7863	19.1615	25.4312	12.2975
NCU01026			29.6966	41.5893	57.6547	24.5772	37.0567	39.6752	26.7402	29.4377	33.1817	22.4058	22.1252	34.7196	NCU01026	42.9802	33.7697	29.7865	26.4169
NCU01027			3.03713	2.66611	5.43909	3.8341	3.08537	5.19867	2.45281	2.76577	4.1122	5.20387	15.8928	10.4477	NCU01027	3.71411	4.03938	3.11026	10.5148
NCU01032			38.6473	76.0358	46.186	49.7856	44.5378	43.9176	37.1962	53.1918	171.89	133.155	262.365	273.169	NCU01032	53.6231	46.0803	87.426	222.897
NCU01033			2.82003	1.62232	1.7929	3.15562	2.14832	2.00861	2.69673	4.31772	9.88246	19.0496	31.2792	26.1347	NCU01033	2.07842	2.43752	5.6323	25.4878
NCU01034			6.37041	5.73766	2.02548	8.37071	5.60395	5.00012	8.5754	3.23166	3.15173	6.16631	8.07609	4.53561	NCU01034	4.71118	6.32493	4.98626	6.25934
NCU01036		DUF907 domain-containing protein	149.955	224.358	122.038	235.449	126.401	118.912	90.8992	124.856	101.724	293.291	202.461	161.389	NCU01036	165.45	160.254	105.827	219.047
NCU01038			0.449981	0.162936	0.226477	0.125872	0.256951	0.287018	0.153113	5.353	0.448939	0.115257	0.21514	0.0601309	NCU01038	0.279798	0.22328	1.98502	0.130176
NCU01039			52.4541	28.344	34.2466	22.9905	22.5995	26.0054	22.1894	27.3056	16.8067	32.9798	17.2363	27.5914	NCU01039	38.3483	23.8652	22.1006	25.9359
NCU01041	mipr-5	mitochondrial metalloendopeptidase OMA1	21.4967	16.0414	19.664	21.3765	21.4533	21.7164	33.5833	30.4301	40.6402	35.9119	46.5304	36.5487	NCU01041	19.0674	21.5154	34.8845	39.6637
NCU01042			0.14892	0.0750638	0	0.113491	0	0.094305	0.556779	0.361277	0.475451	0.554844	0.130451	0.496767	NCU01042	0.0746614	0.0692653	0.464502	0.394021
NCU01043			0	0	0	0	0.0873028	0	0	0	0.100365	0	0	0	NCU01043	0	0.0291009	0.033455	0
NCU01044	sp	spray	31.7082	24.0568	37.9955	28.8288	29.6741	33.8304	23.4718	28.3089	27.7448	22.7387	16.7463	27.3054	NCU01044	31.2535	30.7778	26.5085	22.2635
NCU01045	grn	Ribonuclease T1	329.625	217.839	937.087	263.487	278.743	315.172	68.2653	57.0364	51.1798	42.8699	20.3441	74.7881	NCU01045	494.85	285.801	58.8272	46.0007
NCU01047			16.3281	16.331	20.5784	23.2814	22.8835	22.0463	18.1135	23.5186	26.8705	40.9422	38.6516	54.9607	NCU01047	17.7459	22.7371	22.8342	44.8515
NCU01048			3.45534	1.59351	2.81486	3.68201	4.77944	4.80604	7.996	4.75227	10.0287	5.22726	8.13829	4.74043	NCU01048	2.62124	4.4225	7.59233	6.03533
NCU01049			18.5262	36.6133	23.1393	8.75604	5.80325	8.16686	22.3881	1.05392	6.79169	1.8107	1.30521	2.39258	NCU01049	26.0929	7.57538	10.0779	1.83616
NCU01050	gh61-4	Polysaccharide monoxygenase AA9 Type 2	7901.77	14298.4	15644.1	5113.04	3993.25	5405.37	7593.26	919.735	3818.96	2277.69	707.724	2686.26	NCU01050	12614.7	4837.22	4110.65	1890.56
NCU01051			20.7491	12.0456	23.0939	18.9698	23.0155	22.2198	30.9281	11.0462	16.1982	14.8164	13.3425	8.80825	NCU01051	18.6295	21.4017	19.3909	12.3224
NCU01052			36.6233	53.9985	58.1459	27.6926	28.7213	32.2093	31.5458	8.66184	18.0682	16.7595	11.0973	13.4249	NCU01052	49.5893	29.5411	19.4253	13.7606
NCU01053			20.3235	20.3078	32.098	18.1563	26.414	27.7199	17.0475	7.30502	13.0973	12.1571	10.0358	10.803	NCU01053	24.2431	24.0968	12.4833	10.9987
NCU01054			1.74141	2.09432	6.17031	2.90656	2.19126	3.94537	2.68185	0.968117	3.35759	1.51955	1.12104	1.19819	NCU01054	3.33534	3.0144	2.33585	1.27959
NCU01055	trm-50	chromate ion transporter	10.3687	10.4229	16.2413	9.13771	12.7014	13.7987	10.9185	6.00779	11.3396	9.57847	4.87925	13.2426	NCU01055	12.3443	11.8793	9.42195	9.23344
NCU01056			81.2603	27.4096	33.7051	112.26	60.9176	50.6847	14.0477	57.0302	17.581	33.7039	43.0477	30.3256	NCU01056	47.4583	74.6206	29.553	35.6924
NCU01057	tdo-2	taurine dioxygenase-2	9.37822	40.2612	9.78342	175.859	243.001	215.635	107.732	7.79988	34.995	174.314	64.5792	109.358	NCU01057	19.8076	211.498	50.1755	116.084
NCU01058			9.23105	11.4101	21.8931	28.4739	37.1589	30.7586	26.4339	4.43435	11.7725	39.5319	27.8732	18.397	NCU01058	14.1781	32.1305	14.2136	28.6007
NCU01059	gh47-3	glycosyl hydrolase family 47 protein	34.4978	63.7648	74.5942	84.4756	88.0081	80.6002	32.7907	9.2971	12.1546	78.2404	37.0909	39.8952	NCU01059	57.6189	84.3613	18.0808	51.7422
NCU01060			20.1403	12.8869	19.6295	36.3207	37.2269	31.2767	84.0799	35.9949	64.9475	238.366	413.545	279.463	NCU01060	17.5523	34.9414	61.6741	310.458
NCU01061	dlh-4	dienelactone hydrolase-4	6.18431	3.7453	3.46494	4.98137	2.60193	2.84207	3.39601	4.40317	3.32064	6.44266	3.36188	4.74799	NCU01061	4.46485	3.47512	3.70661	4.85084
NCU01063			115.113	335.658	89.2175	1075.8	528.453	298.574	367.15	336.206	345.932	702.002	344.437	272.343	NCU01063	179.996	634.277	349.762	439.594
NCU01064		Con-6 domain-containing protein	209.52	60.2448	114.888	53.8611	76.2228	65.0045	196.292	116.149	143.815	187.655	363.032	193.486	NCU01064	128.217	65.0295	152.085	248.058
NCU01065	tam-4	ammonium transporter MEP2	7.66926	5.50232	7.18428	11.1579	11.0072	11.0585	13.91	12.3318	12.5993	5.56732	2.76937	3.82078	NCU01065	6.78529	11.0745	12.947	4.05249
NCU01066	lao	L-amino acid oxidase	3.41615	2.93335	4.36831	2.43117	3.48355	3.83354	10.3211	2.69329	7.27706	2.79921	2.58439	2.68089	NCU01066	3.5726	3.24942	6.76381	2.68816
NCU01067	div-66	nuclear division-66	41.7028	42.3401	22.8162	75.6083	57.0441	41.3602	28.6932	55.3692	35.3722	43.3898	48.8461	36.7199	NCU01067	35.6197	58.0042	39.8115	42.9852
NCU01068		BAR domain-containing protein	564.64	1317.69	444.745	1354.39	608.855	402.569	454.708	303.964	696.448	574.819	420.685	624.642	NCU01068	775.692	788.604	485.04	540.048
NCU01069	amph-1	amphiphysin-like lipid raft protein	198.429	204.535	84.2165	245.275	135.043	90.4271	87.6047	136.596	79.6215	142.656	117.505	88.78	NCU01069	162.394	156.915	101.274	116.313
NCU01070			46.0581	44.3051	11.5728	42.77	16.4729	13.4468	22.0449	32.5378	23.3657	22.0649	22.2681	11.0845	NCU01070	33.9787	24.2299	25.9828	18.4725
NCU01071			0.0594672	0.296577	0	0.455838	0.186855	0.265839	0.221868	0.0950218	0.216884	0.278903	0.469268	0.218729	NCU01071	0.118681	0.302844	0.177925	0.3223
NCU01072	tqaM	class II aldolase/adducin domain-containing protein	75.574	63.9503	72.2843	131.003	128.339	135.633	30.8558	48.2253	22.298	13.8804	7.05961	9.26821	NCU01072	70.6028	131.659	33.793	10.0694
NCU01073			13.533	7.48605	12.0471	20.8287	25.7558	18.4707	4.9059	3.89262	3.95931	4.88252	2.82867	3.18675	NCU01073	11.022	21.6851	4.25261	3.63265
NCU01074		BZIP	27.9166	14.2404	29.9186	54.4851	95.9542	91.8898	15.3497	9.3597	7.75971	6.56432	2.83296	6.17595	NCU01074	24.0252	80.7764	10.823	5.19108
NCU01075			0.930495	0.982289	1.03832	1.09185	1.28974	1.67732	1.68613	0.08716	0.899006	0.154074	0.143964	0.241532	NCU01075	0.983701	1.35297	0.890764	0.179857
NCU01076			303.835	620.451	388.436	312.266	209.484	316.063	228.987	17.8681	135.926	54.2491	18.4329	111.984	NCU01076	437.574	279.271	127.594	61.5552
NCU01077			11.9138	11.5813	9.0108	12.469	9.7018	11.8222	5.65846	5.00008	5.17986	2.84812	2.84606	4.18386	NCU01077	10.8353	11.331	5.27947	3.29268
NCU01078		D-mandelate dehydrogenase	10.4595	10.6923	10.9257	15.2655	14.1684	13.8731	8.49932	8.50402	7.77296	11.9837	6.65958	8.64875	NCU01078	10.6925	14.4357	8.25877	9.09732
NCU01079			1.09968	0.554246	0.874711	1.79135	1.58974	1.65307	2.184	3.23451	0.823952	1.36883	1.2918	1.08364	NCU01079	0.84288	1.67805	2.08082	1.24809
NCU01080	gh64-1	glucanase B	131.735	119.008	46.6809	111.536	74.8735	39.7524	82.7926	281.015	113.671	170.447	96.9036	79.7474	NCU01080	99.1415	75.3874	159.16	115.699
NCU01081			9.12591	8.89486	11.0667	7.08119	8.95431	10.4157	8.55434	21.2336	16.6631	14.6613	12.9695	16.6692	NCU01081	9.69584	8.81707	15.4837	14.7667
NCU01082			9.43772	9.81807	14.4764	9.81868	9.43737	13.2331	12.9574	7.21034	11.347	13.6974	11.2128	12.0597	NCU01082	11.2441	10.8297	10.5049	12.3233
NCU01083	spe-2	Adenosylmethionine decarboxylase	28.4588	53.494	39.9059	30.4926	23.3972	37.7172	24.1641	19.0128	29.3363	33.6855	21.2462	25.8179	NCU01083	40.6196	30.5357	24.1711	26.9165
NCU01084	fes-2	cytosolic Fe-S cluster assembling factor cfd-1	17.2938	17.3584	18.8905	15.6467	12.4654	16.3518	39.4365	12.0544	45.1515	16.8626	12.4385	12.9406	NCU01084	17.8475	14.8213	32.2141	14.0806
NCU01085			12.89	19.5709	14.4836	32.0926	23.8631	21.522	35.2277	12.4606	43.1298	22.8118	23.7943	26.9469	NCU01085	15.6481	25.8259	30.2727	24.5176
NCU01086	cyp450-3	Benzoate 4-monooxygenase	9.59615	4.9657	8.59052	7.60714	11.4905	10.7782	14.8869	7.41933	15.9875	8.26732	5.19488	7.48097	NCU01086	7.71745	9.9586	12.7646	6.98105
NCU01087			0	0	0.0916222	0.0617606	0.12717	0.155211	0.300717	0	0.220519	0.0757759	0.0709576	0.119149	NCU01087	0.0305407	0.114714	0.173745	0.0886275
NCU01088			10.2114	3.3392	1.95489	2.69609	2.25743	2.42127	4.41847	35.9299	5.66771	5.61026	6.81757	3.22355	NCU01088	5.16851	2.45827	15.3387	5.21713
NCU01089		flavin-containing amine oxidasedehydrogenase	19.2486	17.2699	26.0362	21.7195	21.184	23.8732	25.5179	12.9082	23.3811	55.706	109.666	78.2019	NCU01089	20.8516	22.2589	20.6024	81.1912
NCU01090			0.0426528	0	0	0.0327998	0.0334909	0.054418	0.199497	0	0.233981	0.120161	1.2338	0.250808	NCU01090	0.0142176	0.0402362	0.144493	0.534921
NCU01091			0	0	0	0	0	0	0.331119	0	0.291244	0	0	0	NCU01091	0	0	0.207454	0
NCU01092	cem-5	condensing enzyme (mitochondrial)-5	52.7478	31.6945	39.5768	70.4788	85.6069	82.5866	26.4568	18.248	20.035	34.7823	34.8686	33.3635	NCU01092	41.3397	79.5574	21.5799	34.3381
NCU01093	stp-3	serine-threonine protein phosphatase-3	0.32435	0.258945	0.364009	0.546415	0.61158	0.497304	1.02765	0.104064	1.95014	0.182479	0.170649	0.0477328	NCU01093	0.315768	0.551766	1.02728	0.13362
NCU01094	iao-2	isoamyl alcohol oxidase-2	14.5033	13.2447	19.3411	24.5665	24.053	23.4437	9.7112	10.6541	10.4864	12.1946	9.34307	13.2946	NCU01094	15.6964	24.0211	10.2839	11.6108
NCU01095	mdr-7	Basic amino acid transporter	4.36142	3.68079	3.46544	4.43374	3.47867	3.5372	2.97415	3.77931	4.15235	2.88483	3.97547	2.10218	NCU01095	3.83588	3.81654	3.63527	2.98749
NCU01096			0.181162	0.547795	0.432044	0.408761	0.285706	0.700325	0.498315	1.59528	0	0.338213	0.478784	0.535469	NCU01096	0.387	0.464931	0.697864	0.450822
NCU01097		Zn2Cys6	112.789	162.593	107.565	152.607	119.509	129.997	47.1889	68.8526	92.5083	52.3946	34.3556	77.4493	NCU01097	127.649	134.038	69.5166	54.7332
NCU01098			20.2307	4.94272	8.38226	11.7474	13.7635	12.5111	4.81722	10.2676	6.17527	6.70517	6.08739	8.58759	NCU01098	11.1852	12.674	7.08669	7.12671
NCU01099	gtr1/gtp-6	GTp binding protein Resemblance-1	1.08619	0.877626	2.85541	0.708961	1.57257	2.07578	0.485771	1.30851	1.11297	0.997879	1.96405	1.19536	NCU01099	1.60641	1.45244	0.969082	1.38577
NCU01100			47.8575	31.8527	47.4514	34.4424	47.1751	49.3964	46.8243	49.4173	53.6177	45.4328	38.7325	50.3388	NCU01100	42.3872	43.6713	49.9531	44.8347
NCU01101	mim1	mitochondrial import protein 1	72.9334	63.2214	103.895	63.2886	99.0842	105.271	77.7134	103.738	110.891	87.7773	73.0541	99.0969	NCU01101	80.0166	89.2144	97.4475	86.6428
NCU01102	oxa-1	mitochondrial export translocase Oxa1	28.4672	35.8194	31.1681	28.5597	27.0528	29.591	38.4664	25.8041	42.9063	35.761	25.4402	38.1456	NCU01102	31.8182	28.4012	35.7256	33.1156
NCU01103	cah-1	carbonic anhydrase-1	1.39239	1.32352	1.48944	2.53792	2.96934	2.96536	0.61771	0.851811	1.08698	0.559488	0.523278	0.195166	NCU01103	1.40178	2.82421	0.852166	0.425978
NCU01104	arh-2	ATP-dependent RNA helicase MSS116	14.0303	28.066	12.9707	34.1761	22.6698	14.8857	17.0529	19.1027	17.9448	21.5774	20.8659	20.7245	NCU01104	18.3557	23.9105	18.0335	21.0559
NCU01105			1.63379	1.23939	1.76691	2.22762	1.72477	2.01446	2.09417	1.08036	2.31905	4.49946	3.85195	3.93573	NCU01105	1.5467	1.98895	1.83119	4.09572
NCU01106	lao-2	L-amino acid oxidase-2	9.0876	15.3776	9.38947	13.4533	8.11211	8.41892	6.99723	13.5517	6.16651	4.9981	5.32505	6.45541	NCU01106	11.2849	9.99477	8.90516	5.59285
NCU01107		Short-chain dehydrogenase	476.535	139.998	323.6	274.184	428.563	402.639	410.847	255.729	291.667	294.664	399.486	389.139	NCU01107	313.378	368.462	319.414	361.096
NCU01108			13.5761	8.24877	14.1632	10.1074	14.7319	12.5793	10.6301	7.18084	8.3664	23.6975	32.8199	20.9905	NCU01108	11.996	12.4729	8.72579	25.836
NCU01109			19.2411	5.43238	9.93439	21.0969	17.8438	16.2365	23.8576	29.701	41.0373	45.7923	194.593	91.8338	NCU01109	11.536	18.3924	31.532	110.74
NCU01111		erythromycin esterase	0.531412	0.294463	0.660479	0.543172	0.649351	0.339361	0.660933	0.282958	0.484564	1.05235	2.53678	2.34548	NCU01111	0.495451	0.510628	0.476152	1.9782
NCU01112		lipid binding protein	6.64444	1.44754	4.48879	2.3128	4.03484	2.6737	3.85631	3.11443	4.22802	8.85337	17.5744	14.2503	NCU01112	4.19359	3.00711	3.73292	13.5593
NCU01113			0.410732	0.994873	1.5749	0.809713	1.24447	1.08663	1.25894	0.749629	0.802599	1.32099	1.4405	1.55384	NCU01113	0.993501	1.04693	0.937055	1.43844
NCU01114		DUF858 domain-containing protein	17.4673	15.4753	20.9918	19.6293	19.7934	23.512	14.2263	7.09122	17.3067	14.1966	17.753	15.8747	NCU01114	17.9781	20.9782	12.8747	15.9414
NCU01115	tsp-2	tRNA-splicing endonuclease subunit SEN2	4.84229	11.5788	4.0054	7.83627	4.76885	4.39003	5.47008	6.11674	4.16079	11.1656	12.5465	7.42336	NCU01115	6.80882	5.66505	5.2492	10.3785
NCU01116	gsl-10	ceramide glucosyltransferase	10.1221	17.0633	7.45962	14.9281	12.2475	11.2202	9.60665	12.5765	15.5586	20.811	30.1448	24.1322	NCU01116	11.5484	12.7986	12.5806	25.0294
NCU01118	kpr-19	kinetochore protein-19	36.2564	32.2176	44.8227	32.2004	40.3321	37.0312	32.5454	26.3614	29.2054	29.841	19.4473	26.8901	NCU01118	37.7656	36.5212	29.3707	25.3928
NCU01119	erg-7	lanosterol synthase	33.9235	31.2728	36.3636	41.7993	48.0136	39.9496	23.3302	19.3501	37.2317	41.4871	27.4288	52.1403	NCU01119	33.8533	43.2542	26.6373	40.3521
NCU01120	spo11	meiosis-specific topoisomerase Spo11	2.43965	0.917145	2.35128	2.19324	1.77118	1.7916	1.33407	0.655559	0.799183	0.821107	0.403512	0.81215	NCU01120	1.90269	1.91868	0.929603	0.678923
NCU01121			35.3838	40.0174	35.5199	28.7704	25.1981	27.9742	50.8778	21.9548	50.7035	34.9928	29.2461	30.1043	NCU01121	36.9737	27.3142	41.1787	31.4477
NCU01122		C2H2	22.5608	26.3208	36.8275	27.2329	31.1137	31.5061	20.2562	11.8911	17.8069	21.4139	15.8512	22.7214	NCU01122	28.5697	29.9509	16.6514	19.9955
NCU01123			16.3997	5.20944	19.5503	14.8352	23.3449	21.3613	13.8329	3.50649	13.4819	16.8774	9.63606	12.1262	NCU01123	13.7198	19.8471	10.2738	12.8799
NCU01124			48.6012	22.3188	19.74	38.3086	26.97	20.4672	37.5598	28.2044	30.1981	71.354	57.0898	39.1663	NCU01124	30.22	28.5819	31.9874	55.87
NCU01127		DUF636 domain-containing protein	42.9572	15.7929	13.6333	17.312	12.6307	8.64379	25.8701	37.4665	19.4623	35.8043	33.0943	25.0279	NCU01127	24.1278	12.8622	27.5996	31.3088
NCU01132	sut-27	MFS monosaccharide transporter	36.4946	14.7246	30.7889	18.254	30.4876	26.0474	19.6754	37.7881	14.4126	24.3117	46.4471	23.3023	NCU01132	27.336	24.9296	23.9587	31.3537
NCU01134	cyp450-4		0.303572	0.302204	0.54532	0.262863	0.0893757	0.193595	0.248682	0.298495	0.416647	0.463389	1.1641	0.585592	NCU01134	0.383699	0.181944	0.321275	0.737692
NCU01135			11.4144	4.14184	19.8273	8.05954	15.6105	15.6079	17.3646	9.1955	12.5403	9.38747	13.6013	13.9027	NCU01135	11.7945	13.0926	13.0335	12.2972
NCU01136			17.4977	14.0112	14.4912	14.956	18.8533	15.1236	16.9752	19.6815	16.4722	38.1205	20.9708	36.798	NCU01136	15.3333	16.311	17.7096	31.9631
NCU01138		CipA protein	60.301	11.1294	67.2858	14.3398	42.9414	60.5645	42.4107	44.4456	23.4973	13.3682	8.96631	10.3502	NCU01138	46.2387	39.2819	36.7845	10.8949
NCU01140	nic-11	nicotinic acid-11	298.993	224.698	313.132	173.194	198.599	202.529	145.144	116.643	71.135	186.888	66.5608	91.1708	NCU01140	278.941	191.441	110.974	114.873
NCU01141	chol-10	CDP-diacylglycerol-glycerol-3-phosphate 3-phosphatidyltransferase	8.69921	5.78639	8.04453	9.30186	12.1185	11.6112	11.3145	16.0539	15.0727	15.3665	24.0217	23.5347	NCU01141	7.51004	11.0105	14.147	20.9743
NCU01142	nuo13.4	NADH:ubiquinone oxidoreductase 13.4kD subunit	352.288	315.428	358.242	317.055	346.154	349.15	315.753	299.242	303.755	273.336	189.002	237.998	NCU01142	341.986	337.453	306.25	233.445
NCU01143	msp-8	DEAD/DEAH box helicase	14.6586	17.7111	19.3412	16.935	16.3824	19.553	14.0318	14.8828	19.6833	20.6356	15.8516	21.188	NCU01143	17.237	17.6235	16.1993	19.2251
NCU01144			24.7109	14.9023	38.0514	28.1441	34.7874	37.3429	15.1621	12.4564	21.0089	22.8176	13.9288	17.9267	NCU01144	25.8882	33.4248	16.2091	18.2244
NCU01145		AT Hook	98.1669	121.482	142.527	101.378	95.0554	100.941	120.607	56.7904	159.328	148.088	120.131	157.814	NCU01145	120.725	99.1247	112.242	142.011
NCU01146	srg-3	signal sequence receptor alpha chain	298.618	475.859	526.971	420.56	448.51	457.47	258.04	218.559	334.28	237.582	187.985	289.284	NCU01146	433.816	442.18	270.293	238.284
NCU01147	tyr-5	tyrosine-5	6.10933	7.1423	10.9328	7.68965	7.15451	9.10935	7.6322	5.44444	9.69038	5.08183	5.03254	6.13182	NCU01147	8.06148	7.9845	7.589	5.41539
NCU01148		Methyltransferase	33.6137	64.8908	55.0366	82.771	77.2978	68.5075	30.5384	13.8473	69.8948	15.2474	9.74238	41.017	NCU01148	51.1804	76.1921	38.0935	22.0022
NCU01149		cupin domain-containing protein	24.4137	20.7442	24.4903	18.8935	17.9086	21.3884	16.3539	14.8542	20.8839	12.6301	10.6187	14.1521	NCU01149	23.2161	19.3968	17.364	12.467
NCU01150		UBA domain-containing protein 3	19.0894	25.3783	21.8974	33.2908	28.3611	26.16	17.6874	24.2361	29.5094	35.5781	46.707	49.998	NCU01150	22.1217	29.2706	23.811	44.0943
NCU01151	mpr-1	calpain-B	0.37677	0.393141	0.844827	0.713091	0.620879	0.575937	0.442386	0.175422	0.657058	0.744185	0.610747	0.802183	NCU01151	0.538246	0.636636	0.424955	0.719038
NCU01153			2.91077	2.61781	0.405121	4.33292	1.53299	2.10984	1.7617	7.34643	4.90785	3.01995	2.01591	1.43703	NCU01153	1.9779	2.65858	4.67199	2.15763
NCU01154	sub-1	submerged protoperithecia-1	42.6622	63.7923	53.6313	185.211	104.504	88.4858	105.887	77.0503	134.072	122.414	114.767	128.966	NCU01154	53.3619	126.067	105.67	122.049
NCU01156			7.72539	6.29252	9.42834	10.294	11.7158	11.5942	7.10697	8.70511	5.5562	5.17871	5.69725	4.45405	NCU01156	7.81542	11.2013	7.12276	5.11
NCU01157	gcl-1	glutamate-cysteine ligase catalytic subunit	8.89328	17.0657	8.51628	9.03062	7.05675	6.8533	15.418	10.4516	19.8569	16.2241	21.9863	17.5773	NCU01157	11.4917	7.64689	15.2422	18.5959
NCU01158			27.6557	6.56037	11.0159	13.5849	13.8057	12.3389	7.04059	12.8119	7.97472	9.53856	8.70848	7.81981	NCU01158	15.0773	13.2431	9.27574	8.68895
NCU01159			2.5708	2.96284	4.35202	2.29187	0.98066	2.0643	2.30677	0.908033	2.74184	4.31794	4.88369	4.72936	NCU01159	3.29522	1.77894	1.98555	4.64366
NCU01160	drh-4	ATP-dependent RNA helicase dbp-5	57.7708	64.2191	74.4752	59.3285	52.5768	58.5792	75.5122	89.6113	87.8546	80.1681	60.1402	73.1202	NCU01160	65.4883	56.8282	84.3261	71.1428
NCU01161	ask-4	actin polymerization protein Bzz1	49.5183	57.3588	72.3599	50.9024	55.2205	56.3533	39.5045	48.4404	45.3221	43.6937	33.6887	44.5146	NCU01161	59.7457	54.1587	44.4223	40.6323
NCU01162	gel-1	glycolipid-anchored surface protein 5	11.7116	3.07228	7.87598	7.11402	10.5606	8.65314	16.7879	9.94295	11.6527	18.0157	25.4608	17.2383	NCU01162	7.55327	8.77593	12.7945	20.2383
NCU01163	met-22	methionine-22	17.0268	17.156	22.1025	15.2005	15.1612	17.8732	25.894	11.5439	20.7921	11.4324	10.3786	9.13617	NCU01163	18.7617	16.0783	19.41	10.3157
NCU01164	ctc-2	transcription elongation complex subunit	49.1573	52.2324	65.6928	60.3502	62.6022	70.0938	61.2617	48.8489	122.367	102.837	134.265	188.465	NCU01164	55.6941	64.3487	77.4924	141.855
NCU01165		LEM3/CDC50 family protein	313.258	374.478	198.123	429.92	289.442	211.867	182.892	337.453	230.454	334.179	376.039	301.171	NCU01165	295.286	310.41	250.266	337.13
NCU01166	mcb	camp-dependent protein kinase regulatory chain	85.6824	78.3755	80.0681	98.6095	100.723	82.6583	56.4651	69.1433	49.4842	35.3832	29.8638	30.6577	NCU01166	81.3753	93.997	58.3642	31.9683
NCU01167	msp-46	mRNA-splicing protein-46	16.9242	22.2969	21.6433	21.8451	23.2961	27.7949	22.0669	20.2331	55.7793	49.75	58.7799	90.4596	NCU01167	20.2882	24.312	32.6931	66.3298
NCU01169	nuo24	NADH:ubiquinone oxidoreductase 24	234.081	187.696	220.938	205.667	219.125	211.221	208.719	310.366	217.73	257.01	176.525	211.117	NCU01169	214.239	212.004	245.605	214.884
NCU01170			84.9086	73.4912	91.9628	85.1581	116.935	130.853	82.4633	122.46	84.5261	75.0753	53.4582	80.0585	NCU01170	83.4542	110.982	96.4831	69.5307
NCU01171	drl-3	DNA replication licensing factor mcm5	14.9502	19.361	23.1969	16.9984	17.6152	25.9693	22.4296	14.6021	54.6866	41.3788	50.3694	83.9251	NCU01171	19.1694	20.1943	30.5728	58.5578
NCU01172	grp-1	golgi-associated retrograde protein-1	21.3773	26.7507	31.8942	28.2229	27.8137	29.4002	15.3597	16.5979	24.8283	23.086	21.8771	30.6722	NCU01172	26.6741	28.4789	18.9286	25.2118
NCU01173			1.37799	0.506988	1.79845	1.16457	1.9377	1.94696	1.88985	0.234	2.50752	1.35941	3.30742	2.93624	NCU01173	1.22781	1.68308	1.54379	2.53436
NCU01174	cdc23	anaphase-promoting complex subunit CDC23	21.2441	16.3111	31.7136	19.8138	25.7547	26.9418	19.7392	16.4357	23.8649	31.6015	22.3539	35.3753	NCU01174	23.0896	24.1701	20.0133	29.7769
NCU01175	erg-20	farnesyl-pyrophosphate synthetase	312.267	275.371	316.428	282.389	271.423	299.461	222.509	131.129	169.337	198.273	96.1843	152.12	NCU01175	301.355	284.425	174.325	148.859
NCU01176			20.3904	11.8725	14.2226	34.6089	33.7267	34.8512	26.2987	16.3374	21.4512	54.3715	37.8259	46.1436	NCU01176	15.4952	34.3956	21.3624	46.1137
NCU01177	ned-4	NAD-epimerase/dehydratase-4	46.6248	26.7349	51.2383	35.6008	48.1192	53.2702	50.2214	38.7588	51.1077	49.6477	34.2906	39.8022	NCU01177	41.5327	45.6634	46.696	41.2469
NCU01178	emp-17	embden-meyerhof pathway-17	45.8035	46.3823	39.5893	45.0584	41.9136	40.8378	30.3166	46.0511	40.4986	38.8418	32.3163	35.0809	NCU01178	43.925	42.6033	38.9554	35.413
NCU01179	tom40	outer membrane translocase 40 kDa subunit	44.2437	73.7978	50.1368	51.5303	37.2652	42.5774	60.0465	42.3299	76.5504	88.1345	107.777	103.471	NCU01179	56.0595	43.791	59.6423	99.7941
NCU01180	uth-8	ubiquitin terminal hydrolase-8	22.8291	15.1812	15.7971	16.4624	16.0678	14.8669	15.6146	26.568	16.6337	6.72892	8.1144	10.3517	NCU01180	17.9358	15.799	19.6055	8.39835
NCU01181	acd-3	acyl-CoA dehydrogenase family member 11	199.651	73.2904	104.132	91.3045	124.22	122.986	132.809	396.949	144.371	253.646	124.705	180.188	NCU01181	125.691	112.837	224.71	186.18
NCU01182			17.5933	20.0191	24.8869	31.5566	35.8855	40.2219	27.8245	12.5189	19.4655	39.2863	35.6047	37.7623	NCU01182	20.8331	35.888	19.9363	37.5511
NCU01183	gtp-1	GTP-binding protein 1	57.5085	35.1938	65.0192	38.4088	62.0311	65.5696	53.1059	33.8631	47.989	42.2204	23.4906	32.1028	NCU01183	52.5738	55.3365	44.986	32.6046
NCU01184	msp-9	pre-mRNA splicing factor CWC2	20.8384	26.6754	25.3816	25.6864	23.9203	27.2539	19.7696	29.9975	37.0058	29.635	36.9296	38.78	NCU01184	24.2985	25.6202	28.9243	35.1149
NCU01185	ure-2	urease accessory protein UreF	3.07765	2.06038	3.51244	1.39708	2.11303	2.05144	1.62348	0.948181	3.34568	1.72398	1.97941	2.38349	NCU01185	2.88349	1.85385	1.97245	2.02896
NCU01186			26.2157	23.3112	34.1242	30.4422	39.0177	39.3144	30.4938	35.284	50.9615	49.4171	57.1975	70.0165	NCU01186	27.8837	36.2581	38.9131	58.877
NCU01187	cpc-3	cpc-3 protein	14.434	12.2401	15.0235	15.3094	16.8074	18.2046	12.5856	16.0494	16.9102	14.8765	16.3907	16.3098	NCU01187	13.8992	16.7738	15.1817	15.859
NCU01188	uce-12	ubiquitin-conjugating enzyme-12	41.5717	31.5229	43.7507	91.3759	95.9372	91.3401	203.028	38.718	232.398	162.563	246.687	186.876	NCU01188	38.9485	92.8844	158.048	198.709
NCU01189			22.698	20.2958	36.4486	25.8287	35.715	37.3073	23.59	14.9575	16.6841	28.886	23.5093	28.787	NCU01189	26.4808	32.9503	18.4105	27.0608
NCU01190		DUF410 domain-containing protein	63.2784	39.3028	61.542	45.8562	60.0068	63.708	58.2027	59.6569	44.8052	40.3521	26.9561	40.6224	NCU01190	54.7077	56.5237	54.2216	35.9769
NCU01191			5.94223	3.01699	9.59705	3.20903	7.97654	10.9535	18.3876	14.0411	27.8794	26.3057	77.3989	53.0739	NCU01191	6.18542	7.3797	20.1027	52.2595
NCU01192	pold-1	DNA polymerase delta catalytic subunit	16.3074	16.3694	21.1639	18.0677	22.1839	22.9872	26.6994	12.5887	46.309	42.7628	61.9082	89.4199	NCU01192	17.9469	21.0796	28.5324	64.697
NCU01193			74.6556	122.637	40.5981	83.0708	24.5966	28.893	20.2797	140.692	40.1658	59.5618	29.6101	18.7225	NCU01193	79.297	45.5201	67.046	35.9648
NCU01195	am	Glutamate dehydrogenase (NADP(+))	405.705	381.501	493.899	100.592	49.9251	82.0025	590.648	52.0341	615.518	128.784	65.9806	76.2552	NCU01195	427.035	77.5067	419.4	90.3398
NCU01196			24.8774	25.5232	27.653	13.6952	10.4909	12.9964	20.8121	31.866	20.5192	8.77393	4.31666	8.81668	NCU01196	26.0179	12.3942	24.3991	7.30242
NCU01197	gul-1	cell wall biogenesis protein phosphatase Ssd1	231.175	267.17	253.435	242.923	231.545	245.733	150.46	170.253	175.453	192.992	133.063	198.522	NCU01197	250.593	240.067	165.389	174.859
NCU01198	gle-1	gle-1 protein	12.1522	17.8647	19.1695	11.8734	13.2919	13.2438	11.0254	15.5633	20.4492	22.4068	28.9859	29.9693	NCU01198	16.3954	12.803	15.6793	27.1207
NCU01199	sna-7	snare complex-7	79.9331	113.463	52.2913	94.1602	64.9168	43.9674	52.8347	96.7678	99.0892	71.101	88.6691	94.387	NCU01199	81.8957	67.6815	82.8972	84.719
NCU01200	CypB:ER	peptidyl-prolyl cis-trans isomerase B, variant 1, peptidyl-prolyl cis-trans isomerase B	1010.79	1417.2	1484.54	911.665	879.098	954.617	602.896	668.153	605.617	487.248	285.073	434.623	NCU01200	1304.18	915.127	625.555	402.315
NCU01201	rmt-1	trm-112	55.4334	54.5211	55.8203	46.2637	36.97	37.9281	55.5039	66.1161	63.4804	43.8425	41.8129	33.6455	NCU01201	55.2583	40.3873	61.7001	39.767
NCU01202			168.171	142.842	158.663	196.376	210.16	201.394	177.969	230.892	293.351	207.931	256.372	256.021	NCU01202	156.559	202.643	234.071	240.108
NCU01203			12.7301	27.1173	10.4574	28.5022	13.9207	15.219	16.3328	28.0053	33.8174	36.9836	61.6326	40.3059	NCU01203	16.7683	19.214	26.0518	46.3074
NCU01204	tpm	tropomyosin, tropomyosin	641.999	421.542	469.995	735.563	769.43	724.486	576.846	597.381	659.373	650.175	452.667	667.157	NCU01204	511.179	743.16	611.2	590
NCU01205			21.9423	13.2936	28.3959	22.9321	36.4195	36.1716	31.2919	18.6883	34.3831	41.5198	38.9257	55.3158	NCU01205	21.2106	31.8411	28.1211	45.2537
NCU01206	set-1	histone-lysine N-methyltransferase	19.202	26.5441	26.2334	27.0759	25.3767	22.9964	19.7363	18.277	37.3537	34.7207	48.8782	63.2314	NCU01206	23.9932	25.1497	25.1224	48.9434
NCU01207	vma-1	vacuolar membrane ATPase 1	365.809	271.775	323.386	308.636	364.732	371.48	273.193	290.309	250.401	268.919	169.276	228.933	NCU01207	320.323	348.283	271.301	222.376
NCU01208			81.6768	133.95	63.6139	121.743	67.5937	67.46	43.8366	54.4421	49.4554	66.781	47.4767	65.9996	NCU01208	93.0804	85.5989	49.2447	60.0858
NCU01209		Zn2Cys6	4.47681	3.93157	5.22922	5.56251	6.15325	6.43011	2.38863	1.44124	1.84842	4.70112	2.38296	2.46921	NCU01209	4.54587	6.04863	1.89276	3.18443
NCU01210	pab-1	para-aminobenzoic acid-4	1.5365	1.39313	1.46894	1.70948	1.98352	1.56739	1.88727	1.60715	1.71937	1.37953	1.31672	0.852948	NCU01210	1.46619	1.75346	1.73793	1.18307
NCU01211			87.2731	104.344	32.3077	122.012	71.4187	51.103	38.9249	72.2704	33.663	88.1614	48.713	36.3522	NCU01211	74.6416	81.5111	48.2861	57.7422
NCU01212			0	0	0	0	0	0	0	0	0	0	0	0	NCU01212	0	0	0	0
NCU01213	sod-2	superoxide dismutase	57.8835	73.1283	83.7593	49.9643	53.0857	58.5562	53.0786	63.6896	50.8805	47.7092	41.2543	44.8483	NCU01213	71.5904	53.8687	55.8829	44.6039
NCU01214			4.58711	2.31778	3.93378	3.50527	5.42936	5.84958	4.19734	2.99197	4.84497	4.54176	6.40171	4.79639	NCU01214	3.61289	4.92807	4.01143	5.24662
NCU01215	the-3	thioesterase-3	26.1182	15.1672	25.2277	16.4053	20.6982	21.5298	17.2568	19.1439	16.9403	10.7199	8.47376	12.5682	NCU01215	22.171	19.5444	17.7803	10.5873
NCU01216	hpth-1	ubiquitin ligase complex F-box protein GRR1	43.1081	51.7533	47.1832	62.5987	59.1535	58.7145	50.8109	69.8801	59.2582	81.4511	106.994	129.791	NCU01216	47.3482	60.1556	59.983	106.079
NCU01218			104.949	72.1976	122.669	73.2528	97.4424	116.465	150.696	137.158	136.633	125.496	127.523	129.682	NCU01218	99.9387	95.7202	141.496	127.567
NCU01219	grd-2	glutaredoxin-2	416.062	204.318	208.533	334.703	490.988	331.959	409.28	498.871	379.295	428.237	508.353	353.974	NCU01219	276.304	385.883	429.149	430.188
NCU01220		BAG domain-containing protein	29.889	41.6333	30.775	32.5386	29.8571	32.9917	24.0193	31.8554	41.6313	31.6339	36.6552	35.3071	NCU01220	34.0991	31.7958	32.502	34.5321
NCU01221	crp-46	uL13	463.465	660.843	661.446	269.632	212.671	282.194	853.395	628.707	854.07	509.261	330.346	352.069	NCU01221	595.251	254.832	778.724	397.226
NCU01223			10.1216	7.82039	10.4489	11.9209	7.67047	10.4787	10.1549	22.2552	8.36972	9.97186	8.5457	10.8309	NCU01223	9.46365	10.0234	13.5933	9.78284
NCU01224	rpt-2	26S protease subunit 4	120.508	99.0976	108.985	117.233	142.28	143.411	125.83	167.741	186.131	167.899	173.4	183.498	NCU01224	109.53	134.308	159.901	174.932
NCU01225	uce-13	ubiquitin-conjugating enzyme-13	116.378	96.4768	93.0314	118.38	104.779	107.752	92.3655	130.534	104.957	121.884	113.305	102.736	NCU01225	101.962	110.304	109.286	112.642
NCU01227	tca-8	succinyl-CoA ligase alpha-chain	111.945	93.2135	99.1796	88.5213	97.1465	101.697	170.02	139.067	175.07	199.888	137.936	148.765	NCU01227	101.446	95.7884	161.386	162.196
NCU01229	elp3	elongator complex protein 3	28.7141	21.0204	41.1689	21.4865	28.4201	35.0856	28.7142	33.8863	38.6021	27.5416	33.8341	33.4507	NCU01229	30.3011	28.3307	33.7342	31.6088
NCU01230		serum paraoxonase/arylesterase	182.107	83.9293	176.39	167.002	307.369	269.003	175.303	157.344	97.9261	134.036	87.9641	86.7109	NCU01230	147.475	247.791	143.525	102.904
NCU01231	mfs-22	carboxylic acid transporter	564.991	149.499	273.068	100.757	132.917	157.24	178.619	731.107	262.349	434.691	235.416	301.11	NCU01231	329.186	130.304	390.692	323.739
NCU01233	gcy-4	glycerol dehydrogenase-4	101.705	43.1803	50.0337	27.6203	27.9078	31.1074	51.7143	168.518	57.1005	79.3025	124.474	71.3833	NCU01233	64.9731	28.8785	92.4443	91.7201
NCU01234	drh-12	eukaryotic initiation factor 4A-12	51.838	62.9764	58.6733	54.6759	49.848	55.6845	60.9432	68.5429	99.6578	95.3676	103.9	103.31	NCU01234	57.8293	53.4028	76.3813	100.859
NCU01235	msp-10	splicing factor 3a subunit 3	35.8396	66.1955	55.1146	44.1123	44.7395	46.7515	34.36	32.7613	57.2879	55.4174	65.5045	72.022	NCU01235	52.3832	45.2011	41.4697	64.3146
NCU01236	rec-13	recombination-13	12.6406	11.0872	16.2073	10.3416	14.3435	14.7427	21.0686	40.0527	23.5459	20.5613	20.4002	20.6207	NCU01236	13.3117	13.1426	28.2224	20.5274
NCU01238	ada-9	phd transcription factor	17.8507	18.7851	21.2372	23.1263	20.9987	23.9148	17.3431	16.7507	21.336	26.2418	36.7714	34.4646	NCU01238	19.291	22.68	18.4766	32.4926
NCU01240			216.557	107.36	159.498	255.346	325.64	302.323	278.567	186.917	192.821	211.621	196.444	335.61	NCU01240	161.138	294.436	219.435	247.892
NCU01241	mic-2	Ca2+ and/or CaM binding protein	14.5931	38.7168	20.8206	23.0884	19.0014	16.692	29.5537	17.3193	25.7779	46.0315	37.4626	49.4877	NCU01241	24.7102	19.5939	24.217	44.3273
NCU01242	div-7	G2/mitotic-specific cyclin	23.685	19.0742	30.9335	37.6741	43.9135	45.1962	32.1536	10.6473	36.8084	57.2493	59.5682	75.6202	NCU01242	24.5642	42.2613	26.5364	64.1459
NCU01243	vsd-4	zinc finger transcription factor-41	102.86	123.416	109.011	165.127	167.202	177.206	82.5897	73.7025	103.433	93.1091	83.0842	115.079	NCU01243	111.762	169.845	86.5749	97.0907
NCU01245			17.7249	18.5322	17.8666	14.0851	16.8595	18.6385	16.3854	11.5596	16.2071	16.3686	20.0761	13.4302	NCU01245	18.0412	16.5277	14.7173	16.625
NCU01246	ure-1	urease accessory protein UreD	8.51864	7.38233	12.1238	6.47884	8.40188	8.06244	8.4636	6.07273	8.38707	9.2137	6.21548	6.49613	NCU01246	9.34158	7.64772	7.64113	7.30843
NCU01247	coh-3		21.7263	21.599	26.8357	24.3379	28.0844	29.2218	29.8161	23.67	56.9453	44.3967	56.1251	80.5016	NCU01247	23.387	27.2147	36.8104	60.3411
NCU01248			8.22493	5.1827	13.5343	5.76912	8.68179	11.1656	11.3537	5.79268	14.7321	16.3232	19.1893	20.2005	NCU01248	8.98064	8.53882	10.6262	18.571
NCU01249	nup-6	importin alpha subunit	197.379	168.953	200.536	214.983	216.96	255.989	161.331	162.479	201.175	202.521	204.463	206.166	NCU01249	188.956	229.311	174.995	204.383
NCU01250		Cystinosin	36.4185	30.236	40.663	35.6977	37.7649	44.1823	39.0194	45.9772	47.5661	39.5814	53.7406	41.9113	NCU01250	35.7725	39.215	44.1876	45.0778
NCU01252		MYND domain-containing protein	41.405	39.3422	49.0069	46.6368	52.2817	58.8636	38.0077	42.4089	51.6035	46.6256	48.2864	51.905	NCU01252	43.2514	52.594	44.0067	48.939
NCU01253			15.2596	14.9834	19.1378	23.223	24.4616	23.6114	22.1723	20.9697	24.6054	47.2653	48.0813	44.9694	NCU01253	16.4603	23.7653	22.5825	46.772
NCU01254	zrg-17	Zinc transporter zrg17	28.3365	22.773	29.798	50.0356	54.6288	49.943	42.5512	65.6971	71.455	87.3859	86.8852	93.2796	NCU01254	26.9692	51.5358	59.9011	89.1836
NCU01255	mga-3	mitochondrial dynamin GTPase	64.9015	72.6618	65.503	125.625	119.597	127.293	94.0273	91.3589	134.998	121.889	131.341	195.385	NCU01255	67.6888	124.172	106.795	149.538
NCU01256	egt-2	glutamine amidotransferase	47.6764	68.1436	59.8058	158.665	176.589	167.925	117.644	89.252	213.536	201.185	287.91	380.726	NCU01256	58.5419	167.726	140.144	289.94
NCU01257			14.47	61.4905	7.24358	32.3179	7.22436	7.91908	31.749	25.5858	40.0488	39.3109	60.4002	41.4269	NCU01257	27.7347	15.8204	32.4612	47.046
NCU01258	cyn-1	cyanate-1	732.708	459.684	534.08	374.491	428.088	436.483	350.13	513.734	277.114	584.645	259.607	361.504	NCU01258	575.491	413.02	380.326	401.918
NCU01259			23.0468	64.8352	17.1995	47.5857	19.3432	23.0294	26.4336	34.3874	24.1547	40.4599	55.7534	25.8921	NCU01259	35.0272	29.9861	28.3253	40.7018
NCU01260			4.10849	3.95789	5.68534	4.10436	4.07319	4.71018	4.9995	1.37159	3.91724	5.71319	7.15411	4.28262	NCU01260	4.58391	4.29591	3.42945	5.71664
NCU01261			0.108143	0.433218	0	0.492885	0.595359	0.900631	0.300149	0.537609	0.391336	0.707927	0.474605	0.637758	NCU01261	0.180454	0.662959	0.409698	0.606763
NCU01262			0	0	0	0	0	0	0	0	0	0	0.334948	0	NCU01262	0	0	0	0.111649
NCU01266	plc-2	Phospholipase C	8.3029	9.75999	14.7473	27.7453	39.4442	34.4278	12.637	6.10968	11.3202	25.4272	30.3292	32.8058	NCU01266	10.9367	33.8724	10.0223	29.5207
NCU01267	ptr-3	palmitoyltransferase pfa3	50.2077	33.6237	41.5433	46.3885	56.8533	46.282	27.7779	36.7976	32.9305	40.6467	38.1222	47.6598	NCU01267	41.7916	49.8413	32.502	42.1429
NCU01268	uce-9	ubiquitin-conjugating enzyme-9	78.211	75.9649	114.819	79.4274	117.906	133.148	88.5936	72.673	118.238	54.956	85.9288	106.738	NCU01268	89.6649	110.16	93.1683	82.541
NCU01269	div-5	nuclear division-34	24.2722	27.2206	27.9392	28.1525	33.9236	35.6336	24.4727	30.2155	38.7463	41.0975	59.8479	72.0991	NCU01269	26.4773	32.5699	31.1448	57.6815
NCU01270	rpd	ribose-phosphate pyrophosphokinase II	9.34202	12.0574	9.94847	11.3187	9.70548	11.131	10.7607	5.49426	10.5439	12.8541	12.3611	16.0127	NCU01270	10.4493	10.7184	8.93296	13.7426
NCU01271	spe-1	Ornithine decarboxylase	173.963	429.194	104.901	183.85	58.1925	56.115	45.7664	145.124	46.4283	114.785	59.571	52.96	NCU01271	236.019	99.3859	79.1062	75.7719
NCU01272	mpr-6	mitochondrial presequence protease	20.361	18.5812	23.6217	18.2039	25.0482	26.1646	34.5898	45.479	44.6233	27.1397	24.432	26.8789	NCU01272	20.8546	23.1389	41.564	26.1502
NCU01273		beta-taxilin	34.1984	39.0848	40.8353	33.1728	39.7875	41.9453	31.2584	57.8562	57.8838	45.4894	50.4057	55.5725	NCU01273	38.0395	38.3019	48.9995	50.4892
NCU01274			36.7364	38.6885	55.0285	40.1665	48.0728	47.6596	37.1696	20.9266	33.5354	37.9515	35.4585	50.7508	NCU01274	43.4845	45.2996	30.5439	41.3869
NCU01275		oxidoreductase	221.307	206.589	279.206	155.045	202.561	245.908	143.874	228.278	133.601	76.1716	37.5047	77.5732	NCU01275	235.701	201.171	168.584	63.7498
NCU01276	nat-5	N-acetyltransferase-5	36.1533	31.2314	45.208	36.3487	39.4933	51.2088	37.9225	21.5027	32.1255	30.1884	21.0597	22.0893	NCU01276	37.5309	42.3503	30.5169	24.4458
NCU01277	ro-16		26.2449	25.244	31.8109	37.1027	48.7487	47.6963	28.5977	42.9505	47.3305	35.7318	31.2547	56.6306	NCU01277	27.7666	44.5159	39.6262	41.2057
NCU01278			27.9279	36.3263	51.5251	32.6885	42.2804	46.3205	24.7167	24.6242	32.0678	33.0199	32.5587	49.3258	NCU01278	38.5931	40.4298	27.1362	38.3015
NCU01279	enr-5	endoplamic reticulum-5	19.4603	9.51859	24.8301	17.2459	32.6034	35.3884	24.5613	29.0024	29.0308	21.3504	22.2805	25.4551	NCU01279	17.9363	28.4125	27.5315	23.0287
NCU01281			10.1896	6.97601	18.7347	12.7251	16.4348	18.911	18.6722	12.1919	15.9096	13.4225	20.5285	14.7901	NCU01281	11.9668	16.0236	15.5912	16.247
NCU01282	vsp-3	vacuolar-sorting protein snf-7	159.222	99.826	107.017	173.892	184.146	184.363	225.627	228.307	236.698	175.266	204.894	175.564	NCU01282	122.021	180.8	230.211	185.241
NCU01283			25.5531	27.1431	25.0105	59.9804	58.1279	50.052	37.6123	17.0527	34.6137	65.8577	49.0086	51.6181	NCU01283	25.9022	56.0535	29.7596	55.4948
NCU01284		Hypothetical protein	18.6172	15.5413	18.2961	28.3065	30.0099	35.9185	33.5998	60.889	50.5934	50.6247	72.0643	56.0861	NCU01284	17.4849	31.4116	48.3607	59.5917
NCU01285			98.1226	68.5356	105.868	95.5683	113.963	120.196	94.7594	102.683	92.6435	71.0105	72.1212	70.7012	NCU01285	90.8419	109.909	96.6953	71.2776
NCU01288			13.2716	15.2783	18.3589	19.611	20.2689	21.0405	15.5313	11.424	23.097	21.9381	24.1781	31.1413	NCU01288	15.6363	20.3068	16.6841	25.7525
NCU01289			23.3969	10.3679	13.0965	10.0378	12.9945	12.1193	9.02526	31.39	9.75195	10.8445	7.31962	7.44237	NCU01289	15.6204	11.7172	16.7224	8.53549
NCU01290	snr-10	centromere/microtubule-binding protein cbf5	31.8597	91.923	29.7429	34.1541	14.3616	18.057	70.5123	56.2666	84.8871	95.8389	84.2909	92.0675	NCU01290	51.1752	22.1909	70.5553	90.7324
NCU01291			43.5335	24.1881	49.4235	31.4701	39.6358	47.7907	36.8641	75.6835	43.8335	65.28	57.8471	69.4077	NCU01291	39.0483	39.6322	52.127	64.1782
NCU01292			2.30618	2.2149	1.68248	2.38927	2.39334	2.71575	3.08006	4.53011	4.43412	4.83502	2.42777	3.05858	NCU01292	2.06785	2.49945	4.01477	3.44046
NCU01294		hydrolase	20.0971	18.5843	19.8567	23.6981	17.9026	15.4237	16.6739	20.5533	21.9479	22.1809	15.9077	24.5887	NCU01294	19.5127	19.0081	19.725	20.8924
NCU01296			90.3038	82.6928	107.171	64.1539	70.3845	77.5086	53.2911	98.2131	62.6314	47.6482	30.3415	41.9209	NCU01296	93.3892	70.6823	71.3785	39.9702
NCU01297			0.973743	0.195681	0.27129	0.154761	0.22178	0.342685	0.283539	0.649914	0.893489	0.507073	0.212753	0.46808	NCU01297	0.480238	0.239742	0.60898	0.395969
NCU01298			191.693	28.6621	25.6682	6.93783	7.90962	8.91757	5.76229	11.2894	3.90327	10.3639	7.31002	5.77363	NCU01298	82.0079	7.92167	6.98499	7.81586
NCU01299			53.2839	46.4695	49.1192	36.6034	39.7928	40.4446	41.0879	14.0249	35.8455	34.2707	26.1711	34.5351	NCU01299	49.6242	38.9469	30.3194	31.6589
NCU01300	his-1	Imidazoleglycerol-phosphate dehydratase	39.271	30.309	39.0204	19.2839	24.8935	24.6956	56.5981	36.541	63.1284	45.8838	33.2173	36.4878	NCU01300	36.2001	22.9577	52.0892	38.5296
NCU01301	crp-88	cytoplasmic ribosomal protein-88	10.2494	35.5376	6.25081	19.3877	5.4816	6.47292	15.2075	31.5663	22.9151	37.2504	50.02	33.5367	NCU01301	17.3459	10.4474	23.2296	40.269
NCU01302		hydrolase	22.2628	17.0411	12.8798	22.1629	21.8807	15.7627	24.7476	36.8657	32.8996	80.815	73.4073	45.3494	NCU01302	17.3945	19.9354	31.5043	66.5239
NCU01303			18.0621	16.7347	22.9409	26.1645	28.4393	27.3621	23.3607	25.2422	29.5883	38.7809	51.6284	43.0973	NCU01303	19.2459	27.322	26.0637	44.5022
NCU01304	mnu-1	mitochondrial nuclease-1	15.9805	24.8861	20.7207	20.4546	19.3174	19.2016	20.8768	8.29099	27.0222	33.9885	56.5669	53.4342	NCU01304	20.5291	19.6579	18.73	47.9965
NCU01305		rhomboid family membrane protein	175.558	161.827	52.5893	229.151	108.727	43.1941	47.976	88.227	42.1872	186.605	98.0816	53.9964	NCU01305	129.991	127.024	59.4634	112.894
NCU01306			62.4986	44.8269	35.2405	62.9593	60.4299	26.2542	25.2444	17.2373	13.2067	57.5276	22.096	22.163	NCU01306	47.522	49.8811	18.5628	33.9289
NCU01307			46.7327	29.965	35.633	38.1711	38.6843	38.807	42.962	30.9136	40.2071	34.4595	32.0848	29.3914	NCU01307	37.4436	38.5541	38.0276	31.9785
NCU01308			0.353755	0.0884466	0.402373	0.606778	0.973338	0.396105	0.902865	0.144359	0.40129	0.331184	0.310319	0.325751	NCU01308	0.281525	0.65874	0.482838	0.322418
NCU01309			27.8116	25.6523	31.4252	33.656	38.1439	31.8106	17.4753	16.2032	19.9558	33.3884	19.7674	29.512	NCU01309	28.2964	34.5368	17.8781	27.5559
NCU01310			38.3083	41.8934	51.5998	45.999	54.8279	58.1031	30.6859	58.4535	59.8875	53.4587	58.3461	80.4904	NCU01310	43.9339	52.9767	49.6756	64.0984
NCU01311			2.59501	4.28236	4.57092	2.1649	2.08488	2.68546	2.71879	3.24878	5.95718	5.25068	6.04677	7.08684	NCU01311	3.81609	2.31175	3.97492	6.1281
NCU01312	rca-1	myb-like DNA-binding protein myb-1	33.2953	169.132	131.55	173.029	191.899	126.516	112.876	236.644	256.602	385.171	382.313	417.988	NCU01312	111.326	163.815	202.041	395.157
NCU01313			0.290613	0.584539	0.34104	0.768893	0.114355	0.467035	0.133875	0.248191	1.17868	0.678993	0.511292	0.536125	NCU01313	0.405397	0.450094	0.520248	0.57547
NCU01314			4.45119	7.41148	6.12559	7.62659	4.55112	6.463	9.30167	14.0702	12.1697	9.28564	15.7581	9.30212	NCU01314	5.99609	6.21357	11.8472	11.4486
NCU01315	gt41-1	UDP-N-acetylglucosaminyltransferase	69.0703	88.3677	45.8852	100.499	48.6469	45.4082	29.6682	108.03	48.6435	65.7392	57.6713	53.3711	NCU01315	67.7744	64.8513	62.1138	58.9272
NCU01317	crp-45	60S ribosomal protein L12	551.013	683.511	630.148	338.143	262.86	309.491	997.097	1018.36	1073.51	576.604	379.543	401.602	NCU01317	621.557	303.498	1029.66	452.583
NCU01318	SEC-23	protein transporter sec-23	203.286	306.793	309.009	249.096	239.383	257.798	118.918	93.0547	154.783	169.166	131.037	194.027	NCU01318	273.029	248.759	122.252	164.743
NCU01319			27.8955	34.9474	38.8257	42.9105	39.7769	39.9745	21.3706	32.0889	27.6838	50.4285	29.7813	37.7373	NCU01319	33.8895	40.8873	27.0477	39.3157
NCU01320	gst-3	glutathione S-transferase	225.484	410.791	425.299	105.232	94.7572	113.148	738.356	278.801	943.467	118.131	32.9374	95.4488	NCU01320	353.858	104.379	653.541	82.1725
NCU01321	trm-60	transport of metals-60	9.64764	10.3471	13.6717	8.85438	8.56679	10.3578	13.7363	7.78269	14.8877	8.35891	8.29648	7.97282	NCU01321	11.2222	9.25967	12.1356	8.20941
NCU01322	tcf-13	transcription factor-13	25.8172	19.7775	26.7117	25.6912	25.6739	29.3959	19.7585	11.0624	23.1794	19.1911	18.4635	21.4735	NCU01322	24.1021	26.9203	18.0001	19.7094
NCU01323	coh	cohesin complex subunit	16.4288	19.3685	25.021	20.8395	20.9334	21.4458	21.8675	15.6218	45.1575	47.067	65.1422	87.8483	NCU01323	20.2728	21.0729	27.5489	66.6859
NCU01324			39.8206	31.7759	32.0355	42.9786	35.9405	45.1598	41.4202	46.1895	52.5893	44.8032	79.6579	45.7836	NCU01324	34.544	41.3596	46.733	56.7482
NCU01325			0.513903	0.386725	0.597618	0.194568	0.606313	1.07226	0.474198	0	0.579715	2.28121	3.83663	1.42064	NCU01325	0.499415	0.624379	0.351304	2.51283
NCU01326			0.454647	1.13891	0.131156	0.172517	0.357564	0.3643	1.78619	0.567502	1.64398	1.27515	0.798151	0.670478	NCU01326	0.574905	0.298127	1.33256	0.914595
NCU01327			58.7447	53.0017	77.5967	56.9779	76.341	83.0014	52.8479	70.4585	74.941	49.8795	49.5672	62.6896	NCU01327	63.1144	72.1067	66.0825	54.0454
NCU01328	ppm-8	transketolase	749.638	741.238	948.253	958.458	1118.65	1153	534.854	386.542	349.692	494.226	310.513	400.515	NCU01328	813.043	1076.7	423.696	401.751
NCU01329			5.62262	5.18232	7.32339	4.91741	6.38541	6.24542	6.78157	5.57305	6.62936	9.05661	11.039	8.58773	NCU01329	6.04278	5.84941	6.32799	9.56112
NCU01330		SacI domain-containing protein	15.4341	14.116	12.1211	22.7077	21.3559	19.6235	23.2586	17.5611	32.4623	51.7933	64.3816	71.3379	NCU01330	13.8904	21.229	24.4273	62.5043
NCU01331	crp-75	snRNP and snoRNP protein	75.1674	194.621	78.0758	130.275	58.0266	75.1069	88.1046	194.146	183.815	145.563	191.386	168.56	NCU01331	115.955	87.8028	155.355	168.503
NCU01332	vma-3	vacuolar ATP synthase proteolipid subunit	498.601	508.163	511.479	631.682	644.131	632.784	455.1	529.371	552.047	584.826	542.036	580.914	NCU01332	506.081	636.199	512.173	569.258
NCU01333	erg-4	Delta(24(24(1)))-sterol reductase	33.0474	40.2005	37.2877	76.4805	82.7906	62.7872	43.6471	38.376	45.5124	125.151	75.1496	117.335	NCU01333	36.8452	74.0194	42.5118	105.878
NCU01334			3.89177	4.14727	7.23299	4.59125	5.11704	4.90835	4.06203	3.4353	3.18446	7.90276	3.84787	5.62203	NCU01334	5.09068	4.87221	3.5606	5.79089
NCU01335	cdc15	cell division control protein 15	22.8015	26.3722	29.8963	33.025	32.9635	35.7721	16.7908	13.0443	14.2078	19.3669	12.2639	19.4823	NCU01335	26.3567	33.9202	14.681	17.0377
NCU01336			18.7986	19.0966	23.6907	29.3559	30.7356	30.492	29.5706	28.7015	44.6072	53.2029	59.4434	63.231	NCU01336	20.5286	30.1945	34.2931	58.6258
NCU01337	fol-3	folate-3	29.6853	24.1398	37.485	25.1759	29.8278	37.0402	25.4638	20.9568	23.1527	31.1995	27.0212	28.3274	NCU01337	30.4367	30.6813	23.1911	28.8494
NCU01338		DUF218 domain-containing protein	27.853	15.7416	31.351	56.7308	68.4726	67.7348	47.4609	45.8222	56.6938	65.0988	66.6197	74.2291	NCU01338	24.9819	64.3127	49.9923	68.6492
NCU01339			35.4367	16.0741	32.6694	20.0613	31.4945	31.4671	26.306	11.4798	20.7666	18.902	14.8297	19.8776	NCU01339	28.0601	27.6743	19.5175	17.8698
NCU01340			16.229	13.5786	12.9963	14.529	19.3371	16.9389	12.4524	38.6733	23.1883	15.1966	18.7311	17.4272	NCU01340	14.268	16.935	24.7713	17.1183
NCU01341	snr-18	small nuclear ribonucleoprotein-18	40.3317	33.0403	47.5815	49.0763	48.0686	49.1482	39.9251	61.6115	61.8697	76.5018	102.998	86.2804	NCU01341	40.3178	48.7644	54.4688	88.5935
NCU01342	erv-25	Cargo adaptors for cellulase enzyme trafficking	225.932	321.582	301.745	281.652	252.293	236.77	137.296	129.225	187.512	215.954	192.258	262.358	NCU01342	283.086	256.905	151.344	223.524
NCU01343		TPR repeat protein	31.9584	27.9951	23.6962	35.228	33.1134	32.3489	48.85	78.303	62.8318	58.7607	78.9381	60.0335	NCU01343	27.8833	33.5634	63.3283	65.9108
NCU01344	mind-2		16.2236	16.7103	26.369	19.0188	25.9659	31.0381	22.022	25.9431	38.5262	38.8132	46.7695	53.6146	NCU01344	19.7676	25.341	28.8305	46.3991
NCU01345	asl-1	ascospore lethal-1	48.7914	49.254	39.4004	53.692	41.2415	39.2759	48.7905	53.7196	69.6775	107.242	177.743	147.034	NCU01345	45.8153	44.7364	57.3959	144.006
NCU01346			0	0.195144	0	0.437797	0	0.870379	0.353	0	1.22107	0.910317	1.36277	0.999652	NCU01346	0.065048	0.436059	0.524691	1.09091
NCU01347			33.526	12.2321	20.0434	20.2443	30.0728	29.4985	38.5313	54.1443	41.1125	89.7211	56.0061	69.3615	NCU01347	21.9338	26.6052	44.596	71.6962
NCU01348	put-3	Agmatinase	0.374736	0.644126	0.86429	1.28578	0.909273	1.1077	1.02129	2.93958	1.62191	1.63247	3.10518	1.85219	NCU01348	0.627717	1.10092	1.86093	2.19662
NCU01349	spa-13	Septal pore-associated protein 13	25.7688	63.9683	18.9865	88.7968	19.3934	19.97	24.3909	17.1038	52.8844	72.3478	148.165	100.194	NCU01349	36.2412	42.7201	31.4597	106.902
NCU01350			0.24335	0.488054	0	0	0.0957038	0.0780659	0.224752	0.407587	0.659336	0.341186	1.49599	0.269151	NCU01350	0.243801	0.0579232	0.430559	0.702109
NCU01351			2.34598	4.14106	2.29912	1.97108	0.921877	0.950024	2.54463	4.6872	2.6301	3.36996	6.10417	5.29721	NCU01351	2.92872	1.28099	3.28731	4.92378
NCU01353	gh16-1	mixed-linked glucanase	76.9904	81.9044	40.4866	38.9365	28.93	28.0694	72.1689	159.887	72.5065	38.3428	19.1474	33.7182	NCU01353	66.4605	31.9786	101.521	30.4028
NCU01355			8.59846	10.2092	4.31701	7.57884	3.72173	2.68938	2.07356	4.76334	1.54689	3.56657	3.38486	2.36649	NCU01355	7.70823	4.66332	2.7946	3.10597
NCU01356			22.6016	9.47622	25.9361	13.1578	24.8959	30.612	15.6216	14.4226	16.2808	4.5458	4.96177	7.92888	NCU01356	19.338	22.8886	15.4417	5.81215
NCU01357			7.0692	1.45562	8.21616	4.90351	9.50659	9.64261	16.9547	12.1127	8.22173	9.28869	20.0689	14.5919	NCU01357	5.58033	8.01757	12.4297	14.6498
NCU01358			3.49646	3.01288	5.19786	3.30355	3.67335	4.70346	4.15144	1.87084	2.11518	3.72594	4.43195	2.91794	NCU01358	3.9024	3.89345	2.71249	3.69194
NCU01360	nuo11.5	NADH:ubiquinone oxidoreductase 11.5kD subunit	290.86	221.044	267.579	248.328	273.043	261.2	268.304	282.31	250.363	325.273	206.396	229.95	NCU01360	259.828	260.857	266.992	253.873
NCU01361			36.2898	50.6826	44.7148	46.5111	42.1111	40.9678	20.4306	24.3097	25.151	28.87	27.0958	35.4312	NCU01361	43.8957	43.1967	23.2971	30.4657
NCU01362	ies-1	Ino eighty subunit 1	27.9445	34.2041	33.9249	37.3474	36.2083	37.8325	26.6469	19.7073	33.3123	57.3403	57.5127	69.6458	NCU01362	32.0245	37.1294	26.5555	61.4996
NCU01364		oxidoreductase	110.416	123.678	152.609	80.4587	97.9262	110.259	133.284	45.0872	79.9616	83.9071	57.2594	93.248	NCU01364	128.901	96.2146	86.111	78.1382
NCU01365	dnl-3	DNA ligase-3	6.91732	4.17234	10.052	4.6955	7.37213	7.71245	7.38736	3.79295	7.70482	10.1011	10.4712	12.6676	NCU01365	7.04723	6.59336	6.29504	11.08
NCU01366	cpr-5		13.302	18.0334	18.9592	22.6629	22.3756	21.6985	13.9049	15.5063	24.1016	31.8601	40.9566	40.5274	NCU01366	16.7649	22.2457	17.8376	37.7814
NCU01367		small nucleolar ribonucleoprotein complex subunit	16.3033	66.062	10.3974	31.2865	9.26142	11.1621	16.9804	26.9872	22.7039	34.3206	44.1328	27.6467	NCU01367	30.9209	17.2366	22.2238	35.3667
NCU01368	pcb-4	proteasome component C11, variant 1, proteasome component C11	171.986	127.336	154.294	166.863	219.11	222.982	181.686	322.301	211.501	170.999	122.977	149.162	NCU01368	151.205	202.985	238.496	147.713
NCU01369	drh-9	ATP-dependent RNA helicase ded-1	168.748	392.911	83.8353	334.233	169.272	127.832	173.334	225.736	210.823	238.649	238.127	218.174	NCU01369	215.165	210.446	203.297	231.65
NCU01370	dno-2		3.98331	4.11182	7.25302	3.69119	4.575	8.09057	6.52734	6.20394	14.885	21.3433	30.2578	35.2868	NCU01370	5.11605	5.45225	9.20543	28.9626
NCU01371		UPF0660 protein	5.94078	6.57121	6.39179	4.56484	6.02433	6.59651	8.08948	7.03583	9.61636	9.70522	7.66817	8.94135	NCU01371	6.30126	5.72856	8.24722	8.77158
NCU01373			1.59899	1.86915	5.04633	3.08788	2.90162	3.5906	1.95574	0.614786	2.96822	4.24221	4.78578	5.75841	NCU01373	2.83816	3.19337	1.84625	4.9288
NCU01374	trm-64	transport of metals-64	13.4176	9.848	15.78	12.0247	13.1404	14.6509	7.58669	2.96704	3.07242	5.61238	1.73155	2.90538	NCU01374	13.0152	13.272	4.54205	3.41644
NCU01375			0.548567	0.737312	4.58106	0.824883	1.87437	1.41342	1.00566	0.322559	0.986421	1.70702	1.28872	1.8918	NCU01375	1.95565	1.37089	0.771546	1.62918
NCU01376	pho-2	Alkaline phosphatase	5.18184	3.91307	5.98185	3.92136	4.50862	5.23324	4.35956	6.74465	5.14685	6.04322	4.3772	6.23743	NCU01376	5.02559	4.55441	5.41702	5.55262
NCU01377	cdc16	anaphase-promoting complex subunit cut9	6.46764	5.17189	9.53904	6.09532	7.57105	7.41703	9.49036	7.61536	13.4264	12.3387	17.992	20.7517	NCU01377	7.05952	7.0278	10.1774	17.0275
NCU01378	aacs-2	acetoacetyl-CoA synthase-2	59.2705	59.6226	51.9382	87.8876	103.333	79.9535	53.2928	69.51	56.9284	167.094	92.0402	116.305	NCU01378	56.9438	90.3913	59.9104	125.146
NCU01379	stk-18	histone acetylase complex subunit Paf400	13.718	16.3655	16.4057	22.5918	17.8395	19.5343	17.7181	12.5058	22.6829	28.0067	25.887	32.1103	NCU01379	15.4964	19.9885	17.6356	28.668
NCU01380		Hypothetical protein	35.2372	6.83421	21.2453	45.522	74.0483	93.9566	15.5906	86.2265	21.291	5.6016	4.28338	7.56448	NCU01380	21.1056	71.1756	41.036	5.81649
NCU01381			60.574	52.0526	64.5447	56.0771	53.3596	67.6496	75.1376	139.827	79.1505	56.898	34.2575	44.2596	NCU01381	59.0571	59.0287	98.0385	45.1384
NCU01382			49.4406	11.5524	21.4166	29.7488	38.796	33.2673	5.41818	20.1157	7.32544	16.5988	9.29655	10.1461	NCU01382	27.4699	33.9374	10.9531	12.0138
NCU01383	asp-5		42.4844	18.8455	44.6665	28.709	33.8351	25.0399	11.4625	37.4784	9.71662	14.4171	5.32489	9.87695	NCU01383	35.3321	29.1947	19.5525	9.87299
NCU01385			9.10479	11.0467	15.0484	19.0435	25.9021	24.3442	9.95434	10.9642	7.44317	11.6542	14.9676	7.89567	NCU01385	11.7333	23.0966	9.45391	11.5058
NCU01386	kts-2	ketoconazole-sensitive 2	99.3002	108.161	83.9428	74.0099	66.6351	55.6473	43.0869	106.235	52.9855	47.2583	24.3484	26.5933	NCU01386	97.1346	65.4308	67.4358	32.7333
NCU01387			10.5308	10.5173	13.6148	13.8276	13.1451	13.8137	11.2473	8.79448	15.0986	24.1938	26.4107	30.3035	NCU01387	11.5543	13.5955	11.7135	26.9693
NCU01388	mnt-1	Alpha-1,2-mannosyltransferase	72.0771	82.8864	87.1406	131.559	122.479	111.332	61.4082	70.3187	112.55	123.518	107.987	150.891	NCU01388	80.7014	121.79	81.4255	127.465
NCU01389		mitogen-activated protein kinase organizer 1	26.8701	16.6098	22.4542	15.3895	16.85	20.8078	21.1067	32.7739	22.1047	23.0665	27.7569	19.8359	NCU01389	21.978	17.6824	25.3284	23.5531
NCU01390	div-31	nuclear division-31	29.9265	24.6733	22.0437	25.3989	22.6741	24.2158	22.4394	49.971	37.0023	30.5145	44.9151	31.7948	NCU01390	25.5478	24.0963	36.4709	35.7415
NCU01391			1584.92	1228.65	562.34	1803.08	1276.47	1059.68	1045.46	1613.1	949.558	1256.72	939.77	1004.3	NCU01391	1125.31	1379.74	1202.71	1066.93
NCU01392			1.81327	0.908349	0.653682	1.03209	1.06949	0.581104	1.25716	2.26266	1.12688	0.847552	0.497333	0.668474	NCU01392	1.1251	0.89423	1.5489	0.67112
NCU01393	gh18-10	class III chitinase	36.3473	34.9869	38.3025	38.4395	38.8364	45.7823	25.1171	47.8798	48.5556	31.852	32.0582	36.3247	NCU01393	36.5456	41.0194	40.5175	33.4116
NCU01394			5.92288	4.52197	5.81592	4.45361	3.44742	3.73514	4.67861	6.18226	5.54365	5.45985	8.23153	4.06061	NCU01394	5.42026	3.87872	5.46817	5.91733
NCU01395		WSC domain-containing protein	55.5149	53.2345	29.7647	131.014	129.042	109.993	76.0112	76.2799	98.2733	105.257	73.0709	79.2799	NCU01395	46.1713	123.35	83.5215	85.8692
NCU01396			1.64168	1.50166	1.05338	2.03016	1.76261	1.43994	0.962197	3.32581	1.47947	3.0692	2.49583	3.19451	NCU01396	1.39891	1.74424	1.92249	2.91985
NCU01397	cpr-2		14.821	5.23164	24.6015	6.23808	18.836	19.7113	17.3427	15.7876	17.979	7.37343	12.7701	13.2885	NCU01397	14.8847	14.9284	17.0364	11.144
NCU01398	thm-1	thiol methyltransferase-1	3.33673	2.48269	4.51525	2.42531	3.10781	4.11259	6.58396	7.02692	6.81626	7.36488	26.1226	13.0023	NCU01398	3.44489	3.21524	6.80905	15.4966
NCU01399		short chain dehydrogenase/reductase family protein	95.7787	58.3934	77.6387	57.3906	66.186	71.4528	81.542	86.1882	69.338	116.851	84.8998	79.5743	NCU01399	77.2703	65.0098	79.0227	93.775
NCU01400			155.584	395.634	117.479	601.426	343.853	284.146	129.265	6.13245	30.0228	138.881	95.4081	62.4855	NCU01400	222.899	409.808	55.1399	98.9249
NCU01401	tob38	mitochondrial outer membrane protein	13.3587	12.7821	18.5559	17.241	17.2991	19.364	15.0336	18.2679	19.4982	21.5504	19.7341	19.4137	NCU01401	14.8989	17.9681	17.5999	20.2328
NCU01402	iad-2	indoleamine dioxygenase-2	20.0093	3.25755	2.20424	8.63439	23.1433	10.5258	6.06213	1.72858	19.8116	4.60236	15.3704	10.4152	NCU01402	8.49038	14.1012	9.20077	10.1293
NCU01403		GPI anchored protein	12.094	9.51598	13.7224	34.0445	38.1955	38.914	24.1381	14.8031	34.9405	47.1246	56.2851	50.8039	NCU01403	11.7774	37.0513	24.6272	51.4045
NCU01404	rmt-6	RNA methyltransferase-6	4.46522	9.60509	4.7746	7.85723	5.82424	4.97112	5.40573	4.47357	6.22638	7.5518	6.02078	5.75389	NCU01404	6.28164	6.21753	5.36856	6.44216
NCU01407			1.44257	0.685075	1.44555	0.606232	0.952258	1.17046	1.16743	2.41532	1.53122	0.585354	1.06316	0.963472	NCU01407	1.19107	0.909651	1.70466	0.870662
NCU01408	csn-3	COP9 signalosome subunit 3	31.5773	22.5684	51.7177	26.1877	47.8842	54.1803	33.4875	39.0828	38.3853	31.6991	26.6625	43.0707	NCU01408	35.2878	42.7507	36.9852	33.8108
NCU01409		ran-binding protein	50.54	39.2003	53.8983	59.2759	75.2324	74.5826	56.3809	40.7966	42.4746	61.5029	56.3313	59.2276	NCU01409	47.8796	69.697	46.5507	59.0206
NCU01410		DUF1711 domain-containing protein	64.6745	91.7328	61.8282	99.093	81.1002	86.0793	78.3939	77.5217	86.4582	139.077	159.204	163.466	NCU01410	72.7452	88.7575	80.7913	153.915
NCU01411	mdr-9	multi-drug resistance-9	5.56613	5.11963	9.5932	5.36094	6.60482	8.08691	7.6119	6.79499	6.49053	6.32528	6.09778	6.63306	NCU01411	6.75965	6.68422	6.96581	6.35204
NCU01412	pro-3	Glutamate-5-semialdehyde dehydrogenase	32.9536	30.4164	37.1892	25.1576	26	26.4453	28.9762	31.6454	30.8345	31.3717	26.0055	25.5743	NCU01412	33.5197	25.8676	30.4854	27.6505
NCU01413	mcl-1	myosin-1	2.48152	4.07337	3.29638	7.08737	9.47199	8.78414	0.638428	14.0069	5.93793	4.6672	9.78449	19.2751	NCU01413	3.28376	8.44783	6.86108	11.2423
NCU01414	asm-1	ascospore maturation 1 protein	167.421	234.807	229.97	637.152	475.437	640.665	83.3586	152.7	134.523	139.832	149.096	205.218	NCU01414	210.732	584.418	123.527	164.715
NCU01415			1.55354	2.98003	1.00296	8.97666	5.16313	2.32772	0.278647	0.190992	1.52538	1.17697	0.733467	1.1868	NCU01415	1.84551	5.48917	0.665006	1.03241
NCU01416			12.0567	14.0693	17.0943	25.977	26.2174	22.1596	8.4426	12.9954	8.54192	10.1011	7.45239	6.18198	NCU01416	14.4068	24.7847	9.99329	7.91182
NCU01417	prp-1	propionate-CoA ligase	155.856	109.617	173.645	99.8822	146.941	165.373	121.6	83.1739	99.6933	104.002	50.6022	104.092	NCU01417	146.373	137.399	101.489	86.232
NCU01418	ccg-6	clock-controlled gene-6	2653.32	2895.85	1865.29	2048.23	1308.22	1162.2	2117.84	3085.98	2265.67	2879.39	1739	2461.18	NCU01418	2471.48	1506.21	2489.83	2359.86
NCU01419	apg-12	quinone oxidoreductase	49.2637	21.5222	40.2205	23.9212	28.8004	29.1302	41.1222	67.4227	53.7642	71.3503	70.7482	66.3904	NCU01419	37.0021	27.2839	54.103	69.4963
NCU01420			310.611	415.897	338.572	235.295	183.491	198.82	238.869	220.271	300.891	201.109	141.09	221.596	NCU01420	355.027	205.869	253.344	187.932
NCU01421			11.7655	33.5815	20.3161	19.9311	16.3342	23.0601	17.4262	21.1293	36.2855	55.803	51.3789	61.0055	NCU01421	21.8877	19.7751	24.947	56.0625
NCU01422	mbf1	multiprotein-bridging factor 1	353.709	460.911	318.73	405.152	302.124	291.609	456.573	507.064	641.974	319.644	295.763	344.346	NCU01422	377.783	332.962	535.204	319.917
NCU01423			4.88829	5.88061	9.06445	6.13105	6.37356	6.91485	7.28613	5.10851	7.62721	8.52925	7.19578	6.74654	NCU01423	6.61112	6.47315	6.67395	7.49052
NCU01424		DUF636 domain-containing protein	696.451	511.715	531.993	772.173	795.126	815.904	800.853	715.39	668.703	768.104	405.109	559.903	NCU01424	580.053	794.401	728.315	577.705
NCU01425			155.427	132.77	127.074	90.6036	78.8426	91.9365	143.399	410.687	138.107	121.087	107.284	125.858	NCU01425	138.424	87.1276	230.731	118.076
NCU01426			33.4885	24.7819	35.6219	25.4779	28.4107	31.3615	26.9183	48.7339	38.3019	22.5304	21.6757	27.5453	NCU01426	31.2974	28.4167	37.9847	23.9171
NCU01427	al-3	Geranylgeranyl pyrophosphate synthetase	146.132	93.3037	212.784	364.699	577.329	667.274	750.363	159.431	691.087	1257.44	1424.85	1208.58	NCU01427	150.74	536.434	533.627	1296.96
NCU01428	pur-2	purine-2	520.295	368.254	115.589	453.37	259.383	150.928	188.127	610.87	157.666	119.583	81.2704	58.3009	NCU01428	334.713	287.894	318.887	86.3846
NCU01429	ser-7	phosphoserine aminotransferase	102.727	93.9676	56.3588	107.444	70.8682	65.7912	70.6492	135.369	63.5683	58.3955	34.5828	36.2865	NCU01429	84.3513	81.3679	89.8622	43.0882
NCU01430			60.7973	33.3433	96.0015	44.0477	97.1793	110.613	33.2625	12.7727	9.20856	28.1111	11.2127	22.161	NCU01430	63.3807	83.9468	18.4146	20.4949
NCU01431	bni1	cytokinesis protein sepA	34.8122	33.8385	38.7359	43.9459	40.3986	37.9786	33.1531	32.3781	44.0198	55.8272	44.5151	63.4413	NCU01431	35.7955	40.7744	36.517	54.5945
NCU01432			76.4243	103.406	52.6278	119.033	72.185	51.949	68.2961	108.714	106.267	87.2504	76.793	93.7582	NCU01432	77.486	81.0558	94.4256	85.9338
NCU01433	ppt-1	serine/threonine-protein phosphatase 5	39.0937	45.6332	42.4043	38.8316	37.4512	38.5906	48.8673	36.3904	67.1265	57.1593	69.8303	68.5533	NCU01433	42.3771	38.2911	50.7947	65.1809
NCU01434			28.7549	23.1345	24.8641	22.6142	26.696	25.4929	21.9633	11.0431	16.8025	20.6191	16.1404	19.0819	NCU01434	25.5845	24.9343	16.603	18.6138
NCU01435	stk-1	serine/threonine-protein kinase bur-1	20.4695	20.8912	25.2911	31.9384	31.448	31.9766	21.3352	26.2166	32.3579	45.0979	50.8052	53.9978	NCU01435	22.2173	31.7877	26.6366	49.967
NCU01436		questionable protein	733.865	694.014	782.496	692.048	641.139	626.656	622.531	440.598	565.283	721.387	529.616	588.924	NCU01436	736.792	653.281	542.804	613.309
NCU01438	naf-1	nucleosome assembly protein	630.688	699.51	515.571	692.015	519.587	520.525	533.658	628.805	694.218	664.085	553.707	694.354	NCU01438	615.257	577.376	618.894	637.382
NCU01439	ser-2	D-3-phosphoglycerate dehydrogenase 1	38.6885	49.0837	43.4606	56.083	47.1066	48.0294	53.6794	66.6129	59.6299	49.1376	64.4522	40.9241	NCU01439	43.7442	50.4063	59.9741	51.5046
NCU01440	myo-2	myosin-2	57.7706	61.9634	66.4089	86.9449	85.1698	83.1875	42.7669	30.2093	46.3919	61.8694	44.6401	77.4957	NCU01440	62.0476	85.1007	39.7894	61.3351
NCU01441	pur-3	purine-3	37.5947	30.5263	40.3542	39.8533	39.5876	41.3843	46.3013	30.3055	40.2066	32.6568	24.7265	25.1087	NCU01441	36.1584	40.2751	38.9378	27.4974
NCU01442		DUF1671 domain-containing protein	23.4714	31.6077	34.3936	29.5578	27.2984	27.865	12.6809	7.36054	11.1555	18.4242	13.0112	15.6028	NCU01442	29.8242	28.2404	10.399	15.6794
NCU01443	ser-8	seryl-tRNA synthetase	168.66	148.265	167.066	133.106	142.654	155.785	152.905	103.425	133.478	132.009	63.8828	97.0094	NCU01443	161.331	143.848	129.936	97.6338
NCU01444	gtp-19	Rheb small monomeric GTPase RhbA	237.036	435.576	85.681	475.429	182.602	119.907	135.788	339.413	261.952	300.27	358.344	347.908	NCU01444	252.764	259.313	245.718	335.507
NCU01445			25.1252	24.054	28.2084	25.3802	24.7771	20.929	19.2554	19.5761	19.0995	26.4501	28.1298	28.4357	NCU01445	25.7959	23.6954	19.3103	27.6719
NCU01446	uc-4	uracil phosphoribosyltransferase	60.5581	32.8256	40.865	33.683	47.5367	47.4588	32.8181	28.8047	20.6624	21.7985	13.3482	17.7637	NCU01446	44.7495	42.8928	27.4284	17.6368
NCU01447			74.0346	69.8653	69.1246	74.7558	71.7755	65.9679	83.4724	93.7201	94.341	91.3347	88.543	84.7048	NCU01447	71.0082	70.8331	90.5112	88.1942
NCU01448			0.811884	0.135922	1.10993	0.102441	0.95797	0.86883	0.499706	0	0.122156	0	0.237915	0.199948	NCU01448	0.685913	0.64308	0.207287	0.145954
NCU01449	rib-3	GTP cyclohydrolase II, variant 1, GTP cyclohydrolase II	147.345	59.29	75.6367	156.967	200.139	164.857	284.331	130.787	109.835	118.425	196.673	116.439	NCU01449	94.0905	173.988	174.984	143.846
NCU01450			5.59465	1.71614	2.37224	8.49115	8.25999	3.36682	2.11076	3.42192	2.37382	2.24164	2.30511	2.77815	NCU01450	3.22768	6.70599	2.6355	2.44163
NCU01451			559.039	763.902	486.463	1295.8	922.947	806.517	300.518	451.497	251.5	379.312	217.394	319.669	NCU01451	603.135	1008.42	334.505	305.458
NCU01452	crp-8	eS1	816.394	1118.98	1167.23	549.075	477.954	590.452	1170.83	918.653	1183.97	942.553	574.483	690.683	NCU01452	1034.2	539.161	1091.15	735.906
NCU01453	gtp-27	guanine triphosphate binding-27	67.6348	57.5385	63.5523	75.1467	67.8613	69.5148	47.2015	42.6727	40.0632	53.4113	41.8436	41.0901	NCU01453	62.9085	70.8409	43.3125	45.4483
NCU01454		mitochondrial hydrolase	28.4621	25.7047	27.6459	37.4997	35.9396	31.8831	30.9639	29.9409	27.9172	25.1038	27.8983	21.768	NCU01454	27.2709	35.1075	29.6073	24.9234
NCU01455		Signal recognition particle protein	51.0795	47.8496	69.8049	50.5479	64.6588	74.5446	41.9686	34.9801	46.7522	38.7325	29.5065	43.4493	NCU01455	56.2447	63.2504	41.2336	37.2294
NCU01456		DUF250 domain membrane protein	66.2566	115.871	48.1173	111.45	55.0901	46.5484	34.283	95.0217	47.2031	139.264	105.244	129.067	NCU01456	76.7482	71.0294	58.8359	124.525
NCU01457	uth-9	ubiquitin terminal hydrolase-9	18.4611	65.0246	18.8587	34.4403	19.3267	19.7742	15.1612	21.7297	18.4084	52.8756	52.2768	56.1022	NCU01457	34.1148	24.5137	18.4331	53.7515
NCU01458			23.5602	73.5539	14.58	40.7069	11.7372	13.5305	27.9747	42.6172	26.9006	43.0424	57.4851	40.9959	NCU01458	37.2314	21.9915	32.4975	47.1745
NCU01459	ts	tan spore protein	36.5248	26.979	22.0014	34.9402	36.1822	39.1136	69.1081	52.7816	74.5586	138.787	335.813	323.14	NCU01459	28.5017	36.7453	65.4828	265.913
NCU01460	rpa-3	replication protein A-3	66.7511	45.4697	53.9961	51.1452	57.2918	55.1435	82.5341	72.7977	79.9631	120.733	188.827	169.544	NCU01460	55.4056	54.5268	78.4316	159.701
NCU01461			15.0072	10.5979	22.6346	17.2466	23.069	27.9535	19.6192	10.8379	37.6804	31.0107	47.7315	67.4568	NCU01461	16.0799	22.7564	22.7125	48.733
NCU01462			0.376847	0.225858	0.765813	0.230396	1.00691	0.578193	0.84128	0.974735	0.616885	0.35311	0.528808	0.610356	NCU01462	0.456172	0.605166	0.810967	0.497425
NCU01463			9.11962	5.71832	16.8115	11.4441	15.6141	23.7928	7.27055	10.1663	12.2416	7.82081	5.96046	10.2718	NCU01463	10.5498	16.9503	9.89283	8.01767
NCU01464	wal-1	zinc carboxypeptidase	42.8143	30.4611	41.7065	41.6756	50.9019	55.0236	52.736	61.7696	86.8588	68.7429	110.062	103.873	NCU01464	38.3273	49.2004	67.1215	94.2261
NCU01465			16.1993	19.8661	19.0543	21.8422	22.6747	22.3864	17.9145	32.9842	27.2517	27.6228	35.8371	56.7311	NCU01465	18.3732	22.3011	26.0501	40.0637
NCU01466	spa-5	Septal pore-associated protein 5	8.4705	13.5449	14.7143	12.0262	12.8188	16.202	10.5764	10.4773	23.9492	18.6201	22.4189	34.8684	NCU01466	12.2432	13.6823	15.001	25.3025
NCU01467	nuo10.4	NADH:ubiquinone oxidoreductase 10.4kD subunit	498.475	475.887	512.915	413.393	435.452	453.506	413.253	579.677	414.846	446.346	240.386	325.784	NCU01467	495.759	434.117	469.258	337.505
NCU01468	eif2B-delta	translation initiation factor eIF-2B subunit delta	35.8181	30.8391	42.6907	29.5764	33.6294	40.4084	44.7648	57.3427	51.8053	31.0408	33.1178	31.9868	NCU01468	36.4493	34.5381	51.3043	32.0485
NCU01469			19.1454	13.0018	22.9857	8.32726	20.4575	24.1407	32.6591	40.6239	50.6487	16.0956	15.3311	22.7861	NCU01469	18.3777	17.6418	41.3106	18.0709
NCU01470	vac8	vacuolar protein 8	90.9284	88.073	94.1795	144.739	140.997	154.599	110.901	104.442	134.037	179.758	230.291	234.01	NCU01470	91.0603	146.778	116.46	214.686
NCU01471	snf4-1	AMPK gamma subunit	37.3298	33.3313	39.7747	58.1804	63.7414	72.5446	49.157	28.9322	56.5039	108.756	147.915	144.285	NCU01471	36.8119	64.8221	44.8644	133.652
NCU01472			2.25708	1.5916	2.76021	3.53909	4.12423	4.65118	3.71096	1.58952	5.25648	6.66349	10.3549	9.41568	NCU01472	2.20297	4.10483	3.51899	8.81135
NCU01473	mrp-51	mitochondrial large ribosomal subunit YmL35	29.2769	35.7322	33.9218	26.8433	24.1211	27.4309	38.3758	37.5524	46.9749	36.2305	42.4021	35.1393	NCU01473	32.977	26.1318	40.9677	37.924
NCU01474	mrp-54	60S ribosomal protein L4	37.9258	42.2368	40.8385	29.9198	32.1469	35.4093	47.023	41.0089	59.1398	45.2914	44.2078	42.475	NCU01474	40.3337	32.492	49.0572	43.9914
NCU01475			58.9889	135.306	42.2657	102.856	47.7171	46.7675	36.4689	23.1734	44.4861	74.6874	80.0591	65.2961	NCU01475	78.8536	65.7802	34.7095	73.3475
NCU01476			31.2785	37.8246	30.2037	43.7343	33.2007	30.5407	19.4967	25.1655	18.2274	28.6756	16.1095	20.2762	NCU01476	33.1023	35.8252	20.9632	21.6871
NCU01477			127.788	158.161	87.2582	157.794	107.639	102.288	80.3799	214.592	97.236	139.955	98.8759	107.101	NCU01477	124.402	122.574	130.736	115.311
NCU01478		fungal specific transcription factor domain-containing protein	40.1445	26.1903	32.6202	41.0795	40.1272	42.0847	18.008	25.2714	20.4515	23.8472	22.7425	26.3355	NCU01478	32.985	41.0971	21.2436	24.3084
NCU01479	map-1	matrix AAA protease MAP-1	45.5779	53.1772	41.8977	36.8151	41.3578	38.7497	72.9524	131.178	90.0874	52.8846	48.8063	59.0157	NCU01479	46.8842	38.9742	98.0727	53.5689
NCU01480		anion exchange family protein	15.3956	17.5646	11.7015	20.4767	18.0113	14.1945	13.0851	10.9799	12.8951	28.3605	20.2899	20.7185	NCU01480	14.8872	17.5609	12.3201	23.123
NCU01481	aap-14	Predicted transporter	48.3626	56.2475	46.3434	58.4107	48.4456	45.2023	30.8604	53.4584	41.8201	49.1423	44.061	37.2012	NCU01481	50.3178	50.6862	42.0463	43.4682
NCU01483			710.236	328.623	378.087	523.11	529.781	520.001	1159.14	807.143	1229.76	360.704	701.018	406.881	NCU01483	472.315	524.297	1065.35	489.535
NCU01484	rho-1	Rho-type GTPase	968.526	975.706	885.007	1519.11	1411.27	1374.5	836.408	938.728	1028.29	1040.15	958.12	1221.77	NCU01484	943.08	1434.96	934.475	1073.35
NCU01485	mrp-42		37.2217	41.782	42.7474	37.3524	32.259	34.554	42.2882	38.3973	43.1925	37.843	32.6628	31.8763	NCU01485	40.5837	34.7218	41.2927	34.1274
NCU01486		IKI3 family protein	19.3441	15.2407	28.207	17.5487	21.0024	25.137	16.7804	10.4852	11.0454	14.2115	6.45467	9.7999	NCU01486	20.9306	21.2294	12.7703	10.1554
NCU01487			630.885	170.567	533.357	499.884	871.252	1224.36	747.261	520.882	395.261	162.61	112.182	216.797	NCU01487	444.936	865.166	554.468	163.863
NCU01488			30.8414	22.373	34.1529	12.622	19.2278	20.6598	13.6972	11.6658	10.7168	7.30676	5.10706	9.36784	NCU01488	29.1224	17.5032	12.0266	7.26055
NCU01489	hpt-1	histidine phosphotransferase-1	240.519	139.962	194.481	116.489	125.725	132.834	139.633	230.519	147.649	67.7876	51.8677	60.4043	NCU01489	191.654	125.016	172.6	60.0198
NCU01490			8.50103	4.5107	9.90258	4.7221	6.53047	7.92997	13.1736	12.1376	10.3431	5.68218	8.3026	7.60816	NCU01490	7.6381	6.39418	11.8848	7.19765
NCU01491			6.5143	5.33979	8.73272	4.91579	5.01258	5.9282	5.02433	6.1812	5.70523	5.48964	6.50509	7.19028	NCU01491	6.86227	5.28552	5.63692	6.395
NCU01493			14.9258	5.0447	20.0316	11.2133	21.1245	36.8249	15.8455	17.4427	12.7557	11.6214	13.3925	12.3258	NCU01493	13.334	23.0542	15.348	12.4466
NCU01494	sut-3	MFS sugar transporter	7.51768	4.14463	5.94357	6.94785	9.96702	10.6409	23.1307	11.2608	15.0694	24.1634	79.3785	63.8212	NCU01494	5.86863	9.18527	16.487	55.7877
NCU01495			0.083126	0.13779	0.0609132	0.0427376	0.0869934	0.0882928	0.28586	0.129824	0.45712	0.807429	3.4481	1.6892	NCU01495	0.0939432	0.0726746	0.290935	1.98157
NCU01496	stc1	siRNA to chromatin	7.91773	11.3881	11.9955	8.2799	9.38415	9.31225	8.39935	5.55594	7.3799	27.6498	8.1493	17.8944	NCU01496	10.4338	8.9921	7.11173	17.8978
NCU01498	prk-8	serine/threonine-protein kinase MAK	165.123	219.956	173.533	216.668	167.29	152.293	138.451	144.711	156.393	249.777	182.8	213.697	NCU01498	186.204	178.75	146.518	215.425
NCU01499	KIAA0417	Hypothetical protein	27.9293	18.7378	15.3663	27.1524	16.683	16.9632	11.9113	75.7436	18.1558	13.9472	9.29787	7.90034	NCU01499	20.6778	20.2662	35.2703	10.3818
NCU01500	nic-10	nicotinic acid-10	56.5955	40.027	51.2488	57.4548	62.2121	59.9399	97.6599	36.5778	94.6031	75.3626	153.691	126.162	NCU01500	49.2904	59.8689	76.2803	118.405
NCU01501		mitochondrial peptidyl-tRNA hydrolase Pth2	125.864	173.922	97.0181	206.6	127.353	106.15	115.132	117.678	108.087	133.197	170.124	131.089	NCU01501	132.268	146.701	113.633	144.803
NCU01502		small nucleolar ribonucleoprotein complex subunit	3.99748	18.8966	1.96666	6.24396	1.58516	2.11186	5.70583	8.78178	7.38625	11.453	19.2928	9.52601	NCU01502	8.2869	3.31366	7.29129	13.4239
NCU01503	rrm-8	rRNA maturation-8	6.7351	21.5374	5.60155	10.3138	5.50629	4.8931	10.1249	17.7028	8.51413	16.4294	19.4053	9.78027	NCU01503	11.2914	6.9044	12.1139	15.205
NCU01504		calcineurin binding protein	1834.41	2565.35	395.339	2717.72	695.358	232.824	533.8	998.524	259.621	1403.24	645.701	366.518	NCU01504	1598.37	1215.3	597.315	805.153
NCU01505			4.98452	4.31432	6.4791	6.30367	5.93712	4.37121	6.13581	5.05912	5.39794	8.68581	6.43509	4.27019	NCU01505	5.25931	5.53734	5.53096	6.4637
NCU01506	rrg9		28.5675	64.339	15.7393	76.3646	20.1996	16.7157	15.4279	20.1026	15.9694	31.3526	23.2853	13.2812	NCU01506	36.2153	37.76	17.1666	22.6397
NCU01509			161.779	132.851	97.012	239.051	115.561	105.57	77.1831	292.175	149.121	152.904	102.968	113.018	NCU01509	130.547	153.394	172.826	122.963
NCU01510	mup-3	meiotically up-regulated-3	56.3529	63.3974	45.3396	111.08	55.7244	52.7491	158.059	121.353	290.439	421.787	554.692	531.91	NCU01510	55.03	73.1843	189.951	502.796
NCU01511	ure-3	urease accessory protein UreG	64.0808	28.2037	46.8655	40.8093	54.2481	51.5647	80.8019	53.8321	55.1471	42.6807	21.3341	26.6128	NCU01511	46.3834	48.874	63.2604	30.2092
NCU01512		phenylalanyl-tRNA synthetase	23.2501	22.2272	23.901	14.4735	11.9373	15.3897	19.5546	26.51	19.1206	29.6231	23.5955	18.7857	NCU01512	23.1261	13.9335	21.7284	24.0014
NCU01514	mic-3	mitochondrial dicarboxylate carrier	16.106	11.122	5.7808	8.78393	6.35084	5.15032	13.2972	7.35082	10.1349	21.6559	23.6789	12.4073	NCU01514	11.0029	6.7617	10.261	19.2474
NCU01515	rpo-8	DNA-directed RNA polymerase II polypeptide	58.6634	64.3276	71.2123	59.4468	59.0245	58.7289	47.9867	47.51	74.6095	84.4349	82.5998	96.4622	NCU01515	64.7344	59.0667	56.7021	87.8323
NCU01516	Mge1:Mt	mitochondrial co-chaperone GrpE	37.631	60.5581	38.3756	41.7433	22.4272	29.2936	59.4174	44.0757	57.0261	57.6604	55.8557	51.8732	NCU01516	45.5216	31.1547	53.5064	55.1298
NCU01517	gla-1	Glucoamylase	184.243	111.769	74.6343	414.52	353.363	320.836	307.153	780.432	425.054	667.349	832.868	775.481	NCU01517	123.549	362.906	504.213	758.566
NCU01519			7.27588	3.25038	6.37727	5.41164	2.1545	1.69841	5.57885	69.1923	8.82391	8.91766	7.31924	5.30298	NCU01519	5.63451	3.08818	27.865	7.17996
NCU01520			6.27667	3.50996	4.61305	3.29473	4.08245	5.34282	7.02401	6.26297	5.77853	3.15907	4.66389	1.78018	NCU01520	4.79989	4.24	6.35517	3.20105
NCU01521		ThiJ/PfpI family protein	9.2382	5.61935	6.56111	7.37538	9.11805	6.87529	5.85082	4.95252	3.57413	5.62381	4.66318	3.06034	NCU01521	7.13955	7.78958	4.79249	4.44911
NCU01522	cdp-3	chromodomain protein-3	7.15843	6.20259	8.31503	7.34274	5.23515	5.63751	5.55461	2.16603	4.93453	8.63784	8.39473	6.53428	NCU01522	7.22535	6.0718	4.21839	7.85561
NCU01523	gtp-11	guanine triphosphate binding-11	347.988	336.939	277.751	430.667	359.853	324.469	253.675	371.089	396.093	431.847	375.212	415.979	NCU01523	320.893	371.663	340.286	407.68
NCU01524	rbg-50	ribosome biogenesis-50	27.6702	76.1936	25.1908	42.9184	18.1012	21.3777	31.5801	23.8603	35.7271	52.3044	61.3153	57.8365	NCU01524	43.0182	27.4657	30.3892	57.1521
NCU01525	hda-1	histone deacetylase HDA1	13.782	17.2952	17.7982	18.0957	19.8711	20.2152	15.0259	6.87405	18.3535	29.0423	30.5942	30.4161	NCU01525	16.2918	19.394	13.4178	30.0175
NCU01526			9.34252	5.3862	9.2038	8.11975	6.04989	8.08211	11.0726	8.17263	16.5275	7.41037	11.4115	8.51947	NCU01526	7.97751	7.41725	11.9242	9.11379
NCU01527		Septal pore-associated protein, putative	14.3164	13.8469	14.9722	18.6553	20.0619	19.651	11.4637	13.4939	18.353	16.9454	20.4848	23.4559	NCU01527	14.3785	19.4561	14.4369	20.2954
NCU01528	gpd-1	glyceraldehyde 3-phosphate-dehydrogenase	3259.59	1502.34	1805.28	1214.1	1340.13	1531.16	2667.41	4652.18	2332.04	886.503	502.545	552.926	NCU01528	2189.07	1361.8	3217.21	647.325
NCU01529			10.4438	7.24746	13.7349	3.11463	7.77265	6.99534	7.05471	16.1342	3.20024	4.73495	4.24341	2.87194	NCU01529	10.4754	5.96087	8.7964	3.9501
NCU01530			1.42036	0.317878	1.30492	1.31051	1.61629	1.32084	3.63037	6.26717	0.568815	0.590051	1.80588	0.9325	NCU01530	1.01439	1.41588	3.48878	1.10948
NCU01531			0	0	0	0	0	0	0	0.0404828	0.0713808	0	0	0	NCU01531	0	0	0.0372879	0
NCU01532	HP	Hypothetical protein	0	0	0	0.055833	0	0	0.0339553	0	0.0663699	0	0	0	NCU01532	0	0.018611	0.0334417	0
NCU01534			35.3021	33.468	38.6678	40.7391	35.3875	34.1603	39.9563	26.4157	56.1338	53.041	59.0347	65.2979	NCU01534	35.8127	36.7623	40.8352	59.1246
NCU01535	pex33	PEX33	76.3221	106.581	64.9085	149.175	99.5877	86.1292	71.9146	104.119	86.0579	144.734	144.787	136.311	NCU01535	82.6037	111.63	87.3638	141.944
NCU01536			0.564306	0	0.449838	0.282784	1.18684	0.363941	1.55106	4.00081	1.86013	0.526868	2.65216	1.25207	NCU01536	0.338048	0.611189	2.47067	1.47704
NCU01539	ap3-4	GEF	23.1437	21.7723	27.6665	31.4813	33.787	40.5146	18.6061	34.9863	32.3706	33.2687	43.0236	42.7008	NCU01539	24.1942	35.261	28.6543	39.6644
NCU01540	pho-6	SPX domain-containing protein	55.7105	62.4096	59.0128	73.4561	71.161	78.8418	37.0348	59.618	40.5547	60.9461	50.946	48.8236	NCU01540	59.0443	74.4863	45.7358	53.5719
NCU01541			89.8505	71.8592	84.0578	97.0508	92.7458	85.9144	123.342	60.8315	123.017	87.9061	96.2311	94.7506	NCU01541	81.9225	91.9037	102.397	92.9626
NCU01542			21.0073	20.6916	18.7871	26.0866	20.8958	20.172	17.4629	18.395	22.4868	33.9857	32.5217	36.1443	NCU01542	20.162	22.3848	19.4483	34.2172
NCU01543	ff-1	PTAB	45.1635	60.9785	43.5243	73.851	58.7009	58.9069	46.863	43.786	59.5506	78.7239	83.4246	92.3644	NCU01543	49.8888	63.8196	50.0666	84.8376
NCU01545	atg-8	autophagy protein 8	1069.39	622.691	671.307	1268.57	1369.37	1189.29	1464.87	1863.63	1429.76	1125.21	1424.04	1264.45	NCU01545	787.795	1275.74	1586.09	1271.23
NCU01546	ppy-5	porphyrin-5	162.852	93.5643	53.5514	69.1674	62.0605	83.3221	364.494	816.321	366.752	43.162	35.9185	35.5212	NCU01546	103.322	71.5167	515.856	38.2006
NCU01547	rpn-8	26S proteasome subunit rpn-8	130.98	87.3464	126.745	107.807	133.188	131.952	152.799	138.033	140.799	123.142	97.3198	119.376	NCU01547	115.024	124.315	143.877	113.279
NCU01548			616.873	446.498	535.509	831.881	861.575	896.05	617.796	643.89	743.825	591.959	680.229	608.718	NCU01548	532.96	863.169	668.504	626.968
NCU01549			31.2597	39.2052	35.5344	48.1174	44.9018	41.577	22.5358	21.2819	31.2235	36.3719	25.6454	44.2195	NCU01549	35.3331	44.8654	25.0137	35.4123
NCU01550	adk-1	adenylate kinase cytosolic	78.0385	84.8324	107.616	43.4763	27.9739	31.4542	89.2836	36.5949	90.3357	122.199	140.407	115.202	NCU01550	90.1624	34.3015	72.0714	125.936
NCU01551			67.8739	59.3046	63.4459	72.6608	62.4008	55.1639	76.1068	129.129	114.386	95.5448	111.326	85.7675	NCU01551	63.5415	63.4085	106.541	97.5462
NCU01552	crp-28	uS12	544.841	645.261	632.693	331.62	259.941	316.636	861.461	799.314	902.484	494.484	380.731	381.36	NCU01552	607.598	302.733	854.42	418.859
NCU01553	coq-2	para-hydroxybenzoate-polyprenyltransferase Coq2	6.75758	4.45358	4.2497	2.59562	3.41783	2.63644	3.24996	6.18825	3.77478	4.99792	8.99391	7.05071	NCU01553	5.15362	2.88329	4.40433	7.01418
NCU01554	dmm-1	JmjC domain-containing protein	15.8943	24.4473	26.7143	15.726	13.9761	17.712	13.6124	9.85701	18.2322	23.1656	33.6861	34.157	NCU01554	22.352	15.8047	13.9005	30.3362
NCU01555			321.669	126.944	162.768	149.526	168.267	133.713	369.681	482.704	289.855	435.557	654.577	410.94	NCU01555	203.794	150.502	380.747	500.358
NCU01559			412.858	685.179	170.392	651.258	228.238	147.824	88.0068	144.989	123.054	174.135	129.295	186.779	NCU01559	422.81	342.44	118.683	163.403
NCU01560			1104.46	1290.54	351.805	1883.81	612.124	401.683	371.066	747.703	498.116	442.856	378.026	437.052	NCU01560	915.602	965.872	538.962	419.311
NCU01561			0	0	0	0.0284743	0	0	0	0	0	0	0	0.0271689	NCU01561	0	0.00949145	0	0.00905631
NCU01562		2,4-dichlorophenoxyacetate alpha-ketoglutarate dioxygenase	0.690825	0.23005	0.260181	0.293225	0.301618	0.294451	0.214145	1.11793	0.628112	0.863001	1.48105	0.904213	NCU01562	0.393685	0.296431	0.653395	1.08276
NCU01563	rpo-30	RNA polymerase-30	18.3949	13.3473	17.6304	22.433	20.7761	19.5361	16.8537	22.7024	20.0727	42.0241	39.7616	27.409	NCU01563	16.4575	20.915	19.8763	36.3982
NCU01564	mic-4	Ca2+ and/or CaM binding protein	41.1978	36.7685	43.4209	45.1256	47.8855	44.7168	41.4332	35.244	47.6843	45.6412	43.421	51.761	NCU01564	40.4624	45.9093	41.4538	46.9411
NCU01565			138.203	45.5576	108.745	70.5332	78.0282	81.2558	23.5178	54.6888	19.346	24.2734	10.6527	13.9573	NCU01565	97.5016	76.6058	32.5175	16.2945
NCU01566			0.0524747	0.0523073	0	0.120832	0.12364	0.100488	0.196016	0.166848	0.478999	0.492445	0.920091	0.501654	NCU01566	0.0349273	0.114987	0.280621	0.638063
NCU01567			1.01092	0.656683	1.21877	1.11512	1.13893	1.06555	1.2332	4.5141	2.08921	2.47626	4.39223	3.48934	NCU01567	0.962124	1.10653	2.61217	3.45261
NCU01568	mic-5		9.98028	18.0342	6.50224	10.1884	6.28499	4.13445	8.20961	10.8515	7.23204	16.2948	16.6215	9.22874	NCU01568	11.5056	6.86929	8.76439	14.0483
NCU01569		WD repeat containing protein 48	27.391	28.8788	27.3683	30.2633	24.6254	22.6525	18.1638	39.2945	29.1508	21.7031	21.9619	25.956	NCU01569	27.8794	25.8471	28.8697	23.207
NCU01570			12.1213	13.8973	15.857	11.7034	11.7135	13.1051	9.43633	15.6429	12.7233	11.9024	16.5189	15.9802	NCU01570	13.9585	12.174	12.6008	14.8005
NCU01571			53.9839	32.1932	34.9391	47.9542	52.5947	42.2751	43.8568	120.665	69.6981	62.0992	84.4315	77.6908	NCU01571	40.3721	47.608	78.0733	74.7405
NCU01572		WD domain-containing protein	2.68248	1.94235	3.60359	3.09402	3.86325	3.23613	2.90748	2.64069	4.39317	4.57843	14.9487	7.28745	NCU01572	2.74281	3.3978	3.31378	8.9382
NCU01573			2.30639	0.995073	2.5847	1.91024	2.59542	2.70748	3.02187	1.89644	3.46537	3.97524	9.83842	4.67791	NCU01573	1.96206	2.40438	2.79456	6.16385
NCU01575	sna-6	snare complex-6	91.4732	89.7721	88.2868	103.831	93.681	99.9209	58.6972	85.5537	81.7794	73.7886	83.223	105.615	NCU01575	89.844	99.1444	75.3434	87.5422
NCU01577			48.2695	31.7618	54.3971	50.7776	51.8301	54.3464	50.1608	28.7743	49.5524	57.65	63.7653	59.5219	NCU01577	44.8095	52.318	42.8292	60.3124
NCU01579			10.8926	14.3751	11.7857	20.1783	19.3254	14.4398	13.8466	10.4471	11.358	26.158	13.7841	20.8863	NCU01579	12.3512	17.9812	11.8839	20.2761
NCU01580	tcf-14	transcription factor-14	15.0088	10.589	16.3686	16.603	17.942	15.9886	18.443	17.5772	25.2685	29.8912	36.6382	37.8914	NCU01580	13.9888	16.8445	20.4296	34.807
NCU01581			11.3626	8.93224	12.5895	11.1492	10.4947	9.355	9.09853	13.7505	15.0702	19.7074	26.7704	30.6004	NCU01581	10.9614	10.333	12.6397	25.6927
NCU01584			23.8616	22.6172	28.9529	28.0278	23.8778	24.1619	19.226	36.1141	37.9349	42.694	56.0712	60.8632	NCU01584	25.1439	25.3558	31.0916	53.2095
NCU01585			74.9879	45.8134	57.8689	60.8424	79.2094	78.854	73.5433	109.025	74.7047	51.4479	37.7745	50.8345	NCU01585	59.5567	72.9686	85.7576	46.6856
NCU01587		cofilin	467.939	310.974	348.688	449.602	471.211	475.65	395.015	448.731	359.718	357.525	174.828	236.55	NCU01587	375.867	465.488	401.155	256.301
NCU01589	Hsp60:Mt	heat shock protein 60	38.6306	32.8164	21.1663	12.2457	12.4517	12.7246	86.6689	72.1673	88.7246	41.796	39.3016	34.4751	NCU01589	30.8711	12.474	82.5203	38.5242
NCU01591	sad-4		1.47115	0.710499	2.76997	1.09662	1.43525	2.3607	1.4591	2.67788	1.38537	1.46504	1.21144	1.63854	NCU01591	1.65054	1.63086	1.84079	1.43834
NCU01592			0.142841	1.21237	0.563159	1.74791	1.23466	1.64327	0.731265	0.69074	0.0649932	0.133879	0.375802	0.315418	NCU01592	0.639456	1.54194	0.495666	0.275033
NCU01593			0.0972572	0.145369	0.811168	0.896462	0.992912	1.30339	0.0454424	0.231284	0.399753	0.0912939	0.12789	0.143015	NCU01593	0.351265	1.06426	0.225493	0.120733
NCU01595	rrm-11	rRNA maturation-11	8.19077	19.0471	8.93568	9.28643	6.46445	8.59144	12.0469	13.7918	14.5538	19.5468	31.8643	20.8538	NCU01595	12.0578	8.11411	13.4642	24.0883
NCU01596	rpn-6	26S proteasome non-ATPase subunit 11	50.0318	43.2009	55.5944	50.807	60.9534	62.0637	61.3654	86.3847	74.7179	71.8561	65.5781	77.1547	NCU01596	49.609	57.9414	74.156	71.5296
NCU01597			8.23791	6.99824	11.151	8.17694	7.69532	7.99499	7.91513	4.22686	10.415	10.5068	11.7343	14.9566	NCU01597	8.79571	7.95575	7.51899	12.3993
NCU01598		Methyltransferase	14.4769	3.22757	4.96742	4.22147	6.97562	4.54118	35.4003	15.2539	35.9911	14.418	27.4044	13.639	NCU01598	7.55729	5.24609	28.8818	18.4871
NCU01599			45.4976	43.1284	33.1977	45.0454	36.211	35.7233	39.6566	81.097	61.5842	76.0807	117.478	87.6958	NCU01599	40.6079	38.9932	60.7793	93.7515
NCU01601	snr-1		81.7467	58.6242	90.1187	88.1249	110.059	113.523	102.447	138.533	107.647	104.111	81.07	88.0203	NCU01601	76.8299	103.902	116.209	91.0672
NCU01605	mob-1	protein kinase regulator	82.7642	49.3022	35.7108	101.957	91.7986	71.7362	99.961	129.47	108.92	139.573	164.308	156.762	NCU01605	55.9257	88.4972	112.784	153.548
NCU01606	atp-4	ATP synthase subunit 5	345.87	341.291	350.737	273.852	249.66	261.406	291.337	301.221	285.71	332.018	234.671	239.323	NCU01606	345.966	261.64	292.756	268.671
NCU01607			39.1001	32.9549	47.9301	142.444	164.93	141.174	99.6204	24.7155	46.2813	159.989	87.9059	121.488	NCU01607	39.995	149.516	56.8724	123.128
NCU01608			3.05091	1.36949	5.3351	4.16332	6.24203	8.85417	13.2642	4.13869	4.79281	11.9036	15.9329	11.876	NCU01608	3.25183	6.41984	7.39857	13.2375
NCU01610			1.15458	2.15981	2.54031	2.48692	1.42912	2.44344	2.87992	4.58252	4.60358	0.924582	1.30731	1.82791	NCU01610	1.95157	2.11983	4.02201	1.35327
NCU01611	car-1	carnitine-1	83.0099	66.3772	47.6323	45.4657	50.026	47.9356	65.0479	217.484	87.6742	197.606	112.514	81.7858	NCU01611	65.6731	47.8091	123.402	130.635
NCU01612	msp-11	pre-mRNA splicing factor ATP-dependent RNA helicase PRP43	7.18907	18.5302	8.17935	10.6917	4.99057	7.30979	12.9777	13.5213	19.7725	17.0549	28.0882	23.5783	NCU01612	11.2996	7.66401	15.4238	22.9071
NCU01613	skb-1	Protein arginine N-methyltransferase HSL7	17.6791	15.0319	18.4678	11.661	12.213	14.0987	12.7579	7.62946	8.60718	12.4405	6.99001	6.70336	NCU01613	17.0596	12.6576	9.66485	8.71127
NCU01614	snr-22	small nuclear ribonucleoprotein-22	78.1551	67.4013	89.0836	73.4647	79.6061	82.1507	75.247	58.7762	113.92	109.571	103.156	135.95	NCU01614	78.2133	78.4071	82.6476	116.226
NCU01615			11.5658	8.95625	14.844	8.7095	10.2921	11.2101	12.8811	20.1275	16.783	12.0882	12.8897	11.8182	NCU01615	11.7887	10.0706	16.5972	12.2654
NCU01620			4.16639	3.99545	7.81858	5.64298	8.02048	7.50612	7.89599	13.8442	9.95956	4.61804	2.61044	4.19604	NCU01620	5.32681	7.05653	10.5666	3.80817
NCU01623			4.48171	4.81002	8.82393	4.61437	6.43392	7.25399	6.93881	3.36583	11.9409	12.72	14.4444	22.2647	NCU01623	6.03855	6.10076	7.41519	16.4764
NCU01625	dnr-10	DNA repair helicase RAD3	10.0641	8.32655	12.2515	8.82435	14.1829	15.134	10.8918	12.8966	14.079	15.4021	18.9258	16.5799	NCU01625	10.2141	12.7137	12.6225	16.9693
NCU01629		C2H2	178.744	101.136	24.6936	121.247	48.4009	23.8913	28.4226	50.8236	20.9335	40.0095	21.4311	15.108	NCU01629	101.525	64.513	33.3932	25.5162
NCU01631			6.66799	4.19639	6.1583	4.90064	4.65873	5.00183	3.97702	4.01294	2.01907	3.2382	2.16618	2.54626	NCU01631	5.67423	4.85373	3.33634	2.65021
NCU01632	aro-1	Pentafunctional arom polypeptide	6.50228	10.0937	10.7336	10.8554	11.5287	14.9204	13.6024	9.83357	16.2294	12.207	16.7797	15.9277	NCU01632	9.10983	12.4348	13.2218	14.9714
NCU01633	sut-5	hexose transporter HXT13	5.43646	123.723	4.8418	1.78912	2.94879	3.32899	510.624	1950.85	859.413	103.535	321.279	155.234	NCU01633	44.6669	2.68897	1106.96	193.349
NCU01634	hH4-1	Histone H4	2219.3	2089.49	2365.01	1732.45	1648.03	1617.32	2829.21	2552.65	2891.36	3610.6	3334.87	3467.83	NCU01634	2224.6	1665.93	2757.74	3471.1
NCU01635	hH3	Histone H3	2711.92	2526.78	2833.76	2201.59	2116.83	2046.07	3882.79	4736.32	4379.43	5087.63	4965.48	4878.62	NCU01635	2690.82	2121.5	4332.85	4977.24
NCU01636		2-hydroxychromene-2-carboxylate isomerase	142.738	71.2829	86.452	85.3561	111.883	100.073	83.6433	129.432	73.2309	92.1558	68.9686	72.8603	NCU01636	100.158	99.1041	95.4355	77.9949
NCU01637	msp-12	U4/U6 small nuclear ribonucleoprotein	24.5255	33.7655	27.0971	26.9395	21.0261	21.3244	22.1682	25.5309	24.9152	32.3528	40.528	36.6962	NCU01637	28.4627	23.0966	24.2048	36.5257
NCU01638	rpo-16	DNA-directed RNA polymerase I subunit RPA1	3.29999	9.96429	4.49073	3.58304	1.87456	3.07596	11.1328	6.10103	23.4897	14.7177	25.0382	25.5677	NCU01638	5.91833	2.84452	13.5745	21.7745
NCU01640	rpn-4	C2H2 transcription factor	289.956	1671.83	68.5923	680.497	54.6957	39.4298	254.671	244.081	372.427	464.839	1033.77	993.439	NCU01640	676.793	258.207	290.393	830.683
NCU01642			21.327	20.4054	25.4044	30.5473	28.7857	28.4234	24.7833	20.6211	32.3305	40.0323	37.4177	57.9495	NCU01642	22.3789	29.2521	25.9116	45.1332
NCU01643	exr-1	5'-3' exoribonuclease 2	16.7352	32.6446	17.7789	26.6346	21.3174	22.0998	19.081	50.5784	34.611	46.359	91.5125	59.2771	NCU01643	22.3862	23.3506	34.7568	65.7162
NCU01644		intracellular protein transporter UsoA	41.3923	60.869	51.96	67.3289	63.4023	57.293	37.3418	48.5498	58.6438	49.6255	52.4838	64.6611	NCU01644	51.4071	62.6747	48.1785	55.5901
NCU01645			304.479	191.118	104.629	192.225	163.912	144.711	231.094	786.284	385.628	228.994	190.361	232.251	NCU01645	200.075	166.949	467.668	217.202
NCU01646			31.1929	26.0946	27.942	59.6753	57.3017	61.2531	48.2986	40.5364	67.669	96.5075	165.015	129.816	NCU01646	28.4098	59.41	52.168	130.446
NCU01647	gtp-12	guanine triphosphate binding-12	4.74669	2.34934	1.52795	4.06897	4.99897	3.48643	44.1302	91.4797	25.1342	27.5142	85.7024	24.2279	NCU01647	2.87466	4.18479	53.5814	45.8148
NCU01648	gt39-2	dolichyl-phosphate-mannose-protein mannosyltransferase 2	203.344	298.627	238.458	235.96	191.027	201.042	104.026	105.015	145.753	127.642	101.306	150.865	NCU01648	246.81	209.343	118.265	126.604
NCU01649			37.6449	44.8911	51.2186	133.786	142.253	133.781	85.4302	40.8652	269.48	404.534	578.984	838.583	NCU01649	44.5848	136.607	131.925	607.367
NCU01650	mrp-45		48.7657	47.4252	56.6509	48.5671	48.6132	50.7596	79.2842	71.0095	134.609	106.655	122.17	162.104	NCU01650	50.9473	49.3133	94.9675	130.31
NCU01651			0.694527	2.38912	1.20955	0.580114	0.567862	0.756199	2.1708	1.85465	2.99648	4.2976	11.9196	6.82332	NCU01651	1.43106	0.634725	2.34064	7.68016
NCU01652	met-21	methionine-21	41.4907	22.3611	23.104	44.4781	82.8468	79.7631	47.5748	94.3844	33.2327	31.828	16.5086	17.4612	NCU01652	28.9853	69.0293	58.3973	21.9326
NCU01653			10.1629	9.59691	9.0076	13.6622	23.895	22.9044	20.3075	37.3181	10.5878	12.4655	6.29039	7.62467	NCU01653	9.58914	20.1539	22.7378	8.79351
NCU01654	fam-7	long-chain-fatty-acid-CoA ligase 1	132.327	60.9171	68.9566	103.093	126.425	123.862	66.7283	188.53	93.4778	203.13	147.156	151.345	NCU01654	87.4002	117.793	116.245	167.21
NCU01655			49.1688	31.0809	54.4089	42.8579	65.4298	74.5121	68.5592	116.26	119.245	56.6293	89.6506	73.7858	NCU01655	44.8862	60.9333	101.355	73.3552
NCU01656	dim-9	defective in DNA methylation-9 protein	9.8797	9.18575	15.6354	13.559	15.0062	17.3284	14.8171	10.1341	23.2032	24.7448	49.8912	37.2697	NCU01656	11.567	15.2978	16.0514	37.3019
NCU01657	cox-14	Cytochrome C oxidase assembly protein	44.4242	37.043	47.7098	45.1333	56.2536	54.2053	69.5598	63.4023	91.0051	59.0059	76.8634	63.9645	NCU01657	43.059	51.8641	74.6557	66.6113
NCU01658		WD repeat protein	40.4337	42.6751	50.9952	48.3854	52.3319	59.2041	31.9195	33.9873	40.2392	45.4364	54.9058	58.9149	NCU01658	44.7013	53.3072	35.382	53.0857
NCU01659		dDENN domain-containing protein	23.7321	23.8	23.6546	41.2098	35.374	32.383	22.7772	22.1509	24.8602	86.0554	45.8431	65.3468	NCU01659	23.7289	36.3223	23.2628	65.7485
NCU01660			18.1986	13.9909	18.6567	16.4435	12.2274	12.8083	14.7878	8.38008	10.3035	21.7046	9.9961	14.8357	NCU01660	16.9487	13.8264	11.1571	15.5121
NCU01664		DUF974 domain-containing protein	31.089	28.2722	30.1612	29.8102	32.116	31.2619	23.8509	49.4778	30.4019	27.0842	26.6275	33.3926	NCU01664	29.8408	31.0627	34.5769	29.0348
NCU01665		KH domain-containing protein	46.9862	57.4194	37.1686	48.5247	30.7742	33.4811	24.1351	41.3044	39.4096	37.8219	42.962	35.8927	NCU01665	47.1914	37.5933	34.9497	38.8922
NCU01666	ilv-4	acetolactate synthase small subunit	29.7361	45.6187	33.7261	34.9874	30.0725	31.7205	95.8512	79.8105	143.527	99.6568	114.484	99.2845	NCU01666	36.3603	32.2601	106.396	104.475
NCU01667	arg-12	Ornithine carbamoyltransferase	29.3543	28.1152	28.9888	33.4005	38.5836	32.2454	30.3119	35.8867	23.277	26.1206	17.0101	16.8521	NCU01667	28.8194	34.7432	29.8252	19.9942
NCU01668			36.2316	32.0343	43.6692	63.6095	67.3577	75.1133	42.9735	33.8086	51.125	69.8409	91.296	80.2399	NCU01668	37.3117	68.6935	42.6357	80.4589
NCU01669	prm-3	protein arginine methyltransferase RmtB	22.3181	35.4335	21.1523	32.3429	22.2269	21.9076	26.3968	28.1713	25.5048	27.098	19.1658	20.0295	NCU01669	26.3013	25.4925	26.6909	22.0978
NCU01670	ypi-1	type 1 phosphatase regulator ypi-1	73.2118	88.9343	74.32	63.3039	55.3675	58.3799	97.8667	110.886	119.523	48.6959	60.8454	53.9552	NCU01670	78.822	59.0171	109.425	54.4988
NCU01672		DUF726 domain-containing protein	5.57351	3.2253	2.30537	2.32373	1.10003	1.14634	1.35097	4.98352	1.72796	0.974839	1.68616	0.919935	NCU01672	3.70139	1.52337	2.68748	1.19365
NCU01673			78.5086	81.9025	30.193	47.6502	24.9493	21.0478	27.9575	71.7541	38.2066	39.2629	34.5806	27.7258	NCU01673	63.5347	31.2158	45.9727	33.8564
NCU01674	SEC-17	alpha-soluble NSF attachment protein	417.945	432.337	330.798	376.979	336.558	344.395	333.728	496.855	432.477	356.8	424.544	406.537	NCU01674	393.694	352.644	421.02	395.96
NCU01675	rrm-12	ribosomal RNA-processing protein 12	2.00782	6.81711	2.07386	3.18843	2.04238	2.54577	15.595	10.0967	23.0541	12.3627	23.5874	18.0574	NCU01675	3.63293	2.5922	16.2486	18.0025
NCU01678		amine oxidase	10.263	12.1403	9.8234	44.0772	40.3065	36.9598	16.2184	7.9493	10.0311	15.2767	24.0538	16.4215	NCU01678	10.7422	40.4479	11.3996	18.584
NCU01679			17.6516	17.3861	15.5615	19.0918	14.587	13.4804	17.555	7.97197	14.2382	15.1464	17.66	12.6704	NCU01679	16.8664	15.7198	13.2551	15.1589
NCU01680	pma-1	Plasma membrane ATPase	812.535	1999.86	839.948	1514.51	1156.42	1145.48	757.15	679.963	917.383	2023.78	1604.59	1956.3	NCU01680	1217.45	1272.14	784.832	1861.56
NCU01681			0	0	0	0	0.423163	0	0	1.40353	0.958184	0	0.485012	0.395459	NCU01681	0	0.141054	0.787237	0.29349
NCU01684			1.30142	1.30069	0.276427	2.17317	0.575377	0.312115	0.529069	1.18865	0.665097	1.06659	2.14029	0.838585	NCU01684	0.95951	1.02022	0.794272	1.34849
NCU01686			1.39347	1.05795	0.877037	1.29436	2.20198	0.683543	0.631901	0.741194	0.621737	0.975394	0.310643	1.80511	NCU01686	1.10949	1.39329	0.664944	1.03038
NCU01688			0	0	0.158209	0	0	0.174083	0	0	0	0	0	0	NCU01688	0.0527364	0.0580277	0	0
NCU01689	mic-6	mitochondrial DNA replication protein YHM2	123.696	174.981	172.238	164.163	172.14	173.785	139.896	129.369	167.535	242.551	156.454	266.887	NCU01689	156.972	170.03	145.6	221.964
NCU01692	tca-1	mitochondrial citrate synthase	256.542	278.415	282.18	136.692	113.442	136.17	275.104	308.359	246.02	320.862	169.47	186.095	NCU01692	272.379	128.768	276.495	225.476
NCU01695		RNA binding protein Nrd1	27.1277	17.4873	26.1544	19.1959	21.7722	21.7767	22.2358	27.0485	19.1777	28.4904	27.8444	21.8151	NCU01695	23.5898	20.9149	22.8207	26.05
NCU01696	paa-2	mRNA cleavage factor complex component Pcf11	10.7848	10.7778	14.0203	13.0085	14.2613	14.3211	10.7815	14.2206	15.657	16.7183	19.2482	17.295	NCU01696	11.861	13.8636	13.553	17.7538
NCU01697			59.0358	19.1922	22.9848	53.1701	88.9417	87.1811	17.6753	39.7711	14.9668	15.5296	11.3971	7.76287	NCU01697	33.7376	76.431	24.1377	11.5632
NCU01698		4F5 family protein	205.907	195.989	94.0014	229.461	140.248	121.188	121.353	348.735	178.054	211.822	223.393	191.107	NCU01698	165.299	163.632	216.047	208.774
NCU01699			8.43951	4.2114	2.32081	5.41905	5.31392	3.96861	8.39906	36.8478	9.09274	6.51939	3.8921	4.0892	NCU01699	4.99057	4.90053	18.1132	4.83356
NCU01700			21.1359	14.151	16.0028	11.7124	8.91926	10.1569	16.9171	12.279	14.8775	19.5127	10.739	10.2917	NCU01700	17.0966	10.2629	14.6912	13.5144
NCU01701	rok-1	ribitol kinase-1	148.673	189.005	93.5547	117.055	77.5591	68.3757	102.542	170.795	94.6839	248.116	174.936	163.151	NCU01701	143.744	87.6632	122.674	195.401
NCU01702	nup-7	nucleoporin-7	34.6418	35.2841	45.3225	34.5931	36.6316	42.0901	37.2737	31.486	49.495	53.66	58.9778	72.0217	NCU01702	38.4161	37.7716	39.4182	61.5532
NCU01703		aldo-keto reductase	108.662	162.183	118.102	172.906	147.914	132.706	114.902	147.172	145.174	140.647	95.3548	153.062	NCU01703	129.649	151.175	135.749	129.688
NCU01704		NADP:D-xylose dehydrogenase	321.285	253.877	339.13	267.829	329.226	339.511	276.875	327.679	184.245	461.777	166.824	285.589	NCU01704	304.764	312.189	262.933	304.73
NCU01705	tmt-1	tRNA methyltransferase-1	11.0627	8.25419	15.4282	12.8609	17.8981	18.6083	15.2093	16.449	18.523	16.8371	18.2324	17.9915	NCU01705	11.5817	16.4558	16.7271	17.687
NCU01706	vsd-6	MYB DNA-binding domain-containing protein	3.62918	10.6477	4.55379	13.1075	7.02525	8.28684	3.7719	1.78602	4.38691	14.7277	28.5002	37.4361	NCU01706	6.27688	9.47319	3.31494	26.888
NCU01713	ve-1	Tubulin-folding cofactor B	22.7765	17.5295	23.4922	25.4989	23.508	27.5712	16.6921	22.2695	24.3355	19.1775	13.0519	15.5889	NCU01713	21.2661	25.5261	21.099	15.9394
NCU01715			15.4038	21.4495	17.6779	16.5945	15.9087	12.8072	9.94138	5.89452	10.4028	18.3331	14.7225	14.3909	NCU01715	18.1771	15.1035	8.74622	15.8155
NCU01717			0.160908	0.0400539	0.356201	0.433282	0.252673	0.333546	0.489398	0.507122	0.551901	0.566725	0.705198	0.591287	NCU01717	0.185721	0.339833	0.51614	0.62107
NCU01720		Hypothetical protein	75.5938	133.712	44.2014	79.1592	43.8594	41.2698	132.253	113.841	148.131	174.334	87.9618	205.333	NCU01720	84.5023	54.7628	131.409	155.876
NCU01722			35.0536	41.6027	38.5777	49.641	44.7953	42.3765	26.0064	30.5388	33.776	35.4845	34.5572	45.5896	NCU01722	38.4114	45.6043	30.1071	38.5437
NCU01724	trm-4	Na/H antiporter	23.4751	23.0488	23.0233	26.4558	28.5667	31.5657	21.1204	30.9228	20.781	24.5181	19.6169	15.6068	NCU01724	23.1824	28.8627	24.2747	19.9139
NCU01725			13.3371	16.532	13.101	17.7336	18.4082	22.764	13.427	13.2074	14.2151	18.0034	13.7541	13.6544	NCU01725	14.3234	19.6353	13.6165	15.1373
NCU01728	emp-16	embden-meyerhof pathway-16	14.8087	26.0429	9.54885	38.1311	28.76	27.0946	36.5194	10.3543	44.9559	40.9421	46.7927	30.7838	NCU01728	16.8001	31.3286	30.6099	39.5062
NCU01729			42.6904	52.2174	49.3661	74.7545	83.2641	82.9886	43.5663	30.1042	44.3933	158.653	110.086	138.856	NCU01729	48.0913	80.3358	39.3546	135.865
NCU01731	ve-1	VeA-like protein	156.063	230.714	139.4	196.685	176.243	159.267	82.3996	151.205	135.997	181.757	126.508	194.818	NCU01731	175.392	177.398	123.2	167.694
NCU01734			25.2743	5.88093	10.4148	8.77406	15.0184	16.4379	22.6835	46.5183	21.57	3.51876	6.96079	1.93032	NCU01734	13.8567	13.4101	30.2572	4.13662
NCU01735	ORP-1	G-protein coupled receptor	10.5473	17.7118	2.96272	2.24502	3.16462	2.68852	264.302	26.9624	380.74	11.6973	26.4652	13.7476	NCU01735	10.4073	2.69938	224.002	17.3034
NCU01737			31.0997	32.0329	40.7962	36.9782	42.4624	47.3665	27.0643	26.6505	36.2993	32.7134	35.8606	43.3014	NCU01737	34.6429	42.269	30.0047	37.2918
NCU01738	preg	Regulatory protein	51.1956	41.5973	58.2489	62.7144	69.1803	66.5514	47.9069	44.2874	58.81	70.063	56.0655	58.6739	NCU01738	50.3473	66.1487	50.3347	61.6008
NCU01739			73.5239	59.5265	73.2542	76.7865	86.6858	82.3571	80.9322	156.877	107.541	80.2259	63.7002	73.2786	NCU01739	68.7682	81.9431	115.117	72.4016
NCU01740	cha-1	histone H2A.Z-specific chaperone chz-1	883.715	743.183	940.622	989.967	1027.69	971.14	1454.54	972.683	1796.6	2268.62	2289.34	2432.48	NCU01740	855.84	996.265	1407.94	2330.15
NCU01741	sna-1	SNARE complex subunit	110.036	185.077	115.137	179.136	125.853	110.083	76.9876	80.4058	83.8935	84.2792	81.7096	90.1288	NCU01741	136.75	138.358	80.429	85.3725
NCU01742			27.9836	20.4586	24.7838	18.917	18.8556	18.6331	18.7589	18.1769	19.7477	11.3636	8.68556	12.5135	NCU01742	24.4087	18.8019	18.8945	10.8542
NCU01744	en(am)-2	glutamate synthase, glutamate synthase, variant 1	65.4334	44.7085	70.8693	41.2273	37.2004	45.9013	49.9229	20.3973	57.9894	20.5395	30.5622	22.9589	NCU01744	60.3371	41.443	42.7699	24.6869
NCU01745	vtc-2	SPX domain-containing protein	79.5053	77.0281	81.3369	81.6082	83.3289	99.775	72.3091	87.4181	89.37	75.1818	78.1261	101.035	NCU01745	79.2901	88.2374	83.0324	84.7808
NCU01746			33.425	17.8984	18.0587	21.2089	21.8197	24.991	35.0455	67.5582	56.8255	29.0627	25.7788	27.922	NCU01746	23.1274	22.6732	53.143	27.5878
NCU01747	gde-1	glycerophosphocholine phosphodiesterase-1	60.9592	52.0284	40.3454	53.5333	47.427	52.6043	61.4843	157.897	156.346	56.4334	73.8086	120.26	NCU01747	51.111	51.1882	125.242	83.5007
NCU01748			273.43	711.797	61.7734	472.744	80.3995	64.3712	118.887	552.44	334.42	246.134	306.964	301.237	NCU01748	349	205.838	335.249	284.778
NCU01750			62.684	44.2737	47.147	71.4094	70.9741	64.6379	53.8856	70.2036	54.6733	57.1206	56.3303	58.327	NCU01750	51.3682	69.0071	59.5875	57.2593
NCU01751	abc-23	ATP-binding cassette protein	64.0239	64.0683	57.5325	69.3471	66.5655	70.2933	46.4686	61.6158	61.8541	59.8081	63.2717	64.3646	NCU01751	61.8749	68.7353	56.6462	62.4815
NCU01752	ncw-2	non-anchored cell wall protein 2	183.663	133.526	43.354	95.1429	69.8393	61.3437	161.505	495.604	212.719	49.6351	26.3403	37.5301	NCU01752	120.181	75.442	289.942	37.8352
NCU01753	ggt-1	gamma-glutamyltranspeptidase-1	29.7487	23.9766	29.1313	14.931	17.0231	20.6644	24.5121	32.3623	22.669	20.4833	31.879	30.5775	NCU01753	27.6189	17.5395	26.5145	27.6466
NCU01754	adh-1	alcohol dehydrogenase I	4475.07	864.98	511.239	1378.47	1135.75	1281.4	5263.35	15211.1	6073.24	4959.86	1849.7	1364.72	NCU01754	1950.43	1265.21	8849.22	2724.76
NCU01756	arp-3	actin	196.264	123.614	149.399	178.357	193.53	197.826	169.848	359.666	203.523	230.992	127.117	158.272	NCU01756	156.426	189.904	244.346	172.127
NCU01757	ane-1	asparaginase-1	8.2403	5.7078	10.3349	8.20774	8.81007	10.469	7.99462	4.77379	9.16906	7.62708	7.24345	6.81996	NCU01757	8.09432	9.16225	7.31249	7.23017
NCU01758		YdiU domain-containing protein	23.9979	18.0995	26.5314	12.3507	20.4019	20.8222	44.9402	23.9913	61.5479	22.3626	26.1232	26.9708	NCU01758	22.8763	17.8583	43.4932	25.1522
NCU01759	mig-5	aldo-keto reductase family 1 member C13	109.951	49.3002	73.0769	85.0488	107.048	99.7388	194.948	120.717	232.011	80.1196	50.4248	50.353	NCU01759	77.4426	97.2784	182.559	60.2992
NCU01760		pumilio-family RNA binding repeat protein	1.3176	1.16179	1.5824	1.74562	2.16576	2.07509	2.16946	1.54992	1.61849	2.1737	2.72316	2.39169	NCU01760	1.35393	1.99549	1.77929	2.42952
NCU01761			57.7517	43.829	46.1772	54.0653	54.269	54.2707	68.4521	81.1594	71.5796	50.7709	45.4132	46.6343	NCU01761	49.2526	54.2017	73.7304	47.6062
NCU01762	rbg-23	nucleolar RNAse III	16.929	11.6804	16.4112	12.107	14.583	16.1885	12.9753	10.6924	10.54	12.0627	13.0315	11.0668	NCU01762	15.0069	14.2928	11.4026	12.0537
NCU01763			101.325	45.8982	74.9794	84.1737	125.616	132.674	113.997	103.614	84.0699	101.1	102.097	78.5612	NCU01763	74.0674	114.155	100.56	93.9197
NCU01764			21.4374	21.949	25.0768	15.8555	16.7273	22.7287	16.8864	19.2525	18.591	23.088	13.1142	14.5473	NCU01764	22.821	18.4372	18.2433	16.9165
NCU01765	nuo78	NADH:ubiquinone oxidoreductase 78	251.688	294.947	317.169	227.835	250.373	251.456	174.071	171.292	161.709	270.227	155.148	230.508	NCU01765	287.935	243.221	169.024	218.627
NCU01766			84.8478	57.2214	79.0126	105.141	118.078	121.63	92.1956	95.5852	92.6391	137.894	129.703	134.107	NCU01766	73.6939	114.95	93.4733	133.901
NCU01767	pph-5	phophatase 2C family protein	85.3182	67.3758	91.6932	122.04	135.128	141.592	111.63	98.6846	114.479	164.174	163.157	184.829	NCU01767	81.4624	132.92	108.264	170.72
NCU01768		Hypothetical protein	113.279	94.2374	126.22	228.575	232.125	311.904	116.535	120.565	89.1236	143.103	98.4974	175.979	NCU01768	111.246	257.535	108.741	139.193
NCU01769			120.045	71.7937	77.5095	97.1252	102.372	107.143	49.1357	296.505	66.3327	49.1525	23.254	42.6054	NCU01769	89.7829	102.213	137.324	38.3373
NCU01771	rad57	DNA repair protein rhp57	23.9325	19.5609	26.0013	30.0033	32.1305	32.6143	19.7195	43.7821	22.7467	20.559	16.0375	22.7523	NCU01771	23.1649	31.5827	28.7494	19.7829
NCU01772	rpo-10	DNA-directed RNA polymerase III polypeptide	11.6545	24.6706	10.9028	13.4433	10.2278	9.36576	7.89954	10.2539	8.27166	13.044	15.4712	13.6194	NCU01772	15.7426	11.0123	8.80837	14.0449
NCU01776	crp-48	eL15	461.482	661.929	633.923	269.469	195.066	251.224	753.284	679.636	741.472	495.141	301.433	316.669	NCU01776	585.778	238.586	724.798	371.081
NCU01777		PSP1 domain-containing protein	166.154	171.969	173.802	182.842	167.484	153.83	129.894	89.2118	174.051	150.8	119.434	204.097	NCU01777	170.642	168.052	131.052	158.11
NCU01779		HIRA-interacting protein 5	41.302	24.1086	31.5349	30.3721	32.2975	38.3244	58.2547	83.9729	89.3891	27.6764	42.4402	36.5153	NCU01779	32.3151	33.6646	77.2055	35.544
NCU01780			2.60807	10.4197	4.20044	5.71739	3.18501	3.76492	4.78309	3.07354	6.39854	9.49446	9.58803	9.36905	NCU01780	5.74272	4.22244	4.75173	9.48385
NCU01781			170.913	108.49	115.159	173.243	174.406	187.628	216.175	145.185	276.536	231.823	363.955	396.639	NCU01781	131.521	178.426	212.632	330.806
NCU01782		Ras guanyl-nucleotide exchange factor RasGEF	56.5209	60.1106	58.4628	134.892	116.72	114.318	99.4673	77.0445	164.022	211.621	369.599	345.802	NCU01782	58.3648	121.976	113.511	309.007
NCU01783	inl-17	phosphatidylinositol N-acetylglucosaminyltransferase	21.0393	21.292	28.3703	22.0132	27.4005	31.5874	27.178	37.1417	39.2634	39.9015	54.4603	51.6871	NCU01783	23.5672	27.0004	34.5277	48.683
NCU01784	psu-3	pseudouridylate synthase 3	9.16525	6.85975	14.9426	4.30637	5.69393	9.77862	8.75235	2.66455	10.2051	7.52572	7.46376	7.10574	NCU01784	10.3225	6.59297	7.20733	7.36507
NCU01785			42.8967	63.9013	45.517	37.0284	25.4967	35.3991	18.0029	10.7328	19.9788	26.1508	20.3523	18.096	NCU01785	50.7717	32.6414	16.2382	21.533
NCU01786	rpd-3	ribose-phosphate pyrophosphokinase II	66.0849	112.49	61.322	48.6923	29.9633	41.4272	30.5309	19.8251	27.6675	38.8295	28.7321	25.443	NCU01786	79.9658	40.0276	26.0079	31.0015
NCU01788			42.3172	47.3738	25.843	32.4432	18.3982	15.0167	15.7351	31.0851	16.8893	9.17264	11.2261	9.29964	NCU01788	38.5113	21.9527	21.2365	9.89946
NCU01789	ham-5	Hyphal anastamosis-5 protein	30.556	23.778	34.59	25.6976	26.5261	27.5357	10.7321	30.4023	20.593	22.1196	16.8556	32.3927	NCU01789	29.6413	26.5865	20.5758	23.7893
NCU01790			33.3179	206.564	81.2062	117.726	122.861	96.2328	32.3348	16.3056	45.3528	158.945	87.6416	125.383	NCU01790	107.029	112.273	31.3311	123.99
NCU01791	ens-10	endosome-10	77.3183	62.1885	54.0357	61.5716	60.1079	57.8016	61.8663	120.094	82.7583	60.2125	63.5537	66.1817	NCU01791	64.5142	59.827	88.2396	63.316
NCU01792	p23/Wos2	heat shock protein 90-associated	239.762	130.847	119.139	155.725	168.446	139.9	256.998	397.389	302.654	191.922	142.866	145.734	NCU01792	163.25	154.69	319.014	160.174
NCU01793	mrs-7	mRNA surveillance-7	103.247	116.93	96.7571	144.478	136.357	133.071	107.106	184.013	204.31	162.785	163.709	237.057	NCU01793	105.645	137.969	165.143	187.85
NCU01794			357.129	562.132	531.763	404.354	397.705	398.204	305.85	165.662	360.99	337.656	271.224	366.993	NCU01794	483.675	400.088	277.501	325.291
NCU01795	znf-11	zinc finger transcription factor-11	49.6976	59.4006	64.1366	48.1721	50.2114	58.8788	46.9103	57.129	80.0404	54.3837	60.0114	69.3089	NCU01795	57.7449	52.4208	61.3599	61.2347
NCU01796	chap	CDP-2- and HDA-1 associating protein	7.96545	9.34038	14.6079	8.75365	12.2068	14.5313	9.64377	9.82287	17.0985	19.6048	22.9255	26.3129	NCU01796	10.6379	11.8306	12.1884	22.9478
NCU01797	nrc-2	serine/threonine-protein kinase nrc-2	247.978	315.782	169.486	341.052	248.479	208.856	216.817	272.749	307.395	250.197	310.997	318.576	NCU01797	244.415	266.129	265.654	293.257
NCU01798			2.14228	2.27091	2.16941	2.97788	2.65497	2.64078	4.04448	2.68633	4.95989	4.55726	6.39796	5.59014	NCU01798	2.1942	2.75788	3.8969	5.51512
NCU01799	dash-4		22.1657	16.1509	20.3368	17.2654	20.5038	15.7358	21.3793	10.8462	23.3121	27.5515	19.2237	28.5105	NCU01799	19.5511	17.835	18.5125	25.0952
NCU01800	mrp-5	37S ribosomal protein S5	36.2078	42.5856	41.7331	30.013	28.7189	32.8889	50.6038	36.476	58.7163	56.0114	49.7784	54.1028	NCU01800	40.1755	30.5402	48.5987	53.2976
NCU01801			309.184	167.679	201.77	195.333	204.751	209.841	327.386	595.359	394.634	146.014	116.209	121.461	NCU01801	226.211	203.308	439.126	127.895
NCU01802			3.10088	1.07662	2.60999	2.81579	2.47197	2.5183	7.46592	16.8138	8.28461	2.24946	2.55355	1.86521	NCU01802	2.26249	2.60202	10.8548	2.22274
NCU01803	arg-17	arginine-tRNA-protein transferase 1	20.8671	13.2223	31.5524	17.3142	31.8099	32.292	20.4214	20.1408	24.1426	21.7181	14.9553	21.8013	NCU01803	21.8806	27.1387	21.5682	19.4916
NCU01804		nudix/MutT family protein	31.0778	44.3999	32.5121	31.4258	26.2136	28.0003	28.3409	27.0728	34.1495	45.8598	37.6773	43.5224	NCU01804	35.9966	28.5466	29.8544	42.3532
NCU01805			17.6774	14.4592	33.1498	16.875	23.3563	28.9197	18.4463	21.3264	34.3493	26.2711	28.9228	45.5627	NCU01805	21.7621	23.0503	24.7074	33.5855
NCU01806	exr-4	exoribonuclease-4	17.0533	14.9255	27.6441	15.5569	23.0209	33.3937	19.7296	24.0524	27.9551	28.3221	30.8473	36.2114	NCU01806	19.8743	23.9905	23.9124	31.7936
NCU01807			52.361	39.0499	29.6656	46.1911	32.5466	39.8125	47.0672	74.7867	48.036	36.0808	40.7632	38.3042	NCU01807	40.3588	39.5167	56.63	38.3827
NCU01808	cyc-1	Cytochrome C	102.008	134.343	52.4627	167.553	101.292	105.394	626.383	158.905	745.083	202.222	373.7	278.61	NCU01808	96.2715	124.746	510.124	284.844
NCU01809	rbg-34	ribosome biogenesis-34	9.47698	13.0018	11.4289	11.07	7.5916	8.93519	9.85521	6.57414	7.61269	12.0523	10.6013	7.30886	NCU01809	11.3026	9.19895	8.01401	9.98749
NCU01810	mic-7		22.6549	11.2018	15.0695	13.0693	17.9145	16.677	17.7507	12.2236	12.0122	19.2093	30.7746	20.8907	NCU01810	16.3087	15.8869	13.9955	23.6249
NCU01811			5.82534	4.19782	8.81623	4.84783	5.33102	7.63589	4.52819	4.88156	6.17112	7.25564	11.8991	6.40527	NCU01811	6.2798	5.93825	5.19363	8.52
NCU01812			1.36015	0.480719	1.21658	1.72036	1.41255	1.51154	1.68243	1.66373	2.04546	1.68915	4.46144	2.12863	NCU01812	1.01915	1.54815	1.79721	2.75974
NCU01813	sut-4	high affinity glucose transporter	69.0606	55.9823	63.2365	80.3162	84.9717	84.7697	68.543	92.9819	66.5678	75.9502	124.622	71.8522	NCU01813	62.7598	83.3525	76.0309	90.808
NCU01814			76.9469	155.703	47.0555	188.228	69.8557	59.584	49.6877	59.9356	42.2836	85.301	79.5734	54.2578	NCU01814	93.2351	105.889	50.6356	73.0441
NCU01815			220.32	128.677	169.174	157.643	209.341	200.062	177.284	118.886	70.8118	98.5245	69.896	59.423	NCU01815	172.724	189.015	122.327	75.9478
NCU01816	alc-1	Allantoicase	98.0184	44.6819	62.2853	72.4097	98.4051	102.099	77.8839	56.4398	46.8232	29.1735	13.6578	21.4875	NCU01816	68.3285	90.9712	60.3823	21.4396
NCU01817		DIL and Ankyrin domain-containing protein	33.4595	35.2652	36.2033	44.4928	47.2941	48.2144	27.9234	46.9251	35.5302	37.6784	30.867	40.894	NCU01817	34.976	46.6671	36.7929	36.4798
NCU01818			36.716	24.4294	34.5239	25.6703	34.5849	34.5067	27.5777	60.6722	36.6401	27.2437	21.5757	25.1747	NCU01818	31.8898	31.5873	41.63	24.6647
NCU01819			11.7984	6.88367	17.5776	10.443	13.8648	15.5286	12.588	11.211	10.2712	10.2868	9.80662	10.3719	NCU01819	12.0866	13.2788	11.3567	10.1551
NCU01820	rbg-42	exportin-1	72.3301	65.5222	82.4896	70.7258	79.8414	87.3531	65.7642	59.4191	55.716	101.303	75.419	93.8497	NCU01820	73.4473	79.3068	60.2998	90.1906
NCU01821	ala-6	alanine-glyoxylate aminotransferase	82.1249	67.8169	62.9603	66.1875	82.1888	76.4269	85.2048	124.935	92.3234	109.67	64.2429	72.5393	NCU01821	70.9674	74.9344	100.821	82.1509
NCU01822	vps29	retrograde transporter	46.4196	40.779	44.8079	47.0103	65.7523	54.9758	77.9772	109.445	93.1965	77.6591	67.614	94.4748	NCU01822	44.0021	55.9128	93.5396	79.916
NCU01823		two-component sensor protein histidine protein kinase	23.5148	19.7188	24.6218	32.2963	25.7675	27.9814	23.3871	18.9435	23.3289	37.7606	33.6967	32.4635	NCU01823	22.6184	28.6817	21.8865	34.6403
NCU01824	gam-1	galactopyranose mutase-1	231.305	173.205	260.335	272.654	338.614	316.315	227.578	133.593	140.869	328.804	151.894	347.591	NCU01824	221.615	309.194	167.347	276.096
NCU01826		DUF250 domain membrane protein	81.479	71.1161	76.9421	128.624	130.976	100.935	73.1546	64.6692	74.4109	113.392	75.4756	111.776	NCU01826	76.5124	120.178	70.7449	100.215
NCU01827	crp-58	eL27	530.214	694.671	669.061	348.901	294.052	350.867	911.422	715.046	917.772	541.51	344.492	382.885	NCU01827	631.316	331.273	848.08	422.962
NCU01828			33.4415	27.5965	35.882	35.4113	46.5008	39.5976	21.7542	26.7424	22.1612	27.3128	24.3677	25.9766	NCU01828	32.3067	40.5032	23.5526	25.8857
NCU01829			65.9263	2.12653	2.24109	6.46632	90.3482	29.5642	46.0899	66.5897	44.6667	32.439	268.575	193.744	NCU01829	23.4313	42.1262	52.4488	164.919
NCU01830	hpd-1	hydroxyphenylpyruvate dioxygenase-1	354.801	87.5407	95.6944	334.454	939.683	388.067	147.203	53.5246	157.005	137.462	809.857	531.325	NCU01830	179.345	554.068	119.244	492.882
NCU01831	tcf-30	transcription factor-30	11.4037	8.13321	15.4778	11.4772	13.6607	14.2879	19.271	19.7885	28.28	25.4266	34.0274	31.8657	NCU01831	11.6716	13.1419	22.4465	30.4399
NCU01833	nik-2	Two-component histidine kinase CHK-1	17.7047	16.7719	17.2335	24.5739	22.6132	19.7465	19.5519	21.6116	22.6776	23.5559	29.4275	26.5537	NCU01833	17.2367	22.3112	21.2804	26.5124
NCU01834			2.11142	1.09065	2.2982	1.44738	1.25868	1.34958	1.62609	2.34958	0.861128	1.4329	1.40473	1.01829	NCU01834	1.83342	1.35188	1.61226	1.28531
NCU01835			2763.55	1319.53	1074.26	1734	1692.11	1476.08	2832.79	1805.11	1388.28	1418.33	1305.31	1152.34	NCU01835	1719.12	1634.06	2008.73	1291.99
NCU01837			3.04607	1.02592	0.311466	0.568856	1.20257	1.15293	1.8496	5.78971	2.49613	3.31597	2.24496	3.19306	NCU01837	1.46115	0.974786	3.37848	2.918
NCU01838	nse-1	nitrilase-1	121.384	94.0329	103.963	90.4848	96.7185	94.922	89.7717	144.97	129.015	108.994	89.6038	91.3963	NCU01838	106.46	94.0418	121.252	96.6646
NCU01839	cea-7	carboxylesterase	52.2803	27.8292	49.9443	42.1136	57.973	59.0147	46.4175	37.9148	37.6565	27.8112	17.4518	22.9143	NCU01839	43.3513	53.0338	40.6629	22.7258
NCU01840		Septal pore-associated protein, putative	24.2165	13.4912	26.4819	18.8365	21.542	24.6199	19.9397	14.4716	23.8875	21.4512	18.2844	24.4675	NCU01840	21.3966	21.6661	19.4329	21.401
NCU01841	dash-3		13.768	18.7345	14.1336	11.684	13.7	14.5518	8.94975	13.9416	16.1285	15.464	10.2074	20.2193	NCU01841	15.5454	13.312	13.0066	15.2969
NCU01842	sgo1		18.06	17.3227	31.7169	16.6004	23.1281	26.0126	20.8963	18.4723	28.6708	31.8499	34.6427	46.7152	NCU01842	22.3665	21.9137	22.6798	37.7359
NCU01843	cpn-3	T-complex protein 1 subunit gamma	80.6604	59.6764	65.9915	67.2102	78.8592	82.3749	87.9474	69.752	65.6417	85.8025	51.9098	74.3464	NCU01843	68.7761	76.1481	74.447	70.6862
NCU01844			13.9436	1.73516	0.894427	2.60027	1.09326	2.51904	3.44756	32.2253	12.9646	0.334328	17.4134	0.812346	NCU01844	5.5244	2.07086	16.2125	6.18668
NCU01845		phosphoglycerate mutase family domain-containing protein	180.29	157.094	50.9247	153.342	97.344	99.3935	114.125	220.14	121.758	97.4569	79.0385	71.8811	NCU01845	129.436	116.693	152.008	82.7922
NCU01846			140.681	274.296	66.1717	182.985	93.4776	58.8523	71.1043	61.4988	66.2584	197.706	134.402	133.504	NCU01846	160.383	111.772	66.2872	155.204
NCU01848			0.32917	0.165814	0.194969	0.124084	0.388922	0.106006	0.302569	0.285709	0	0	0.144941	0	NCU01848	0.229984	0.206337	0.196093	0.0483137
NCU01849		extracellular dioxygenase	4.02812	4.28869	4.07381	3.23736	3.48136	3.08849	2.37638	7.11987	4.46296	6.92353	7.30009	5.23696	NCU01849	4.13021	3.26907	4.65307	6.48686
NCU01850	pex16	peroxisomal membrane protein pex16	57.4976	37.4888	43.1751	53.1037	59.9405	60.8655	50.4404	96.5806	66.3528	58.0243	72.3177	68.0167	NCU01850	46.0538	57.9699	71.1246	66.1196
NCU01851			6.55557	5.94369	10.7311	7.19785	7.35216	9.39504	4.54362	3.56417	6.34685	6.38323	8.12744	6.76067	NCU01851	7.74344	7.98168	4.81821	7.09045
NCU01852	trm-54	arsenical-resistance protein	12.4766	6.874	13.7113	15.2263	15.7245	16.3981	13.2612	14.0741	13.9704	14.0752	12.8209	12.2408	NCU01852	11.0207	15.783	13.7686	13.0456
NCU01853	bet-1	choline dehydrogenase	11.6861	5.38672	10.1038	15.5387	35.8515	35.3528	1.66326	3.68644	0.924817	0.920022	0.884738	0.584286	NCU01853	9.05887	28.9143	2.09151	0.796349
NCU01854	ens-11		147.594	114.089	104.477	126.321	133.527	134.367	88.5884	147.051	126.439	67.0382	68.9411	74.9682	NCU01854	122.053	131.405	120.693	70.3158
NCU01855			34.8616	46.1688	26.6165	39.9428	31.7943	27.9356	24.98	36.9866	29.5997	22.5075	19.2503	17.3208	NCU01855	35.8823	33.2242	30.5221	19.6929
NCU01856	hac-1	transcriptional activator hac1	371.534	448.028	419.307	443.917	501.609	469.42	208.976	212.042	246.163	183.935	130.844	233.949	NCU01856	412.956	471.649	222.394	182.909
NCU01857	drh-20	DEAD/DEAH box RNA helicase	30.4681	22.6114	33.2389	27.5401	32.1539	32.2128	29.1598	32.4637	31.5837	29.3537	28.5931	36.3845	NCU01857	28.7728	30.6356	31.0691	31.4438
NCU01858	div-25	chromosome segregation in meiosis protein 3	11.5716	7.62099	17.8236	6.73178	14.893	15.4548	12.7613	9.47158	28.438	32.7246	36.9137	46.5926	NCU01858	12.3387	12.3598	16.8903	38.7437
NCU01859	nuo20.9	NADH:ubiquinone oxidoreductase 20.9kD subunit	408.963	353.609	403.287	361.982	382.66	404.422	340.018	374.57	340.472	360.255	232.991	283.444	NCU01859	388.62	383.021	351.687	292.23
NCU01860			3.48774	2.89728	2.59184	5.31314	5.60308	7.0502	2.61535	3.19331	2.84584	2.13239	5.83747	3.57525	NCU01860	2.99229	5.98881	2.88483	3.84837
NCU01861		short chain dehydrogenase/reductase family protein	97.8711	14.3924	28.0101	78.937	92.3718	76.6925	23.6517	17.4218	21.4777	48.751	76.7666	61.1185	NCU01861	46.7579	82.6671	20.8504	62.212
NCU01862		SWIRM domain-containing protein FUN19	59.4681	13.0196	29.4521	14.9263	46.3237	60.2268	114.756	146.475	161.091	41.3976	61.0755	60.3776	NCU01862	33.9799	40.4923	140.774	54.2836
NCU01863			1.27616	0.256076	0.44497	0.289933	0.100367	0.0819187	1.76656	4.29482	2.9946	0.238521	0.560378	0.376265	NCU01863	0.65907	0.157406	3.01866	0.391722
NCU01865			10.1237	11.9598	14.0949	7.565	10.2188	10.8541	6.9793	9.62026	13.7099	11.705	15.5363	18.9113	NCU01865	12.0595	9.54598	10.1032	15.3842
NCU01866	ppm-9	pentose phosphate metabolism-9	20.1846	16.289	28.0014	35.9772	55.0952	52.7006	18.1912	7.51261	10.4222	85.4622	32.2052	36.853	NCU01866	21.4917	47.9243	12.042	51.5068
NCU01867	gh61-10	endoglucanase II	4.00948	1.18656	6.28297	3.40532	5.25135	8.92313	6.4243	2.99833	5.20034	2.29607	7.6839	4.09947	NCU01867	3.82634	5.85994	4.87432	4.69315
NCU01868	sut-25	MFS maltose permease MalP	31.9354	15.6608	36.6069	18.7117	20.3158	24.6596	25.3439	14.47	24.736	13.1326	46.7445	33.2099	NCU01868	28.0677	21.229	21.5166	31.029
NCU01869			3.89105	2.40171	1.51357	0	0	0.0452137	1.77819	1.59573	0.708257	0.530485	0.372251	0.468646	NCU01869	2.60211	0.0150712	1.36073	0.457128
NCU01870	eno-1	enolase-1	1.88746	0.256336	0.142653	0.626734	0.202096	0.246286	4.01261	6.02773	3.52965	0.402821	3.98579	1.00898	NCU01870	0.762151	0.358372	4.52333	1.7992
NCU01871	sre-2	Sterol element binding protein sre-2, putative	651.088	78.6225	85.2961	333.374	203.572	264.23	613.762	572.497	273.37	16.7848	21.0377	16.8106	NCU01871	271.669	267.059	486.543	18.211
NCU01872			0.30967	0.94377	0.849804	0.712732	0.658689	1.06628	0.380797	0.169113	0.373554	0.719734	1.1831	1.2485	NCU01872	0.701081	0.812566	0.307822	1.05045
NCU01873			40.1741	1.78688	4.26022	7.07684	6.50665	7.02831	35.8777	46.498	9.06873	0.802864	1.49634	0.676454	NCU01873	15.4071	6.8706	30.4815	0.991887
NCU01874			8.00138	1.80275	4.79076	2.27675	4.74719	5.71813	7.80338	10.1681	6.27477	2.20466	3.57769	3.00351	NCU01874	4.86496	4.24736	8.0821	2.92862
NCU01875			0	0	0	0	0	0	0	0	0	0	0	0	NCU01875	0	0	0	0
NCU01876			0	0	0.226659	0.284769	0.149456	0	0.347124	0.672593	0.851516	0.176895	0.500957	0	NCU01876	0.0755531	0.144742	0.623745	0.225951
NCU01877			0.843448	0.211146	0.726476	0.240365	0.0829096	0.135055	0.585421	0.871619	0.190851	0.690293	0.277551	0.388519	NCU01877	0.59369	0.152776	0.549297	0.452121
NCU01878	ves-4	vesicle-mediated transporter	44.975	68.1273	68.4754	45.8592	50.382	49.89	27.4388	28.9666	31.3753	34.7908	24.6878	37.7346	NCU01878	60.5259	48.7104	29.2602	32.4044
NCU01879			137.32	109.607	129.281	138.632	165.707	177.932	113.335	184.765	112.706	121.615	121.415	107.082	NCU01879	125.403	160.757	136.935	116.704
NCU01880			9.38882	1.2772	8.12416	2.1491	5.36405	7.59296	16.3729	14.4335	12.3931	2.45879	4.0627	3.04993	NCU01880	6.26339	5.03537	14.3998	3.19047
NCU01881		Septal pore-associated protein, putative	124.178	56.4891	111.432	107.119	150.288	171.848	89.135	102.439	52.8084	34.6646	30.4896	25.0906	NCU01881	97.3665	143.085	81.4608	30.0816
NCU01882	pup-3	Purine transporter	46.9693	98.3014	29.1023	27.3663	16.0031	15.429	57.3618	49.9806	84.3562	58.2146	36.4197	49.3368	NCU01882	58.1243	19.5995	63.8995	47.9904
NCU01883		SH3 domain signaling protein	129.579	89.1438	38.9392	81.1913	45.3784	32.2129	34.5301	104.327	38.7914	69.3497	44.0016	40.8424	NCU01883	85.8873	52.9275	59.2162	51.3979
NCU01884		Septal pore-associated protein, putative	4.89954	3.33102	4.83184	5.28995	3.61195	3.8102	3.96308	2.93461	5.93538	7.8588	10.3707	9.64014	NCU01884	4.35413	4.23737	4.27769	9.28988
NCU01886		Zn2Cys6	401.926	693.559	106.495	170.748	64.9431	58.5041	103.086	241.072	132.31	171.742	50.074	52.0053	NCU01886	400.66	98.0651	158.822	91.2738
NCU01888	tad-1	tRNA-specific adenosine deaminase	5.66599	11.2426	6.64524	11.436	6.54756	7.42799	5.81375	5.12157	7.7823	10.0557	7.68508	8.19166	NCU01888	7.85128	8.47051	6.23921	8.64416
NCU01889			25.4948	19.0583	21.3998	22.7655	20.2699	20.8372	18.0096	19.211	19.6359	18.5821	13.12	17.0974	NCU01889	21.9843	21.2909	18.9522	16.2665
NCU01891			44.3724	19.872	34.1339	48.6521	80.2655	84.8887	140.432	88.4203	94.1908	65.3078	81.3392	74.9789	NCU01891	32.7928	71.2688	107.681	73.8753
NCU01893			24.068	9.70157	19.5948	29.4244	44.3217	49.4753	50.252	34.4568	23.6528	23.1442	30.6292	26.9518	NCU01893	17.7881	41.0738	36.1205	26.9084
NCU01894			67.2014	125.027	97.0742	61.8861	45.9358	61.0862	65.796	55.3265	74.8596	86.6672	74.5824	81.7933	NCU01894	96.4341	56.3027	65.3273	81.0143
NCU01895	rrg-1	response regulator	56.8552	71.7541	43.4498	91.8959	78.2197	85.4244	33.0824	36.4497	40.4607	54.065	54.1369	57.8015	NCU01895	57.353	85.18	36.6643	55.3345
NCU01896			9.13426	8.6116	6.67789	5.99573	5.00267	7.30416	2.59094	4.42353	2.72805	2.47435	2.17438	2.05764	NCU01896	8.14125	6.10085	3.24751	2.23546
NCU01897			40.2279	28.0603	24.0569	34.4331	36.8122	39.9083	35.5792	63.8704	40.1896	16.4165	12.4219	13.9275	NCU01897	30.7817	37.0512	46.5464	14.2553
NCU01898			54.5351	40.0453	12.5486	23.3707	10.332	9.6839	13.0054	176.762	31.9012	12.0432	7.10778	7.97836	NCU01898	35.7097	14.4622	73.8895	9.04311
NCU01899			4.30803	2.38724	4.02732	4.12444	4.82205	4.94951	4.68407	4.06897	2.24543	3.29809	2.723	3.5266	NCU01899	3.5742	4.632	3.66616	3.18256
NCU01900	gh43-2	xylosidase/arabinosidase	2423.26	2144.98	3452.17	2326.43	2881.07	2926.44	2816.07	988.02	1304.89	2454.6	926.339	1707.72	NCU01900	2673.47	2711.31	1703	1696.22
NCU01901	tgl-2		34.7308	23.8578	24.8138	21.4764	20.8383	22.5041	26.591	61.3113	43.4048	12.4449	8.0391	14.0008	NCU01901	27.8008	21.6063	43.7691	11.4949
NCU01902	chi-1	glucosamine 6-phosphate N-acetyltransferase	103.96	114.237	125.07	124.236	124.83	141.615	115.436	175.132	166.47	61.8932	47.6016	52.9641	NCU01902	114.423	130.227	152.346	54.153
NCU01903	pig-2	pigment biosynthesis protein Ayg1	22.9385	10.4371	13.3915	21.0852	24.5693	20.4165	21.7512	71.573	30.4544	7.48223	13.911	10.9541	NCU01903	15.589	22.0237	41.2595	10.7824
NCU01904	pgi-1	pentose glucuronate interconversion-1	64.9434	23.6706	35.9748	23.3301	33.837	27.3261	37.2006	78.2366	31.545	17.919	9.73396	9.90853	NCU01904	41.5296	28.1644	48.9941	12.5205
NCU01905	sodh-1	sorbitol dehydrogenase-1	29.95	10.5947	14.4066	7.00538	9.58489	8.64951	11.7023	52.6126	10.6804	8.02346	3.1718	3.30065	NCU01905	18.3171	8.41326	24.9984	4.83197
NCU01906	gcy-2	Putative d-galacturonic acid reductase	181.237	131.536	173.188	216.905	281.74	235.98	97.4974	67.9539	40.3606	89.7651	32.1946	52.7745	NCU01906	161.987	244.875	68.604	58.2447
NCU01907	syn-5	syntaxin-5	115.255	119.537	61.065	112.045	73.6157	50.4635	56.5952	80.3318	58.8743	77.9288	62.2733	67.5501	NCU01907	98.6191	78.7079	65.2671	69.2507
NCU01908			26.4902	23.5685	24.7834	25.6044	20.6589	23.1261	18.7922	31.3667	27.0614	24.4566	29.0851	22.2678	NCU01908	24.9474	23.1298	25.7401	25.2698
NCU01910			17.6247	19.0765	16.127	18.8438	12.2619	11.7896	12.723	10.4033	10.0025	13.348	6.49206	7.92378	NCU01910	17.6094	14.2984	11.0429	9.2546
NCU01911	SEC-2	GDP/GTP exchange factor Sec2p	138.717	332.381	55.4464	193.833	72.8171	56.72	58.5859	75.1967	57.6336	100.68	85.1155	93.657	NCU01911	175.515	107.79	63.8054	93.1509
NCU01912	gt39-1	mannosyltransferase 1	211.352	307.385	292.196	265.612	237.772	251.157	147.482	129.525	196.202	194.099	132.603	206.512	NCU01912	270.311	251.514	157.736	177.738
NCU01913	mrpp-2	pre-mRNA splicing factor	49.1321	54.1879	57.8256	53.4274	53.7145	57.0404	37.6012	38.0809	58.2875	69.9764	64.8748	78.5684	NCU01913	53.7152	54.7274	44.6565	71.1398
NCU01914	vsp-4	sorting nexin-3	75.766	78.0163	80.6465	81.2815	91.0095	90.2431	80.5933	85.8522	82.1963	84.5859	71.0844	81.5642	NCU01914	78.1429	87.5114	82.8806	79.0781
NCU01916	mic-8	mitochondrial carrier protein RIM2	8.59047	20.9265	2.3873	10.2471	2.21233	2.45677	9.31247	13.0434	8.24468	23.0772	33.795	23.0237	NCU01916	10.6348	4.97207	10.2002	26.632
NCU01917			1.08415	0.514479	0.946309	1.54007	2.39792	1.67986	1.89595	1.30553	2.28202	1.94595	1.79213	1.75521	NCU01917	0.848313	1.87262	1.82783	1.8311
NCU01918	arp-13	actin-related protein-13	99.1869	80.8007	92.9855	137.531	156.083	139.3	119.939	117.308	135.917	143.417	108.596	133.649	NCU01918	90.991	144.305	124.388	128.554
NCU01919	uth-4	ubiquitin terminal hydrolase-4	97.9458	78.2794	95.4948	82.1513	115.846	111.831	111.864	104.749	122.733	88.6154	61.6283	88.2545	NCU01919	90.5733	103.276	113.115	79.4994
NCU01920			25.6216	16.4554	24.9566	15.8993	22.5385	24.6343	19.5373	26.0786	18.7344	23.0263	15.6048	18.8601	NCU01920	22.3445	21.024	21.4501	19.1637
NCU01922			61.0845	28.2657	71.5686	60.2239	62.477	66.8034	44.7866	34.3975	69.3482	156.47	42.9211	118.185	NCU01922	53.6396	63.1681	49.5108	105.859
NCU01923			2.36276	2.6253	4.57624	3.13599	3.43961	4.31112	6.82326	2.99763	3.49478	3.85077	4.14523	3.09422	NCU01923	3.1881	3.62891	4.43856	3.69674
NCU01924		Zn2Cys6	171.9	176.304	143.152	232.309	195.716	200.743	195.579	221.685	301.2	243.434	267	282.531	NCU01924	163.785	209.589	239.488	264.321
NCU01926			12.2331	13.4292	5.48274	11.7186	12.9651	13.2835	24.3623	11.8703	17.4538	5.74638	5.01407	5.68406	NCU01926	10.3817	12.6557	17.8955	5.4815
NCU01927			42.996	38.8241	53.8339	46.195	57.2273	60.5838	52.4961	65.0109	80.1426	55.6737	46.7581	71.6263	NCU01927	45.218	54.6687	65.8832	58.0194
NCU01928	dsc-5	DSC E3 ubiquitin ligase complex subunit 5, putative	60.1393	73.5436	95.2307	57.2326	72.1918	81.3988	55.3809	59.7372	82.2913	58.1477	53.5682	68.3646	NCU01928	76.3045	70.2744	65.8032	60.0268
NCU01929	par-2	poly(A)-ribonuclease-2	33.737	33.2414	41.2182	43.3718	48.0801	47.9804	33.792	34.2198	56.9405	53.8058	55.4372	69.5644	NCU01929	36.0655	46.4774	41.6508	59.6025
NCU01930	snr-7	U6 snRNP-associated protein Lsm7	69.5399	56.5811	83.617	76.3979	88.2932	93.7343	85.2754	69.9744	102.131	117.382	92.7391	133.385	NCU01930	69.9127	86.1418	85.7937	114.502
NCU01931			11.242	6.22763	11.8631	8.98376	12.3501	14.3586	10.2978	21.2064	15.4683	10.4956	12.5487	11.7149	NCU01931	9.77755	11.8975	15.6575	11.5864
NCU01932	set-3	H3K36 methyltransferase	24.1255	27.9703	29.308	29.8229	26.2717	26.0346	24.9658	17.278	43.7672	40.625	45.7099	61.5507	NCU01932	27.1346	27.3764	28.6703	49.2952
NCU01935	ptr-6	palmitoyltransferase-6	18.7468	19.3461	14.9734	29.9583	25.6405	20.7489	32.1981	21.4904	28.9624	55.4767	53.6537	64.6735	NCU01935	17.6888	25.4492	27.5503	57.9346
NCU01936	polh	sister chromatid cohesion protein Eso1	16.6786	17.7614	22.2761	21.8967	26.6191	26.0042	13.0187	16.988	25.046	32.5484	34.1959	45.5716	NCU01936	18.9054	24.84	18.3509	37.4386
NCU01938			92.2798	100.626	65.1829	173.192	115.274	115.253	64.3797	80.0999	99.3667	97.6599	104.67	102.046	NCU01938	86.0297	134.573	81.2821	101.459
NCU01939		nonsense-mediated mRNA decay protein	60.6048	79.2509	70.1855	72.7718	70.261	78.8738	49.0177	56.7538	67.0723	88.7264	83.4077	99.3966	NCU01939	70.0137	73.9689	57.6146	90.5102
NCU01940	ptk-2	serine/threonine protein kinase	134.901	297.352	94.4189	203.505	99.7799	72.5388	54.3234	116.583	59.6418	97.5487	142.599	136.508	NCU01940	175.557	125.275	76.8492	125.552
NCU01942			2.79867	2.25979	2.14596	2.92827	1.40206	1.6936	2.34491	5.04758	3.48206	4.80132	16.1588	7.62754	NCU01942	2.40147	2.00798	3.62485	9.52922
NCU01943			1.79485	1.79729	1.57638	0.802321	1.90961	3.38116	3.02886	1.5713	1.24225	11.1585	11.8589	9.10421	NCU01943	1.72284	2.03103	1.94747	10.7072
NCU01944			98.6801	79.6826	61.9106	104.084	87.4758	73.5079	114.007	51.8245	35.0373	20.5448	19.1053	19.1836	NCU01944	80.0911	88.356	66.9561	19.6113
NCU01945	isn-1	IMP-specific nucleotidase-1	83.6551	41.3707	47.7217	109.772	133.656	136.825	134.845	45.7621	43.9277	40.7183	50.2448	28.4037	NCU01945	57.5825	126.751	74.8451	39.7889
NCU01946			33.1806	29.896	41.0021	41.6761	50.1206	62.9928	44.1249	36.1693	24.3567	22.0228	24.6943	18.5493	NCU01946	34.6929	51.5965	34.8836	21.7554
NCU01947			30.4715	30.7471	34.6449	36.8004	37.7515	37.981	27.8845	20.8063	29.3915	41.4988	41.932	44.3284	NCU01947	31.9545	37.511	26.0274	42.5864
NCU01948	crp-53	eL21	568.879	739.085	721.418	365.129	299.224	363.907	856.091	711.109	887.089	575.934	366.661	389.271	NCU01948	676.461	342.753	818.096	443.955
NCU01949	un-16	eS4	576.82	783.649	697.321	357.38	251.605	319.955	1025.22	1137.13	1111.67	624.57	413.601	412.747	NCU01949	685.93	309.647	1091.34	483.639
NCU01950	msp-13	pre-mRNA-splicing factor slu-7	38.6493	34.5874	49.6239	43.9559	48.0783	58.5708	36.1479	46.971	62.2257	61.3321	79.721	74.4903	NCU01950	40.9535	50.2017	48.4482	71.8478
NCU01951	upr-1	REV3	2.57219	1.96031	3.90065	3.08253	4.3959	4.35352	4.39435	1.49549	4.09476	9.05809	8.08835	8.94404	NCU01951	2.81105	3.94398	3.3282	8.69683
NCU01953	eat-3	AMI1 protein	53.3504	55.3937	61.7114	81.4493	76.9423	70.0238	56.8609	43.9688	54.6453	123.518	115.51	124.384	NCU01953	56.8185	76.1385	51.825	121.137
NCU01954	cwc-24	pre-mRNA-splicing factor cwc-24	17.8444	19.6495	17.1111	21.1717	17.1862	19.1222	66.6623	29.9563	82.8201	29.4834	43.6826	32.9228	NCU01954	18.2017	19.16	59.8129	35.363
NCU01955	apg-3	autophagocytosis protein Aut1	174.463	125.371	126.303	176.349	185.476	181.177	174.806	212.201	170.221	125.41	111.036	119.189	NCU01955	142.046	181.001	185.743	118.545
NCU01956	eat-2	cytoskeleton assembly control protein Sla2	60.6217	70.6532	67.6676	70.8681	69.8555	72.0022	53.6677	70.3015	62.1768	82.7869	64.8145	84.93	NCU01956	66.3142	70.9086	62.0486	77.5105
NCU01957	eat-2A	AR2	10.54	8.25177	7.6629	4.53767	4.47292	3.91003	8.37525	14.5635	7.44985	16.0121	9.22116	12.7398	NCU01957	8.81822	4.30687	10.1295	12.6577
NCU01958	matA-1	mating-type protein A-1	0	0	0	0	0	0	41.3792	40.0874	44.4783	0	0	0	NCU01958	0	0	41.9816	0
NCU01959	matA-2	mating-type protein A-2	0	0	0	0	0	0	0	0	0.0610283	0	0	0	NCU01959	0	0	0.0203428	0
NCU01960	matA-3	mating-type protein A-3	0	0	0	0	0	0	0	0	0.256829	0	0	0	NCU01960	0	0	0.0856097	0
NCU01961	apn-2	DNA lyase Apn2	3.08606	1.56319	2.95381	1.76264	1.61486	2.25822	8.27979	12.5033	19.613	4.91512	14.2737	8.35351	NCU01961	2.53435	1.87857	13.4654	9.18079
NCU01962	eat-5	Encodes anonymous transcript-5 protein	437.811	452.019	477.606	385.176	393.16	416.872	397.665	463.552	404.095	529.883	393.172	420.626	NCU01962	455.812	398.402	421.77	447.894
NCU01963	eat-6	anaphase-promoting complex subunit Apc5	22.5938	19.2866	32.0635	20.1712	22.9067	26.3329	21.3456	15.8441	21.5678	27.5827	23.3186	24.1154	NCU01963	24.648	23.1369	19.5859	25.0055
NCU01964		RING-9 protein	86.9017	63.8338	66.2714	86.2394	92.988	106.645	78.2101	123.767	92.1901	60.0583	64.6149	60.7507	NCU01964	72.3356	95.2909	98.0558	61.808
NCU01965	cyt-20	valyl-tRNA synthetase	51.3841	67.7771	52.7721	58.3758	47.2785	52.8343	60.6325	62.0756	76.7283	66.9112	65.6271	71.4912	NCU01965	57.3111	52.8296	66.4788	68.0098
NCU01966	crp-77	eL37	592.761	803.144	783.985	384.502	309.339	381.372	1064.26	1077.14	1101.35	663.393	441.8	446.209	NCU01966	726.63	358.404	1080.92	517.134
NCU01967			26.1902	14.6087	36.89	14.2764	24.4099	33.7135	30.1262	24.505	21.8643	15.8651	11.6297	17.5607	NCU01967	25.8963	24.1333	25.4985	15.0185
NCU01968		MFS transporter	28.6707	11.1238	43.0283	26.2079	66.7835	99.8768	71.7639	75.1292	124.884	42.0198	66.2662	54.7462	NCU01968	27.6076	64.2894	90.5923	54.344
NCU01969			24.4452	16.3054	28.6273	21.7786	30.3552	30.9887	33.3393	53.1892	44.3344	39.1537	41.1224	34.8553	NCU01969	23.126	27.7075	43.621	38.3771
NCU01970		DUF718 domain-containing protein	535.814	428.358	621.869	721.545	1033.62	1042.19	719.989	353.975	635.669	465.511	321.702	391.527	NCU01970	528.68	932.45	569.878	392.914
NCU01971			19.2453	13.0778	29.7631	23.2874	34.0856	37.11	23.0743	21.1995	25.296	35.5245	41.7469	43.7086	NCU01971	20.6954	31.4943	23.1899	40.3267
NCU01972			124.206	53.4268	158.055	208.326	338.931	316.961	72.2461	21.2827	16.703	99.6167	48.6221	67.1965	NCU01972	111.896	288.072	36.7439	71.8118
NCU01973	set-8	SET-8	35.1179	28.4903	38.2582	49.8555	57.0559	48.2605	23.6404	9.27222	9.12229	27.9029	10.7256	13.5875	NCU01973	33.9554	51.724	14.0116	17.4053
NCU01974		Septal pore-associated protein, putative	33.6319	22.2764	19.582	34.9744	30.8747	26.1462	21.9604	40.3657	29.6436	39.7546	33.7182	33.9199	NCU01974	25.1634	30.6651	30.6566	35.7976
NCU01975	cia30	complex I intermediate-associated protein CIA30	68.5655	60.1845	70.955	49.3773	68.5802	61.1433	72.3033	88.6818	79.9249	94.3432	80.9956	77.4126	NCU01975	66.5683	59.7003	80.3033	84.2505
NCU01976			9.96428	6.60061	8.50245	4.98441	7.21528	7.30338	14.01	24.2586	12.3736	6.23211	8.66944	5.92903	NCU01976	8.35578	6.50102	16.8807	6.94353
NCU01977	urt-2	urea transporter	56.6405	55.4209	50.3023	38.1851	48.1147	41.4631	80.658	356.361	96.3934	45.256	34.7619	37.3355	NCU01977	54.1212	42.5876	177.804	39.1178
NCU01978			8.55111	10.3228	12.7984	8.20385	9.60438	9.42725	8.21178	4.65181	4.52964	8.88819	5.99912	4.64087	NCU01978	10.5574	9.07849	5.79775	6.50939
NCU01979	cdo-2	catechol dioxygenase-2	9.72133	2.13171	7.73598	15.6176	27.5374	33.4947	14.7381	24.2063	13.4432	5.87623	2.8504	4.91419	NCU01979	6.52967	25.5499	17.4626	4.54694
NCU01980	trm44		6.1735	5.35113	6.27289	3.26376	4.31109	4.32084	7.30929	8.65756	5.83489	3.68395	3.12656	2.70025	NCU01980	5.93251	3.96523	7.26724	3.17025
NCU01981	eif1	translation factor SUI1	471.071	554.146	521.421	673.009	567.428	610.341	485.787	695.01	700.446	656.753	607.03	788.722	NCU01981	515.546	616.926	627.081	684.168
NCU01982			24.7679	28.9565	23.608	27.6648	26.5049	25.9898	28.5263	48.9032	41.2559	59.0606	65.9514	66.7109	NCU01982	25.7775	26.7198	39.5618	63.9076
NCU01983			38.6022	39.3115	41.5909	29.9833	40.381	35.6142	61.3424	37.2622	51.6336	52.2807	36.6585	43.1988	NCU01983	39.8349	35.3262	50.0794	44.046
NCU01984		Septal pore-associated protein, putative	49.3998	29.368	36.0875	40.006	43.5181	44.3162	26.6508	46.8358	44.0284	39.0962	30.6429	47.0886	NCU01984	38.2851	42.6134	39.1717	38.9426
NCU01985	cys-11	sulfate adenylyltransferase	22.2297	55.9234	35.2573	51.4012	70.0588	60.5043	70.7902	23.7402	70.4175	94.4101	58.991	73.7154	NCU01985	37.8035	60.6547	54.9826	75.7055
NCU01987			0	0	0	0.0379377	0	0.189153	0.18462	0.0783572	0.0902274	0.695495	1.55897	0.79905	NCU01987	0	0.0756969	0.117735	1.01784
NCU01988			0.386381	0	0	0	0	0	0	0	0.694362	0	0.851452	1.00001	NCU01988	0.128794	0	0.231454	0.617155
NCU01989			40.5172	21.7474	31.0483	22.9403	29.0115	27.606	70.099	44.0129	94.5009	175.97	343.2	203.2	NCU01989	31.1043	26.5193	69.5376	240.79
NCU01990		UPF0016 domain-containing protein	81.6602	110.477	70.4949	128.063	104.914	81.8391	55.3171	76.1115	93.0961	128.433	101.689	118.919	NCU01990	87.5441	104.939	74.8416	116.347
NCU01991	tbf2	Telomere binding protein	22.3509	22.8595	33.628	22.2807	27.858	28.7333	23.4452	18.7578	29.5242	45.8701	45.2983	48.9348	NCU01991	26.2794	26.2907	23.9091	46.7011
NCU01992	CVC-3	coatomer subunit gamma	180.507	268.515	279.22	240.375	245.276	262.281	111.917	89.1849	135.485	181.107	129.658	190.326	NCU01992	242.747	249.311	112.196	167.03
NCU01993	eap-1	ethanolaminephosphotransferase	14.135	9.11932	15.2518	14.9598	17.8123	26.7279	15.1223	11.6151	23.6162	22.7975	26.1418	26.256	NCU01993	12.8354	19.8334	16.7845	25.0651
NCU01994	tcf-1	transcription factor-1	85.3262	91.3718	66.6753	91.6293	86.4997	91.904	64.6267	99.7134	102.532	63.5923	77.1876	87.1408	NCU01994	81.1245	90.011	88.9574	75.9736
NCU01995			0	0.0771977	0.0428785	0	0	0	0.0725848	0.0610317	0.0709399	0.0364175	0	0	NCU01995	0.0400254	0	0.0681855	0.0121392
NCU01996	prr-5	pH-response regulator protein palI/rim-9	54.4143	62.2618	49.0597	60.1922	54.5032	47.7353	65.5094	34.8831	50.5645	109.227	72.8701	99.8694	NCU01996	55.2453	54.1436	50.319	93.9887
NCU01997	abc-10	ABC transporter-10	27.7014	31.4671	29.7175	36.9311	38.3925	31.7029	38.8536	28.7995	35.3258	47.7778	55.4534	45.8254	NCU01997	29.6287	35.6755	34.3263	49.6855
NCU01998		septin	20.4879	18.5444	13.83	6.63924	5.18739	6.54394	9.64626	21.0407	8.88238	12.0615	5.93393	9.12051	NCU01998	17.6208	6.12353	13.1898	9.03866
NCU01999			20.5689	16.4423	29.0406	18.8105	24.1094	25.5324	16.0124	13.6665	23.3224	21.7023	22.1992	27.9526	NCU01999	22.0173	22.8174	17.6671	23.9514
NCU02000	mrpp-10	splicing factor 3B subunit 10	79.8163	99.78	103.488	90.5278	88.4968	104.295	57.6744	59.283	74.0909	104.198	100.522	113.812	NCU02000	94.3614	94.4399	63.6828	106.178
NCU02001			36.3117	32.1481	40.6143	32.0174	34.4478	39.3716	45.1421	66.5745	85.1545	60.9278	68.1705	86.2225	NCU02001	36.358	35.2789	65.6237	71.7736
NCU02002			3.44376	6.97639	2.93715	3.33194	2.48021	2.70758	6.07748	4.91519	7.91833	10.1866	18.0676	14.1158	NCU02002	4.45244	2.83991	6.30367	14.1234
NCU02003	tef-1	elongation factor 1 alpha	5284.57	5094.14	6433.59	4346.88	4306.02	5249.11	4030.65	3536.17	4315.75	4486.47	2809.75	3362.49	NCU02003	5604.1	4634	3960.85	3552.9
NCU02004	ser-3	Phosphoserine phosphatase	81.2991	67.1638	79.4661	80.5168	84.4633	87.6212	145.87	115.438	167.969	117.424	109.766	116.853	NCU02004	75.9764	84.2004	143.092	114.681
NCU02005	cys-5	phosphoadenosine phosphosulfate reductase	19.8108	88.2141	33.0771	57.9525	74.076	51.8191	269.417	40.0337	318.354	90.7354	66.8566	81.5667	NCU02005	47.034	61.2825	209.268	79.7196
NCU02006			14.3044	13.2014	24.1387	16.3068	19.4352	24.3072	19.6168	12.8299	32.7685	27.5543	33.8032	38.9487	NCU02006	17.2148	20.0164	21.7384	33.4354
NCU02007	fes-6	iron-sulfur subunit-6	150.511	116.901	142.677	138.62	133.496	134.076	149.378	169.398	184.661	131.924	160.893	122.03	NCU02007	136.696	135.397	167.813	138.282
NCU02008			76.0265	72.5827	95.3155	61.4348	60.8302	74.637	102.611	73.3646	77.1887	71.9678	65.0899	43.7698	NCU02008	81.3082	65.634	84.3881	60.2759
NCU02009	fer-4	ferric reductase-4	596.903	919.292	662.614	554.995	462.978	496.66	302.545	310.597	229.35	426.342	264.18	261.058	NCU02009	726.27	504.878	280.831	317.193
NCU02010	leu-4	2-isopropylmalate synthase	24.6715	23.5457	24.2542	18.9022	22.8023	21.6398	38.9053	60.6564	52.6479	39.8368	60.6943	39.5199	NCU02010	24.1571	21.1147	50.7365	46.6837
NCU02011	nup-8	importin subunit beta-1	80.8111	75.5344	92.2285	92.7012	100.24	102.201	56.4805	57.2056	71.1618	97.2645	87.6638	101.62	NCU02011	82.858	98.3807	61.616	95.5161
NCU02012		Zn2Cys6	21.3143	18.0848	22.7907	20.6508	25.3394	25.2778	18.3282	17.5527	22.6354	30.5341	31.3474	32.5625	NCU02012	20.7299	23.756	19.5054	31.4814
NCU02013			56.2012	73.4651	51.6132	69.0938	56.3258	50.9238	70.8541	82.7704	82.9592	77.8984	71.5562	69.4401	NCU02013	60.4265	58.7811	78.8612	72.9649
NCU02014			11.9917	8.1323	14.396	8.10095	13.677	13.8458	12.6915	11.4477	12.5415	10.9287	9.90198	12.0003	NCU02014	11.5067	11.8746	12.2269	10.9436
NCU02015	ptr-2	palmitoyltransferase erf2	47.2837	57.5371	68.2205	82.7679	80.0948	75.0334	41.3225	48.8231	57.2355	81.3312	75.6343	86.4869	NCU02015	57.6804	79.2987	49.127	81.1508
NCU02016			417.44	359.741	402.195	375.044	400.197	408.635	427.34	403.178	423.393	446.145	334.459	362.903	NCU02016	393.125	394.626	417.97	381.169
NCU02017	ada-2	CBF/NF-Y family transcription factor	154.515	138.107	80.3106	144.504	84.4726	78.435	71.236	128.347	91.0553	195.041	177.451	144.676	NCU02017	124.311	102.471	96.8794	172.389
NCU02018		Short chain dehydrogenase	207.058	167.077	203.496	135.031	128.869	136.675	103.363	101.315	71.0851	132.481	75.0175	76.4096	NCU02018	192.544	133.525	91.9212	94.6359
NCU02019	fxr-2	FAD-dependent oxidoreductase-2	26.3218	20.0768	39.8418	13.8937	15.6651	18.341	17.9596	33.527	18.5496	12.0052	8.00918	7.94808	NCU02019	28.7468	15.9666	23.3454	9.32082
NCU02020		metalloreductase transmembrane component	57.1787	43.8548	85.6493	30.8123	29.5918	33.4025	23.4612	68.3161	21.3153	56.3854	29.7468	30.9698	NCU02020	62.2276	31.2689	37.6975	39.034
NCU02021			6.82456	2.08844	3.23795	2.63823	1.47001	1.73628	0.945507	0.373321	2.22706	5.02081	4.01427	2.14275	NCU02021	4.05032	1.94817	1.18196	3.72594
NCU02022			2.34986	2.09519	3.08641	1.24996	1.67476	1.99664	8.41122	3.96328	7.9473	3.42771	2.01193	2.936	NCU02022	2.51049	1.64046	6.77393	2.79188
NCU02023	mdr-5	multi-drug resistance-5	0.223157	0.0634367	0.316101	0.0245658	0.125124	0.243866	0.11951	0.399497	0.321182	0.479334	0.419092	0.28104	NCU02023	0.200898	0.131185	0.280063	0.393155
NCU02024			17.0278	13.9764	19.9311	23.0821	32.3949	34.4093	20.3837	26.3075	27.2681	26.344	33.4168	32.7634	NCU02024	16.9785	29.9621	24.6531	30.8414
NCU02025			24.5282	24.0244	32.7595	25.7567	32.9961	43.4675	30.2087	50.7284	56.7835	40.8975	48.3564	56.81	NCU02025	27.104	34.0734	45.9069	48.688
NCU02026			49.2706	39.2717	46.9881	76.789	98.7057	106.234	44.3298	38.6281	48.8109	70.6356	94.7391	85.6295	NCU02026	45.1768	93.9096	43.9229	83.6681
NCU02027		acyl-protein thioesterase 1	359.376	220.327	273.603	203.175	207.903	232.385	191.719	218.354	174.11	177.139	97.5849	115.404	NCU02027	284.436	214.488	194.728	130.043
NCU02028		aromatic ring-opening dioxygenase LigB subunit	78.5915	50.2107	73.9167	55.996	64.7077	77.1744	45.6472	73.029	45.8806	45.2999	26.9355	29.0927	NCU02028	67.573	65.9594	54.8523	33.776
NCU02029			2.03963	0.950136	0.840792	1.19671	1.49573	1.47705	4.11587	3.06081	3.83805	0.828577	0.953919	0.950657	NCU02029	1.27685	1.38983	3.67158	0.911051
NCU02030			1.33662	0.976354	3.11432	2.7742	5.07287	4.83229	1.24992	0.422565	1.0995	7.61369	4.17892	7.23804	NCU02030	1.8091	4.22645	0.923996	6.34355
NCU02031	cyp450-5		184.329	65.7132	198.592	121.514	149.927	155.867	50.4772	21.6536	25.5749	114.906	26.3978	53.4581	NCU02031	149.545	142.436	32.5686	64.9207
NCU02032	gh76-1	glycosyl hydrolase family 76 protein	0.129408	0.180157	0.198938	0.099834	0.142194	0.214399	0.0242815	0.161476	0.0474563	0.170322	0.0453612	0.152065	NCU02032	0.169501	0.152142	0.0777379	0.122583
NCU02033			50.8239	40.5347	31.4009	54.2626	48.303	39.7017	51.6469	56.3872	51.2378	57.7257	46.157	44.8179	NCU02033	40.9198	47.4224	53.0907	49.5669
NCU02034	rid-1	RIP defective	0.91593	0.657774	1.11723	0.628149	0.559118	0.940292	0.525169	0.436388	0.279927	1.17206	1.49381	0.952946	NCU02034	0.896976	0.709186	0.413828	1.20627
NCU02035		helix-hairpin-helix domain-containing protein	2.67802	1.14998	4.30721	2.34187	3.04568	2.7399	3.7126	4.45737	20.0406	5.11516	14.2069	14.0868	NCU02035	2.71174	2.70915	9.40353	11.1363
NCU02036	trn-12	tRNA-splicing endonuclease	4.35889	5.69625	5.31615	6.61039	5.31509	5.35313	5.79294	3.77446	8.71212	9.39427	10.1054	12.0862	NCU02036	5.12376	5.75953	6.09317	10.5286
NCU02037			0	0	0	0.16911	0	0	0.137218	0	0.0670774	0	0.129338	0.325692	NCU02037	0	0.0563701	0.0680984	0.151677
NCU02038			46.2134	31.47	63.9869	60.0234	73.8558	84.137	52.9194	54.9003	55.8015	56.6507	56.144	53.2087	NCU02038	47.2235	72.6721	54.5404	55.3345
NCU02039			13.5915	17.6764	24.3902	18.0832	23.8321	27.0702	8.11595	9.28302	11.8138	20.6259	19.8169	20.9466	NCU02039	18.5527	22.9952	9.73761	20.4631
NCU02040			0.324609	0.138597	0.463537	0.106905	0.364152	0.177535	0.780323	0.733986	0.889814	0.391823	0.934971	0.715918	NCU02040	0.308914	0.216198	0.801375	0.680904
NCU02041	acw-11	anchored cell wall protein 11	615.6	984.935	438.242	841.47	546.306	460.846	711.64	456.289	791.158	1420.32	2012.13	1531.37	NCU02041	679.592	616.207	653.029	1654.61
NCU02042			7.44758	7.1609	6.70748	3.08983	2.80989	3.38879	16.6918	16.4734	20.9126	22.9263	22.688	20.6412	NCU02042	7.10532	3.09617	18.0259	22.0851
NCU02043		UPF0326 protein hag1	51.3991	56.466	58.2963	55.1315	77.6305	74.7622	33.2527	57.399	32.5004	43.7729	39.3992	37.4029	NCU02043	55.3871	69.1747	41.0507	40.1917
NCU02044	gtp-4	guanine triphosphate binding-4	257.319	216.047	327.769	214.857	257.512	302.212	228.485	176.429	177.744	201.534	96.6098	139.659	NCU02044	267.045	258.193	194.219	145.934
NCU02046			54.6796	18.8448	53.927	125.025	153.115	178.69	33.5669	37.953	13.4896	48.8154	55.8958	37.2241	NCU02046	42.4838	152.277	28.3365	47.3118
NCU02048		VPS9 domain-containing protein	13.5154	14.9675	13.3185	17.9679	16.9487	18.219	9.08631	10.0433	13.3311	17.9081	18.9127	21.495	NCU02048	13.9338	17.7119	10.8202	19.4386
NCU02049			21.4798	24.0402	20.8612	36.9491	31.6813	31.3376	17.8193	7.33476	19.6149	66.7534	98.056	71.0871	NCU02049	22.1271	33.3227	14.923	78.6322
NCU02051			7.49187	11.592	6.05211	7.97237	6.46424	6.17147	3.78738	4.94137	4.02191	3.6948	4.09866	3.3768	NCU02051	8.37866	6.86936	4.25022	3.72342
NCU02052	tif-4	transcription initiation factor-4	11.0514	10.9421	13.2565	11.2207	11.8652	13.7863	10.3235	8.09935	16.8512	16.6809	20.9288	22.8772	NCU02052	11.75	12.2907	11.758	20.1623
NCU02053	mus-42	REV1	2.88321	1.9328	3.54954	3.0062	3.54334	3.73859	7.76745	5.33146	11.4963	5.01547	11.0176	8.08355	NCU02053	2.78852	3.42938	8.19841	8.03887
NCU02054			23.677	19.0772	22.2983	22.708	23.6364	28.6828	22.9631	30.294	39.382	31.7092	40.4843	36.9176	NCU02054	21.6842	25.0091	30.8797	36.3704
NCU02055	nus-1	uridine nucleosidase Urh1	39.7975	29.62	32.8743	51.3088	71.444	57.748	38.0031	37.6305	30.2657	25.429	37.3145	28.3339	NCU02055	34.0972	60.167	35.2998	30.3591
NCU02056		salicylaldehyde dehydrogenase	46.6721	82.2379	83.9617	79.9342	84.3982	79.9772	61.8277	33.4635	50.4813	79.1637	66.1417	82.3778	NCU02056	70.9572	81.4366	48.5909	75.8944
NCU02057		autoinducer 2 sensor kinase/phosphatase luxQ	33.5635	71.3963	39.7789	94.4001	57.6153	55.8413	64.6475	43.9437	120.843	133.503	230.717	239.193	NCU02057	48.2462	69.2856	76.478	201.138
NCU02058			10.1898	9.62389	13.2902	8.46798	9.4789	10.0377	15.9752	10.9755	18.8523	17.3474	17.3122	19.9402	NCU02058	11.0346	9.3282	15.2677	18.2
NCU02059	apr-'3	Aspartyl protease	172.223	321.428	155.568	215.686	159.622	157.103	123.547	100.354	123.371	77.8251	38.8054	87.2701	NCU02059	216.406	177.47	115.757	67.9669
NCU02060	mpr-10	zinc metallopeptidase	53.5874	69.6863	32.7236	44.4868	23.6093	23.663	14.7276	17.3734	18.1167	16.0235	13.5686	19.3093	NCU02060	51.9991	30.5864	16.7392	16.3005
NCU02061			0.545151	0.966779	0.813767	0.928421	0.761332	0.425541	14.5171	12.4956	16.1239	2.95427	1.16844	2.80735	NCU02061	0.775232	0.705098	14.3789	2.31002
NCU02062	ham-12		6.84031	3.42724	9.21066	4.84487	6.63477	6.72366	4.00446	2.27751	2.67944	5.32919	4.6032	3.9509	NCU02062	6.49274	6.06776	2.98714	4.62776
NCU02063	mipr-4	mitochondrial intermediate peptidase	14.7071	17.6421	19.3357	13.3068	13.6911	16.3319	8.31282	10.8992	8.69376	9.59253	6.76016	11.0932	NCU02063	17.2283	14.4432	9.30193	9.14862
NCU02064			107.543	90.8215	99.3819	68.8102	64.4288	68.0045	89.7998	102.904	89.9209	71.8189	53.6696	63.5061	NCU02064	99.2488	67.0812	94.2082	62.9982
NCU02065		DUF726 domain-containing protein	9.76642	12.5597	12.1881	16.6865	14.8305	14.4662	7.81211	12.5677	10.0444	10.5431	11.3594	13.812	NCU02065	11.5047	15.3277	10.1414	11.9048
NCU02066	rbg-47	ribosome biogenesis-47	11.9174	34.025	10.116	15.8343	9.1842	10.5837	18.9086	19.3367	28.0592	22.1373	35.0049	30.0714	NCU02066	18.6861	11.8674	22.1015	29.0712
NCU02067	mdm12	mitochondrial inheritance component mdm12	5.2562	3.85004	9.68532	4.7863	5.17941	8.12582	4.73453	2.49257	6.79815	7.26377	11.7145	11.3966	NCU02067	6.26385	6.03051	4.67508	10.125
NCU02068			12.6717	10.4583	17.1027	13.884	14.4631	14.9495	14.163	7.00543	20.4914	18.2977	21.667	28.474	NCU02068	13.4109	14.4322	13.8866	22.8129
NCU02070	pex2	peroxisomal biogenesis factor 2	54.1651	66.5181	29.8048	105.755	62.6707	45.2973	33.6061	58.0146	39.5263	61.8223	44.9566	44.8472	NCU02070	50.1626	71.2411	43.7156	50.542
NCU02071			11.2878	6.66885	7.96245	27.3948	23.5268	24.9451	19.0569	4.31772	17.1585	38.1947	46.1311	32.3119	NCU02071	8.63969	25.2889	13.511	38.8793
NCU02073	fem-5		10.1668	9.24164	11.8559	22.2742	16.7215	21.1596	15.045	3.9397	18.2423	23.504	21.6196	17.3518	NCU02073	10.4215	20.0518	12.409	20.8252
NCU02074	eor-1	endoplasmic oxidoreductin-1	170.388	205.344	116.388	262.81	189.906	176.368	109.349	110.821	85.5029	81.6497	74.9147	65.0777	NCU02074	164.04	209.694	101.891	73.8807
NCU02075	Ssb	heat shock protein 70	351.8	793.675	260.819	439.544	170.13	227.672	472.497	399.099	633.62	582.775	449.428	502.116	NCU02075	468.765	279.116	501.739	511.44
NCU02076	eif3E	eukaryotic translation initiation factor 4E	123.201	166.295	127.875	160.394	128.41	151.988	104.39	88.8411	148.271	166.468	138.346	175.276	NCU02076	139.124	146.931	113.834	160.03
NCU02077			0.311332	0.180594	0.0284895	0.200149	0.0814505	0.36371	0.1217	0.687965	0.57085	0.487811	0.750274	1.20042	NCU02077	0.173472	0.215103	0.460172	0.812834
NCU02078	pbd-2		23.3568	23.4664	29.8974	28.7892	30.127	32.4925	23.2455	27.248	40.7813	45.7621	66.2651	71.6641	NCU02078	25.5735	30.4696	30.4249	61.2304
NCU02079	div-6	cyclin-dependent kinase regulatory subunit	58.4649	55.7486	48.6476	77.3421	72.7175	71.7523	47.9714	68.4209	86.822	83.3371	119.635	102.305	NCU02079	54.287	73.9373	67.7381	101.759
NCU02080			215.023	24.8878	37.5084	18.875	49.4424	64.8162	116.114	207.091	168.034	35.7489	104.943	107.433	NCU02080	92.4732	44.3779	163.746	82.7084
NCU02081			4.8746	12.4444	17.9813	6.06789	5.14725	6.54039	6.64073	14.9101	5.83812	6.10038	7.47749	12.5166	NCU02081	11.7668	5.91851	9.12965	8.69816
NCU02082	paa-3	cft-1	11.9082	12.4892	15.7659	18.7437	18.7913	20.0136	12.0259	11.098	15.2337	20.9214	23.065	23.1251	NCU02082	13.3878	19.1829	12.7859	22.3705
NCU02083	inl-6	inositol-6	27.6354	23.6989	30.4362	36.8377	30.7642	36.5957	24.3604	13.895	21.7317	28.1135	24.7456	24.5274	NCU02083	27.2568	34.7325	19.9957	25.7955
NCU02084	aga-2	Agmatinase	160.014	62.6217	41.8447	69.3965	34.2759	25.3108	70.5328	823.348	133.481	269.337	122.782	109.843	NCU02084	88.1599	42.9944	342.454	167.321
NCU02085			12.9904	9.94591	5.06235	13.1276	6.22474	4.52375	6.73916	12.7026	6.16193	25.7508	11.0332	5.96144	NCU02085	9.3329	7.95869	8.53455	14.2485
NCU02086			653.941	532.084	319.604	470.625	288.424	232.031	183.53	367.24	138.609	164.526	41.8006	58.7448	NCU02086	501.877	330.36	229.793	88.3571
NCU02087			4.16749	2.07353	4.81819	4.45303	4.88092	5.16389	8.53341	3.58434	4.95452	6.50543	4.35946	3.2841	NCU02087	3.6864	4.83262	5.69076	4.71633
NCU02088			4.3612	2.35652	5.89981	2.646	4.61557	5.84152	4.51895	2.22791	2.31919	4.31779	2.38998	3.16384	NCU02088	4.20585	4.3677	3.02201	3.29054
NCU02089			9.1084	12.1821	17.1381	12.3008	15.8519	18.1025	7.03373	5.56125	7.76897	8.46336	5.08993	9.53997	NCU02089	12.8095	15.4184	6.78798	7.69775
NCU02090	ad- 10	adenine-10	312.323	514.431	188.385	467.484	267.916	206.029	194.709	134.743	78.0847	114.44	72.5992	92.227	NCU02090	338.38	313.809	135.846	93.0888
NCU02091	gh47-7	ER glycosyl hydrolase	12.257	16.9033	18.0155	20.8228	16.1169	15.4783	6.48473	3.19178	5.69577	5.85521	3.75559	5.8807	NCU02091	15.7253	17.4727	5.12409	5.16383
NCU02092			66.7062	18.8619	21.1488	19.998	14.947	11.3545	7.12922	21.2712	6.05003	15.6729	6.04482	5.34121	NCU02092	35.5723	15.4332	11.4835	9.01965
NCU02094	vad-2	VAD-2	64.9092	64.9237	66.828	75.2383	69.6312	63.0588	33.8586	31.5198	21.608	28.8364	19.5374	23.1518	NCU02094	65.5536	69.3094	28.9955	23.8419
NCU02095			38.7359	24.7771	44.5417	29.1366	40.8866	39.5422	38.2352	33.294	43.5487	35.9848	28.2913	38.9019	NCU02095	36.0182	36.5218	38.3593	34.3927
NCU02096	fhb-1	Flavohemoglobin	56.5945	21.2563	15.2769	37.6624	23.4357	26.2108	7.10536	7.18892	3.84004	6.96274	5.85178	3.46738	NCU02096	31.0426	29.1029	6.04477	5.4273
NCU02097		Short chain dehydrogenase	1397.76	781.007	788.319	1054.53	1184.71	1174.41	359.412	268.113	226.294	421.739	170.016	245.555	NCU02097	989.03	1137.88	284.606	279.103
NCU02098	dnr-19	G/U mismatch-specific DNA glycosylase	187.417	147.934	44.4557	108.146	55.5066	39.8037	30.4155	188.904	42.1234	36.3847	24.5195	17.8416	NCU02098	126.602	67.8189	87.1476	26.2486
NCU02099			423.749	171.387	98.3734	192.954	138.769	123.011	284.116	808.674	356.343	215.877	306.721	202.742	NCU02099	231.17	151.578	483.044	241.78
NCU02100		LMBR1 domain-containing protein 1	51.7244	27.1283	37.4622	39.2532	40.3344	34.7384	76.4143	52.528	70.2568	88.2171	129.136	95.9854	NCU02100	38.7717	38.1087	66.3997	104.446
NCU02101			5.55847	3.5476	6.31115	3.89613	3.80998	5.0572	3.80401	3.21439	6.67772	8.7407	11.5497	12.0676	NCU02101	5.13908	4.25444	4.56537	10.786
NCU02103	rpo-9	DNA-directed RNA polymerase II largest subunit	49.2152	63.9104	62.1852	80.248	76.5709	79.5859	48.0195	48.0915	63.6295	79.1307	78.8996	94.5115	NCU02103	58.4369	78.8016	53.2469	84.1806
NCU02104		WD domain-containing protein	10.1729	7.29131	17.0724	10.8955	21.7603	27.6377	15.1481	20.2495	28.392	13.8292	17.6738	26.5979	NCU02104	11.5122	20.0978	21.2632	19.367
NCU02105	rgt-1	tRNA(His) guanylyltransferase	14.3674	8.81671	18.6963	11.0982	19.2744	20.9613	15.6602	19.9763	17.479	13.6643	11.4318	17.5383	NCU02105	13.9602	17.1113	17.7051	14.2115
NCU02106			12.9541	25.6519	11.6471	18.1802	10.5488	15.4181	19.8073	21.7412	20.7138	19.8854	27.4457	24.5346	NCU02106	16.751	14.7157	20.7541	23.9553
NCU02107		AMP-binding enzyme	15.7712	9.67375	14.5465	15.5778	20.8392	23.599	33.0216	27.0346	24.8962	31.1065	28.3897	26.3213	NCU02107	13.3305	20.0053	28.3175	28.6058
NCU02108		BolA domain-containing protein	31.5689	17.2223	24.9538	22.2637	37.278	31.1863	45.2732	40.3876	37.1411	19.837	16.4735	22.3398	NCU02108	24.5817	30.2427	40.934	19.5501
NCU02109	chi-2	UDP-N-acetylglucosamine pyrophosphorylase	132.654	100.948	133.028	184.674	237.2	209.642	166.887	148.882	146.63	278.051	222.219	255.777	NCU02109	122.21	210.506	154.133	252.016
NCU02110	nox-1	NADPH oxidase 1	77.3207	54.8824	67.6467	55.4471	53.1658	52.7574	29.8542	83.0702	48.8886	71.8191	51.334	67.5875	NCU02110	66.6166	53.7901	53.9377	63.5802
NCU02111	myo-5	myosin-5	72.3742	81.5237	58.6004	141.891	124.988	123.304	72.733	87.1066	71.2108	152.991	106.485	154.767	NCU02111	70.8328	130.061	77.0168	138.081
NCU02112		WD-repeat protein	14.859	14.1843	18.3274	16.5277	15.2152	17.5306	10.9892	8.65352	14.2654	14.4647	14.4812	14.3652	NCU02112	15.7902	16.4245	11.3027	14.4371
NCU02113	uce-7	ubiquitin-conjugating enzyme-7	167.801	164.815	135.885	159.581	158.423	149.66	143.604	165.698	184.917	116.01	106.373	109.547	NCU02113	156.167	155.888	164.74	110.643
NCU02114	div-8	G1/S-specific cyclin Cln1	153.031	128.727	147.147	240.659	258.503	251.169	127.467	133.219	115.858	294.949	298.537	320.745	NCU02114	142.968	250.11	125.515	304.743
NCU02115		Ca2+ and/or CaM binding protein	13.1508	11.7893	17.7012	11.8208	15.1717	16.1249	13.5794	8.97858	12.3267	20.3418	17.4701	22.3424	NCU02115	14.2138	14.3725	11.6282	20.0514
NCU02116	mbl-1	metallo-beta-lactamase-1	44.1111	21.3847	52.9786	30.6065	43.878	57.8187	40.1981	29.7405	43.9394	29.1915	27.4562	34.8762	NCU02116	39.4915	44.1011	37.9593	30.508
NCU02117	sym1	sym-1	52.2313	39.5329	49.5486	36.0036	38.7433	43.6021	45.8624	49.2601	52.9476	40.9519	35.1085	32.4608	NCU02117	47.1043	39.4496	49.3567	36.1737
NCU02118	ptr-4	palmitoyltransferase pfa4	17.0985	10.9734	9.87761	18.2757	19.1089	15.4091	17.4933	32.8925	27.2475	19.0817	30.947	22.9376	NCU02118	12.6498	17.5979	25.8778	24.3221
NCU02119		capsule protein	4.47534	4.4273	5.64489	4.94602	5.94224	4.75599	4.81942	5.47354	9.2047	11.7483	11.7832	15.5737	NCU02119	4.84918	5.21475	6.49922	13.0351
NCU02120			15.786	30.0146	18.2482	31.1596	23.0297	20.652	13.6583	19.6591	19.1732	27.5915	33.6684	40.5957	NCU02120	21.3496	24.9471	17.4969	33.9519
NCU02121	trg-1	transcriptional regulator-1	20.718	37.0234	19.9206	25.9678	22.3914	21.5271	13.4271	24.1825	20.1129	29.6437	33.2618	36.4059	NCU02121	25.8873	23.2954	19.2408	33.1038
NCU02122		HCO3	24.5523	57.7368	17.8574	89.5873	36.3279	24.0447	47.1432	58.9437	102.244	140.117	383.645	247.133	NCU02122	33.3822	49.9867	69.4438	256.965
NCU02123	mga-1	mitochondrial GTPase-1	13.4079	14.4407	6.51965	14.6112	6.17141	5.4695	12.2292	21.0232	11.2607	17.8016	30.2108	12.2645	NCU02123	11.4561	8.75069	14.8377	20.0923
NCU02124	dlh-1	dienelactone hydrolase-1	366.281	170.919	279.936	193.695	263.332	235.342	342.672	230.393	298.67	345.06	317.632	310.744	NCU02124	272.379	230.79	290.578	324.479
NCU02125			1.97691	0.824414	2.45043	0.989292	1.40799	1.93607	3.82541	1.67319	4.07507	4.18684	6.81098	4.56273	NCU02125	1.75058	1.44445	3.19122	5.18685
NCU02126		Isovaleryl-CoA dehydrogenase	170.843	11.97	6.95423	18.9977	65.3599	26.9789	47.8436	418.901	89.1278	82.0827	448.966	356.194	NCU02126	63.2557	37.1122	185.291	295.748
NCU02127	mcc-2	methylcrotonyl carboxylase-2	145.067	12.8228	7.08099	19.3334	100.404	32.3019	43.1512	419.316	70.6146	69.3892	275.637	202.887	NCU02127	54.9902	50.6798	177.694	182.638
NCU02128	adh-10	alcohol dehydrogenase-10	24.6022	62.474	24.0645	107.711	100.208	93.9724	122.729	87.2961	137.473	129.564	178.453	188.944	NCU02128	37.0469	100.631	115.833	165.653
NCU02129			0	0	0.318119	0	0.0655417	0	0	0	0.147417	0.0754875	2.0095	1.14422	NCU02129	0.10604	0.0218472	0.0491391	1.0764
NCU02130			41.4496	44.1683	29.768	97.8491	69.376	67.7445	216.907	112.244	278.781	333.706	905.518	672.961	NCU02130	38.462	78.3232	202.644	637.395
NCU02131	rgf3	rho guanyl nucleotide exchange factor	22.0337	25.0032	25.9182	34.5053	29.7766	31.0514	19.332	20.7671	25.1152	34.0476	42.2626	43.9427	NCU02131	24.3183	31.7778	21.7381	40.0843
NCU02132			14.0387	9.98347	14.1084	12.9196	11.4379	11.5314	14.318	22.3079	17.4136	16.372	16.334	15.4435	NCU02132	12.7102	11.963	18.0132	16.0498
NCU02133	sod-1	superoxide dismutase	550.474	306.314	521.9	317.271	437.39	469.424	422.802	598.52	357.988	420.809	206.41	257.56	NCU02133	459.563	408.028	459.77	294.926
NCU02134	tcf-6	transcription factor-6	189.812	228.643	295.166	165.195	204.635	201.711	112.725	92.8613	71.5354	101.591	39.0709	63.5713	NCU02134	237.874	190.514	92.374	68.0778
NCU02136	ppm-10	transaldolase	609.575	380.138	521.03	698.968	873.583	801.619	520.438	363.365	537.083	486.429	417.349	391.676	NCU02136	503.581	791.39	473.629	431.818
NCU02137	inl-22	phosphatidylinositol:UDP-GlcNAc transferase PIG-C	15.1029	28.2777	13.1134	23.6047	14.6006	13.3673	10.5219	29.8329	14.0861	23.862	19.4645	17.3491	NCU02137	18.8313	17.1908	18.147	20.2252
NCU02138			120.709	311.057	67.8539	174.643	55.9806	41.2795	61.8813	115.405	59.7218	64.4552	32.2321	26.0924	NCU02138	166.54	90.6344	79.0026	40.9266
NCU02139	anx4	annexin ANXC4	128.736	133.618	135.02	105.098	113.086	140.817	110.743	258.948	193.344	119.335	90.8303	115.011	NCU02139	132.458	119.667	187.678	108.392
NCU02142		C6 transcription factor, putative	17.7049	15.0049	9.70856	9.77465	5.46309	4.21938	73.5368	16.8593	83.673	53.6565	174.397	78.5	NCU02142	14.1395	6.48571	58.0231	102.184
NCU02143			0.676786	0.228081	0.27381	0	0	0	1.02943	0	0	0.421019	0.59757	0.667572	NCU02143	0.392892	0	0.343144	0.562053
NCU02144			0.53618	1.44103	1.06447	0.268822	0.563345	0.921313	0.163889	0.627865	0.321361	0.667109	0.472171	0.396199	NCU02144	1.01389	0.584493	0.371038	0.511826
NCU02145			3.11383	6.88403	2.68516	1.928	1.6359	0.343441	1.41208	4.00885	1.85569	3.88554	1.4074	0.382901	NCU02145	4.22767	1.30245	2.42554	1.89195
NCU02146			0.215471	0.0858399	0.047775	0	0.0676755	0.0549826	0.0806184	0.816581	0.15759	0.485601	0.151099	0.095028	NCU02146	0.116362	0.0408861	0.351596	0.24391
NCU02147	znf-4	zinc finger transcription factor-4	12.0859	7.32926	16.4515	10.2297	14.5224	18.5349	13.7955	16.0448	17.9013	13.8378	16.9854	19.2103	NCU02147	11.9555	14.429	15.9138	16.6778
NCU02148	tagl-1	triacylglycerol lipase-1	38.6282	27.6002	29.9266	37.7968	37.6156	35.3898	37.6787	51.9549	55.7077	40.6482	30.4812	37.4271	NCU02148	32.0516	36.9341	48.4471	36.1855
NCU02149	cyt-1	Cytochrome c oxidase assembly protein	46.894	42.3991	37.5808	43.8832	43.0461	39.3653	45.8021	73.404	56.778	44.404	41.2976	36.9213	NCU02149	42.2913	42.0982	58.6614	40.8743
NCU02150	stp-1	serine-threonine protein phosphatase-1	16.9457	11.3689	18.8514	13.5296	13.5556	14.2389	19.0565	20.0277	21.55	22.6577	26.3648	16.6464	NCU02150	15.722	13.7747	20.2114	21.8897
NCU02151		WD repeat containing protein 23	39.6867	25.106	46.3256	28.5046	42.2139	46.5496	33.6988	18.8578	32.4458	32.2296	29.5348	29.9101	NCU02151	37.0394	39.0893	28.3342	30.5582
NCU02152		RRM domain-containing protein	47.3087	47.8292	41.9434	67.1895	53.6808	51.9702	48.1696	36.0896	67.2608	91.0334	102.237	95.3798	NCU02152	45.6938	57.6135	50.5067	96.2166
NCU02153			46.1371	41.6952	46.0587	38.7647	35.0768	38.0403	29.4021	54.9564	42.0856	37.0112	45.8074	38.4607	NCU02153	44.6303	37.2939	42.148	40.4264
NCU02155			7.48283	34.7132	2.7298	11.9628	2.54376	2.63206	6.17429	8.68139	6.24609	17.4632	22.3469	13.8608	NCU02155	14.9753	5.71286	7.03392	17.8903
NCU02156		dsDNA-binding protein PDCD5	81.2841	63.0884	57.1084	57.5399	65.6967	66.8911	64.5244	106.784	61.2724	60.943	45.7117	47.4434	NCU02156	67.1603	63.3759	77.527	51.366
NCU02157	coq-8	coenzyme Q-8	34.208	23.0166	14.2983	17.3526	22.8786	20.3271	55.4105	218.821	84.8204	30.2071	35.4657	27.9472	NCU02157	23.8409	20.1861	119.684	31.2066
NCU02158			9.85414	6.89862	12.706	7.7908	9.22513	11.2968	9.26808	4.90009	7.01352	8.79726	6.97121	7.19728	NCU02158	9.81957	9.43758	7.06056	7.65525
NCU02159			14.2011	27.0086	15.409	17.3015	11.5202	12.6338	26.5283	11.3447	31.4031	29.0813	35.5823	38.6719	NCU02159	18.8729	13.8185	23.092	34.4451
NCU02160	rac-1	small GTPase RAC	231.226	216.269	214.869	403.702	377.286	375.259	217.203	190.004	324.041	324.317	312.141	378.911	NCU02160	220.788	385.416	243.749	338.456
NCU02161	cen-T	CEN-T	6.74897	5.25025	6.57259	6.11672	9.59672	11.1742	11.1629	7.44571	17.6384	14.3371	19.3487	20.2184	NCU02161	6.1906	8.96256	12.0823	17.9681
NCU02162		SURF-family protein	14.3211	13.9764	16.7757	14.3012	13.8253	13.5974	12.3531	18.4913	13.0537	21.1111	14.1367	14.5533	NCU02162	15.0244	13.908	14.6327	16.6004
NCU02163			2.51593	1.90611	1.55737	2.97118	2.64468	2.23168	2.87135	7.02335	4.81607	4.55323	2.22474	2.34292	NCU02163	1.99314	2.61585	4.90359	3.0403
NCU02164			107.157	80.088	89.2231	323.025	309.817	283.409	450.358	229.065	464.606	543.058	747.41	589.497	NCU02164	92.156	305.417	381.343	626.655
NCU02165			12.413	11.2357	11.5915	10.3194	9.6673	10.1116	10.176	11.09	7.13331	7.13202	6.9705	6.04678	NCU02165	11.7467	10.0328	9.46646	6.71643
NCU02167	krev-1	krev-1	32.0051	41.6733	42.8141	29.1065	27.8238	27.2229	43.1672	37.7217	69.5063	60.3281	47.4544	84.2214	NCU02167	38.8308	28.0511	50.1317	64.0013
NCU02168		PQ loop repeat protein	8.0683	5.51556	8.0414	9.26487	10.8416	8.73039	9.09096	9.23458	7.52661	8.97282	7.38872	8.23076	NCU02168	7.20842	9.6123	8.61738	8.19743
NCU02169			5.91276	7.16263	3.51582	4.87511	2.69103	3.35161	7.01483	7.13032	12.2518	9.95486	11.6276	12.4365	NCU02169	5.5304	3.63925	8.79899	11.3396
NCU02170			1.99352	2.42702	1.93177	1.65148	1.75162	1.68785	3.04063	5.11907	4.41629	5.31334	8.08347	5.2455	NCU02170	2.11744	1.69698	4.192	6.2141
NCU02171			1.10032	1.42619	0.61401	0.970774	0.518548	0.24587	0.513547	0.350502	1.05418	1.03242	0.434112	0.202313	NCU02171	1.04684	0.578397	0.63941	0.556281
NCU02172			11.6623	24.5594	16.4448	35.4872	29.5827	31.4486	12.8935	28.3827	22.5611	34.4012	51.5711	48.7833	NCU02172	17.5555	32.1728	21.2791	44.9185
NCU02173	znf-52	zinc finger transcription factor-52	14.1364	17.1809	13.0982	33.718	32.6953	26.6984	11.9863	31.2057	21.295	30.3949	28.3299	29.3117	NCU02173	14.8051	31.0372	21.4957	29.3455
NCU02174			53.299	97.6663	48.2991	236.863	205.966	198.638	239.939	29.8047	103.207	427.138	368.718	339.232	NCU02174	66.4215	213.822	124.317	378.363
NCU02175	inl-15	Phospholipase C	204.21	442.008	56.0125	423.908	67.6395	48.6475	17.0962	138.222	32.3275	162.429	87.1485	68.2402	NCU02175	234.077	180.065	62.5487	105.939
NCU02176			38.7726	40.86	33.8043	60.8147	42.9347	44.8312	27.8532	30.9723	25.7866	40.7913	39.0682	33.2579	NCU02176	37.8123	49.5269	28.204	37.7058
NCU02177			77.8407	65.3813	50.5133	76.2427	61.9223	59.187	50.8394	56.4177	44.6529	59.4218	75.6511	55.5025	NCU02177	64.5784	65.784	50.6367	63.5251
NCU02178	sad-1	Suppressor of ascus dominance-1	0.251916	0.156421	0.429806	0.219063	0.259437	0.220576	0.355137	0.121911	0.607265	0.162931	0.951865	0.647227	NCU02178	0.279381	0.233025	0.361438	0.587341
NCU02179	ldh-3	D-lactate dehydrogenase	135.563	212.012	197.662	114.485	125.308	83.0952	113.777	204.128	218.439	91.3329	107.575	193.466	NCU02179	181.746	107.629	178.781	130.791
NCU02181	crp-11	eS4	537.005	752.072	728.872	342.25	242.559	314.003	799.911	641.044	868.32	618.803	397.408	411.78	NCU02181	672.65	299.604	769.758	475.997
NCU02182	sgr-3	Telomere binding protein	70.7577	347.93	30.2492	282.307	52.3092	30.8712	25.5073	72.5578	86.0616	114.962	134.611	114.25	NCU02182	149.646	121.829	61.3756	121.274
NCU02183			3.53105	2.27335	0.401855	6.45035	3.29582	0.209355	2.332	0.661035	0.859893	1.79861	1.14289	0.475428	NCU02183	2.06875	3.31851	1.28431	1.13898
NCU02184	chit-1	chitinase-1	9.48788	24.2944	19.7414	401.959	330.098	289.519	119.556	47.9134	126.669	394.892	300.624	351.954	NCU02184	17.8412	340.525	98.0461	349.157
NCU02187			369.545	382.282	269.553	509.621	382.111	367.691	284.213	371.891	313.014	422.25	391.828	358.161	NCU02187	340.46	419.807	323.039	390.746
NCU02188	lat-1	L-arabinose transporter lat-1	184.735	96.3942	180.837	259.651	440.839	396.486	281.897	175.707	197.583	341.688	308.766	307.587	NCU02188	153.989	365.659	218.396	319.347
NCU02189			0.755055	2.2795	0.889018	0.228173	0.475613	0.194281	1.94678	0.777658	0	0.564618	0	2.1181	NCU02189	1.30786	0.299355	0.908146	0.894238
NCU02190	osb-4	oxysterol-binding protein-4	44.2884	23.9613	58.1751	77.8751	119.088	114.721	105.598	106.313	60.2195	163.989	179.236	133.494	NCU02190	42.1416	103.895	90.7099	158.906
NCU02191			298.906	478.755	161.705	971.454	455.695	253.272	328.844	303.144	497.934	1057.03	802.155	1046.22	NCU02191	313.122	560.14	376.641	968.466
NCU02192			11.2208	10.3265	11.5184	26.8089	22.1433	16.1586	15.7541	15.067	26.0392	33.4212	31.8621	29.7228	NCU02192	11.0219	21.7036	18.9534	31.6687
NCU02193	cfp	pyruvate decarboxylase	315.785	286.967	41.5425	128.135	51.2945	68.7854	1115.6	1990.06	1580.81	40.7064	42.7973	36.8049	NCU02193	214.765	82.7382	1562.16	40.1029
NCU02194			18.7849	13.9163	9.38949	24.3537	10.7894	11.7883	15.411	15.8553	13.6756	14.248	8.9156	9.45369	NCU02194	14.0302	15.6438	14.9806	10.8724
NCU02195	aap-23	Proline transport	0.509826	0.363374	0.586423	1.08011	0.320174	0.786145	1.60382	1.17727	0.768618	0.822653	0.576192	0.718138	NCU02195	0.486541	0.728808	1.18323	0.705661
NCU02196	tdo-3	taurine dioxygenase-3	2.79273	1.57664	2.84355	3.8628	5.08059	4.30646	5.56947	6.18922	4.67816	4.45716	3.67222	2.46374	NCU02196	2.40431	4.41662	5.47895	3.53104
NCU02197		riboflavin aldehyde-forming enzyme	0.732061	2.20886	2.23521	1.5493	2.53527	0.941397	1.88828	2.25286	1.8474	1.36842	2.06115	3.24155	NCU02197	1.72538	1.67532	1.99618	2.22371
NCU02198			0.0496922	0.148563	0.0552937	0.228971	0.156101	0.253713	0.974985	1.18262	1.08914	0.652989	1.08908	0.474989	NCU02198	0.0845164	0.212929	1.08225	0.739019
NCU02199			0.167586	0.16753	0.285168	0.255738	0.79037	0.482378	0.389146	0.681526	0.989292	0.235413	0.734989	0.555425	NCU02199	0.206761	0.509495	0.686655	0.508609
NCU02200	inl-20	phosphatidylinositol transfer protein sfh-5	98.9872	84.2979	80.1888	95.8673	89.3118	78.0914	52.3121	62.0734	41.015	93.9354	55.7016	61.9314	NCU02200	87.8247	87.7568	51.8002	70.5228
NCU02201	lacm-1	Laccase for melanin formation-1	19.398	12.2487	19.4679	22.7337	22.8095	22.6911	14.455	20.2156	16.1428	22.73	18.9971	18.2034	NCU02201	17.0382	22.7448	16.9378	19.9768
NCU02202	stk-14	serine/threonine kinase IREI	98.4861	125.317	120.703	148.004	128.845	136.558	88.8638	97.3558	91.5049	165.425	148.896	138.355	NCU02202	114.835	137.802	92.5748	150.892
NCU02203	znf-28	zinc finger transcription factor-28	40.9987	64.2003	41.7115	32.1435	29.1566	34.696	38.089	38.7603	44.0342	34.6111	30.3068	33.0051	NCU02203	48.9701	31.9987	40.2945	32.641
NCU02204		SWIB/MDM2 domain-containing protein	28.4833	20.2797	35.4302	25.9879	33.2835	33.4069	41.4204	22.3636	42.3402	36.7239	42.8006	47.2767	NCU02204	28.0644	30.8928	35.3747	42.2671
NCU02205			0.734151	0.247438	0.898301	0.548567	0.772432	1.11052	1.56039	1.38035	0.656856	0.456707	0.432693	1.2675	NCU02205	0.62663	0.810507	1.1992	0.718967
NCU02206			0.201554	0.302724	0.692692	0.383291	0.713222	0.451723	1.02667	2.82281	2.64729	1.13155	2.56414	2.52496	NCU02206	0.39899	0.516079	2.16559	2.07355
NCU02207	cpn-2	T-complex protein 1 subunit beta	82.8973	62.5465	103.84	74.6353	110.043	122.425	103.444	72.7518	85.7289	91.5216	50.6197	71.3149	NCU02207	83.0945	102.368	87.3084	71.1521
NCU02208	un-10	eukaryotic translation initiation factor 3	107.807	140.244	137.354	104.902	101.64	123.105	110.497	97.8049	119.56	108.286	69.4576	95.3607	NCU02208	128.469	109.882	109.288	91.0348
NCU02209	ods	fatty acid metabolism-4	79.2213	127.07	91.6508	231.571	201.674	216.515	167.288	95.7205	403.302	250.005	223.375	409.992	NCU02209	99.3141	216.587	222.104	294.457
NCU02211			81.9562	50.3868	70.3662	67.9633	75.6367	71.7489	58.1955	53.1176	47.9535	87.0828	80.2014	75.8471	NCU02211	67.5697	71.783	53.0889	81.0438
NCU02212			6.57277	5.51346	5.85396	6.0504	10.3434	5.97604	7.87022	2.0481	8.30542	7.46789	10.8262	11.7175	NCU02212	5.98006	7.45661	6.07458	10.0039
NCU02213		Hypothetical protein	9.32881	7.12751	13.9606	14.1565	18.2448	21.0878	7.0123	4.28899	10.2356	19.4183	23.8299	23.3668	NCU02213	10.139	17.8297	7.17898	22.205
NCU02214	tah-2	TAH-2	22.9005	25.9915	35.636	23.5981	23.7278	26.2077	14.6313	5.87163	14.482	18.0126	11.7063	14.7896	NCU02214	28.176	24.5112	11.6616	14.8362
NCU02215			2.49646	4.30977	5.93289	3.58429	3.31089	4.3709	1.61446	1.25571	1.49883	1.42949	1.18191	1.6651	NCU02215	4.24638	3.75536	1.45633	1.4255
NCU02216	gh76-6	cell wall glycosyl hydrolase Dfg5	64.0945	38.5802	47.6203	50.2127	46.5514	37.9141	25.7097	49.7744	33.2181	45.3132	29.7666	38.8887	NCU02216	50.0983	44.8927	36.2341	37.9895
NCU02217	cox-10	cytochrome c oxidase-assembly factor cox-23	32.7108	28.8428	20.9986	43.8931	34.0685	28.2819	33.3137	43.6962	33.6942	32.119	28.3646	26.4102	NCU02217	27.5174	35.4145	36.9014	28.9646
NCU02218			8.04835	9.92134	8.7448	15.3991	11.5106	11.9673	7.67553	7.83926	8.00156	8.79407	6.16852	7.80735	NCU02218	8.90483	12.959	7.83879	7.58998
NCU02219			66.0226	89.0413	54.7055	104.105	58.4579	51.7509	43.904	70.6832	61.7266	118.004	102.725	94.1129	NCU02219	69.9231	71.4379	58.7713	104.947
NCU02220	mig-7	menadione-induced gene-7 protein	24.992	20.8722	13.9475	15.8326	10.841	9.58894	15.7976	20.4558	19.5755	12.1126	5.40203	4.31789	NCU02220	19.9372	12.0875	18.6097	7.27749
NCU02221	dash-10		10.5276	7.47205	23.1347	7.3113	14.137	14.7541	37.1844	30.5417	60.7099	28.0762	26.2092	31.6243	NCU02221	13.7114	12.0675	42.812	28.6366
NCU02222			6.873	4.07573	13.4654	7.60329	12.244	13.8274	6.8448	3.93908	8.48846	6.12425	6.44481	6.00962	NCU02222	8.13803	11.2249	6.42411	6.19289
NCU02223			27.9057	37.8162	45.0053	38.0576	38.3458	40.4841	25.4506	25.5999	34.2727	42.63	43.5449	51.7809	NCU02223	36.9091	38.9625	28.4411	45.9853
NCU02224	rpn-3	26S proteasome non-ATPase subunit 3	79.0204	60.4295	83.0675	74.262	91.5095	95.9143	83.6167	107.162	101.888	95.5978	79.8734	98.6042	NCU02224	74.1725	87.2286	97.5556	91.3584
NCU02225			14.0455	19.1238	21.0519	15.5265	15.9695	16.5569	9.33132	6.94788	8.90741	16.673	8.48389	14.8974	NCU02225	18.0737	16.0176	8.39553	13.3514
NCU02226	met-23	methylthioribose-1-phosphate isomerase	12.1414	17.1827	17.191	9.66442	8.90134	9.8573	21.0915	14.8559	24.2558	22.9427	13.7375	17.0112	NCU02226	15.505	9.47435	20.0677	17.8971
NCU02227	arg-11	Acetylornithine deacetylase	63.6538	31.0205	58.6729	40.9489	63.3418	69.8988	61.3005	96.5398	54.4231	66.4177	69.0238	58.3734	NCU02227	51.1158	58.0631	70.7545	64.605
NCU02228	get-1	geranylgeranyl transferase-1	39.2084	23.2841	40.1387	37.4148	46.9623	41.6426	33.8223	30.9724	35.9843	41.1271	29.2493	52.6756	NCU02228	34.2104	42.0066	33.593	41.0173
NCU02229			22.9877	30.686	33.8166	35.3829	33.4956	36.7548	31.2671	34.1839	38.459	30.6176	25.0275	31.4528	NCU02229	29.1634	35.2111	34.6367	29.0326
NCU02230	msh2	DNA mismatch repair protein msh-2	11.2511	12.9098	18.6843	15.1332	15.2449	19.3468	16.4423	10.3567	25.8241	29.5912	33.582	45.3255	NCU02230	14.2817	16.575	17.541	36.1662
NCU02231	tgmt-1	tRNA-guanine methyltransferase-1	13.0214	12.8896	16.9826	10.888	11.0965	13.654	16.5068	8.17436	21.4098	16.6778	19.1476	24.2595	NCU02231	14.2979	11.8795	15.3637	20.0283
NCU02232	dnp-1	DNA primase small subunit	14.5308	16.8848	22.5634	15.4749	18.2352	23.2314	22.56	12.8472	39.1199	33.3391	38.4937	65.3762	NCU02232	17.993	18.9805	24.8424	45.7363
NCU02233	gh5-2	glycosyl hydrolase	37.9226	30.1749	43.9515	35.4891	42.6434	46.686	39.464	35.5695	55.3837	46.3598	47.4181	58.6446	NCU02233	37.3497	41.6062	43.4724	50.8075
NCU02234	mik-1	MAP kinase kinase kinase	38.5416	35.7329	44.269	44.1632	43.1251	45.176	34.7637	25.5047	37.6305	38.6379	33.9948	45.7165	NCU02234	39.5145	44.1548	32.633	39.4498
NCU02235	gh47-6	class I alpha-mannosidase 1A	90.1466	56.1466	100.831	67.6769	90.5236	89.2206	66.712	43.4686	39.5182	49.0146	30.4723	36.12	NCU02235	82.3746	82.4737	49.8996	38.5356
NCU02236	nup-10		12.6198	26.9699	16.6272	15.4951	10.5747	13.1875	17.2984	15.9443	21.9057	29.3078	29.5417	30.5015	NCU02236	18.739	13.0857	18.3828	29.7837
NCU02237		GRC3	6.27826	7.48123	8.66774	4.72627	5.29704	6.29927	5.03669	5.89771	6.11427	6.81248	6.5066	6.41953	NCU02237	7.47574	5.44086	5.68289	6.57954
NCU02238	mfs-18	pantothenate transporter liz1	312.015	121.138	157.943	120.087	191.242	198.252	108.915	296.742	202.114	189.011	178.353	176.882	NCU02238	197.032	169.86	202.59	181.415
NCU02239			5.88596	4.73061	14.4973	4.10936	5.51065	7.78627	4.79289	4.65414	5.68793	4.46483	4.16556	4.11014	NCU02239	8.37128	5.80209	5.04499	4.24684
NCU02240	gh61-1	Polysaccharide monooxygenase 2	4027	7911.75	4737.59	1360.88	963.59	1360.12	3327.93	496.69	1549.04	682.863	151.94	918.219	NCU02240	5558.78	1228.2	1791.22	584.341
NCU02241	drc-4	DNA replication regulator sld-2	7.92182	6.2081	10.7589	8.51004	10.6534	14.4317	12.5906	6.66941	23.6061	30.7576	36.9521	44.1244	NCU02241	8.29627	11.1984	14.2887	37.278
NCU02242		RING finger domain-containing protein	11.7021	11.7123	13.5404	13.5992	11.3635	13.2179	6.43232	10.5042	14.3686	21.7685	24.7214	26.6378	NCU02242	12.3183	12.7269	10.435	24.3759
NCU02243			10.0133	8.86386	10.0352	12.2449	12.5616	12.7265	10.5892	8.85638	14.362	14.1727	17.7336	21.8911	NCU02243	9.63745	12.511	11.2692	17.9325
NCU02244		C2 domain-containing protein	287.796	143.197	38.5108	113.445	45.5569	16.379	59.6249	59.2074	27.876	72.0516	38.4804	19.5769	NCU02244	156.501	58.4604	48.9028	43.3696
NCU02245	stk-19	Protein kinase domain-containing protein	10.0113	11.2507	8.25988	11.5825	11.7429	10.1552	6.66782	7.10761	6.88666	9.86744	9.55618	11.0173	NCU02245	9.84062	11.1602	6.88736	10.147
NCU02246			14.1435	2.10673	4.4739	14.0703	21.6389	24.2882	1.445	6.07378	1.71899	1.19571	0.625538	1.13028	NCU02246	6.90803	19.9991	3.07925	0.983844
NCU02247	dim-2	DNA methyltransferase Dim-2	11.7792	11.2377	19.9288	12.7942	14.3789	16.369	15.517	4.0454	18.7726	21.4182	18.8045	21.4939	NCU02247	14.3152	14.5141	12.7783	20.5722
NCU02248			19.6613	23.3199	34.0099	19.917	27.6496	31.0237	21.1105	14.2876	27.8127	26.1572	22.4223	35.2774	NCU02248	25.6637	26.1967	21.0703	27.9523
NCU02249	hat-5	histone acetyltransferase	19.6534	16.5806	26.6804	26.3374	31.199	32.9819	24.8178	16.8578	44.794	43.8218	57.0048	67.3646	NCU02249	20.9715	30.1728	28.8232	56.0637
NCU02250	oli	ATP synthase subunit ATP9	1589.26	1775.34	1753.21	1200.43	951.177	1127.62	1718.14	1359.18	1706.96	1785.22	1023.87	1102.77	NCU02250	1705.93	1093.08	1594.76	1303.95
NCU02251			2.75928	1.39207	2.12727	1.62773	1.24401	1.52582	3.78914	12.3273	3.71696	1.84017	2.25914	1.74943	NCU02251	2.09287	1.46585	6.61114	1.94958
NCU02252	emp-6	Phosphoglycerate mutase	183.67	169.365	158.834	75.0386	78.9923	92.8342	215.192	467.583	209.083	123.846	65.0089	85.2179	NCU02252	170.623	82.2884	297.286	91.3576
NCU02253			7.92343	8.10928	16.5099	4.48637	8.39234	13.7583	2.6518	2.97409	7.47097	5.72848	6.72444	14.8028	NCU02253	10.8475	8.879	4.36562	9.08523
NCU02254	tas-1	tubulin-associated protein-1	15.2964	16.5213	21.7477	14.6273	17.6214	20.9211	13.5919	10.3856	11.9015	13.8615	12.1386	14.8587	NCU02254	17.8551	17.7233	11.9597	13.6196
NCU02255		N-acetylglucosaminyl transferase component Gpi1	27.1482	48.2624	36.1636	47.9593	42.9858	40.2888	23.0695	26.6941	35.2539	45.464	51.1625	55.1478	NCU02255	37.1914	43.7446	28.3392	50.5915
NCU02256	eex-4	exosome exonuclease-4	20.3598	34.75	21.4148	37.7538	26.7404	32.0287	25.3597	21.7021	39.6714	34.5881	56.4641	48.3444	NCU02256	25.5082	32.1743	28.911	46.4655
NCU02257	pty-2	protein-tyrosine phosphatase 2	18.3901	11.2082	11.1866	18.7045	17.8547	17.0435	20.6654	31.6188	17.9243	17.0464	21.7663	20.3634	NCU02257	13.595	17.8676	23.4029	19.7254
NCU02258			4.08293	9.07984	2.40614	18.0552	5.36325	3.66597	1.72932	1.86938	1.66245	2.85077	5.47177	4.56617	NCU02258	5.18964	9.02815	1.75371	4.29624
NCU02259		Folliculin-related GAP for Gtr2-related GTPases	17.3259	42.8572	18.1067	77.7612	31.3653	28.7381	27.0274	20.3035	29.8946	57.3118	114.842	85.1351	NCU02259	26.0966	45.9549	25.7418	85.763
NCU02260	rpt-3	26S protease subunit 6B	59.5868	55.7929	64.0857	59.4516	70.6587	70.6456	59.6867	89.1594	76.3466	82.1783	67.6344	83.5333	NCU02260	59.8218	66.9186	75.0642	77.782
NCU02261			269.299	159.658	205.218	250.73	271.847	275.21	187.839	207.265	154.724	151.16	199.303	132.835	NCU02261	211.392	265.929	183.276	161.099
NCU02262	mind-3		21.133	13.1059	37.4415	14.6789	28.8244	31.2152	28.9476	40.1896	56.086	37.661	40.7032	56.0185	NCU02262	23.8935	24.9062	41.7411	44.7942
NCU02263	SEC-14	SEC14 cytosolic factor	186.229	146.79	177.735	332.646	384.575	347.775	169.719	224.379	237.033	282.289	206.115	299.575	NCU02263	170.251	354.999	210.377	262.66
NCU02264	pfo-3	prefoldin subunit 3	95.0692	43.0733	86.6869	87.036	135.644	134.452	140.692	147.959	111.35	133.779	100.421	121.951	NCU02264	74.9431	119.044	133.334	118.717
[truncated: 7,731 more rows]

## Sheet: DESeq WT Avicel vs WT Glucose
Gene information			DESeq information WT Glucose vs. WT Avicel				Average TPMs per strain			MIPS Terms assigned										EC numbers assigned
Gene number	Gene name	Annotation	log2 FoldChange	Fold Change	pvalue	padj	Glucose	Avicel	Direction	Term 1	Term 2	Term 3	Term 4	Term 5	Term 6	Term 7	Term 8	Term 9	Term 1	EC number 1	EC number 2	EC number 3	EC number 4
NCU09968			-13.5927	-12353.7	4.79413e-29	4.9642e-28	48.7182	0.00437074	Down
NCU09284			-11.5703	-3040.88	5.75264e-07	1.49446e-06	22.7711	0	Down
NCU03764	ytm1	microtubule associated protein	-10.0684	-1073.71	1.07337e-30	1.21308e-29	43.6693	0.0498565	Down	PROTEIN SYNTHESIS	PROTEIN WITH BINDING FUNCTION OR COFACTOR REQUIREMENT (structural or catalytic)	CELLULAR COMMUNICATION/SIGL TRANSDUCTION MECHANISM	BIOGENESIS OF CELLULAR COMPONENTS
NCU02545	mrp-65		-7.92894	-243.696	1.86434e-31	2.19025e-30	129.835	0.664413	Down
NCU03561	mic-15	mitochondrial carrier protein	-7.59913	-193.895	2.91194e-40	4.97487e-39	412.95	2.47939	Down	METABOLISM	INTERACTION WITH THE ENVIRONMENT	BIOGENESIS OF CELLULAR COMPONENTS
NCU08473	gh71-4	alpha-1,3-glucanase	-7.17206	-144.213	2.19249e-157	1.04319e-154	61.0968	0.521924	Down	METABOLISM	ENERGY	PROTEIN FATE (folding, modification, destition)	PROTEIN WITH BINDING FUNCTION OR COFACTOR REQUIREMENT (structural or catalytic)	CELL RESCUE, DEFENSE AND VIRULENCE
NCU07308	cel-1	fatty acid synthase alpha subunit reductase	-6.89757	-119.227	2.91173e-76	1.68951e-74	239.125	2.38967	Down	METABOLISM	PROTEIN FATE (folding, modification, destition)									1.1.1.100 (3-oxoacyl-[acyl-carrier-protein] reductase)	2.3.1.41 (Beta-ketoacyl-[acyl-carrier-protein] synthase I)	2.3.1.86 (Fatty-acyl-CoA synthase system)	2.7.8.7 (Holo-[acyl-carrier-protein] synthase)
NCU04385	leu-2	3-isopropylmalate dehydratase	-6.4262	-85.9961	2.88456e-92	2.58957e-90	231.969	3.32792	Down	METABOLISM										4.2.1.33 (3-isopropylmalate dehydratase)
NCU07307	cel-2	fatty acid synthase beta subunit dehydratase	-6.28615	-78.0403	3.72863e-71	1.83843e-69	230.594	3.53829	Down	METABOLISM										1.3.1.9 (Enoyl-[acyl-carrier-protein] reductase (NADH))	2.3.1.38 ([Acyl-carrier-protein] S-acetyltransferase)	2.3.1.39 ([Acyl-carrier-protein] S-malonyltransferase)	2.3.1.86 (Fatty-acyl-CoA synthase system)
NCU07714			-6.25181	-76.2046	8.69591e-28	8.46117e-27	17.5461	0.284457	Down
NCU06550	pdx-1	pyridoxine 1	-6.08501	-67.8844	4.05035e-221	6.42385e-218	4112.37	74.0611	Down	METABOLISM										4.3.3.6 (Pyridoxal 5'-phosphate synthase (glutamine hydrolyzing))
NCU00963	fol-6	methylenetetrahydrofolate dehydrogenase	-6.01555	-64.6935	8.02591e-73	4.1964e-71	326.802	6.15926	Down	METABOLISM	PROTEIN WITH BINDING FUNCTION OR COFACTOR REQUIREMENT (structural or catalytic)									1.5.1.15 (Methylenetetrahydrofolate dehydrogenase (NAD(+)))	1.5.1.5 (Methylenetetrahydrofolate dehydrogenase (NADP(+)))	3.5.4.9 (Methenyltetrahydrofolate cyclohydrolase)
NCU03608	ilv-2	Ketol-acid reductoisomerase	-5.81885	-56.448	2.09676e-35	2.91707e-34	1842.62	38.6199	Down	METABOLISM										1.1.1.86 (Ketol-acid reductoisomerase (NADP(+)))
NCU04754	ilv-6	branched-chain-amino-acid aminotransferase	-5.79479	-55.5146	1.37316e-58	4.52144e-57	274.582	5.9681	Down	METABOLISM	PROTEIN WITH BINDING FUNCTION OR COFACTOR REQUIREMENT (structural or catalytic)									2.6.1.42 (Branched-chain-amino-acid transaminase)
NCU06666	inl	inositol-3-phosphate synthase	-5.65343	-50.333	5.29675e-53	1.45676e-51	1464.61	35.4362	Down	METABOLISM	PROTEIN WITH BINDING FUNCTION OR COFACTOR REQUIREMENT (structural or catalytic)									5.5.1.4 (Inositol-3-phosphate synthase)
NCU09497	fam-3	fatty acid metabolism-3	-5.56829	-47.4483	7.9097e-59	2.6135e-57	493.76	12.2556	Down	METABOLISM
NCU06778	oxa-2	OXA-2	-5.44089	-43.4381	6.11395e-54	1.73156e-52	25.6894	0.734061	Down
NCU09094	rrm-9	rRNA maturation-9	-5.43563	-43.28	7.70306e-43	1.42059e-41	55.8556	1.54558	Down	TRANSCRIPTION
NCU00187	mig-11	carboxyvinyl-carboxyphosphonate phosphorylmutase	-5.40667	-42.4198	7.69077e-34	1.01505e-32	35.5758	1.03885	Down	METABOLISM	ENERGY
NCU04303	asn-1	asparagine synthetase 2	-5.40288	-42.3085	1.75126e-156	7.57501e-154	380.587	10.9699	Down	METABOLISM										6.3.5.4 (Asparagine synthase (glutamine-hydrolyzing))
NCU05410	arg-5	Acetylornithine aminotransferase	-5.39509	-42.0808	1.27794e-67	5.42898e-66	155.619	4.35663	Down	METABOLISM										2.6.1.11 (Acetylornithine transaminase)
NCU02677	arg-3	carbamoyl-phosphate synthase large subunit	-5.34534	-40.6544	2.38876e-56	7.30914e-55	212.277	6.30738	Down	METABOLISM	PROTEIN WITH BINDING FUNCTION OR COFACTOR REQUIREMENT (structural or catalytic)									6.3.5.5 (Carbamoyl-phosphate synthase (glutamine-hydrolyzing))
NCU07722	rbg-40	serine/threonine-protein kinase RIO2	-5.3374	-40.4313	3.37246e-47	7.22799e-46	51.0957	1.56272	Down	METABOLISM	TRANSCRIPTION	PROTEIN SYNTHESIS	PROTEIN FATE (folding, modification, destition)	PROTEIN WITH BINDING FUNCTION OR COFACTOR REQUIREMENT (structural or catalytic)	CELLULAR COMMUNICATION/SIGL TRANSDUCTION MECHANISM	BIOGENESIS OF CELLULAR COMPONENTS				2.7.11.1 (Non-specific serine/threonine protein kinase)
NCU01066	lao	L-amino acid oxidase	-5.31313	-39.7569	7.43351e-70	3.50185e-68	115.319	3.5726	Down	METABOLISM										1.4.3.2 (L-amino-acid oxidase)
NCU08162	arg-10	Argininosuccinate lyase	-5.24215	-37.8482	4.6323e-117	8.47711e-115	398.225	12.7079	Down	METABOLISM										4.3.2.1 (Argininosuccinate lyase)
NCU05420	aro-3	chorismate synthase	-5.20194	-36.8079	1.32147e-232	3.14377e-229	294.465	9.76159	Down	METABOLISM										4.2.3.5 (Chorismate synthase)
NCU09852			-5.19421	-36.6111	6.48933e-30	7.0736e-29	27.6014	0.895195	Down
NCU08226	gt2-4		-5.17387	-36.0986	1.34254e-79	8.40499e-78	302.709	9.99192	Down	METABOLISM	INTERACTION WITH THE ENVIRONMENT
NCU09345	nmt-1	thiamine biosynthesis protein NMT-1	-5.14587	-35.4048	8.71687e-36	1.23437e-34	5109.5	178.207	Down	METABOLISM	PROTEIN WITH BINDING FUNCTION OR COFACTOR REQUIREMENT (structural or catalytic)
NCU09909	urt	urea active transporter	-5.07871	-33.7944	9.27631e-107	1.31751e-104	46.923	1.71653	Down	INTERACTION WITH THE ENVIRONMENT
[truncated: 3,689 more rows]

## Sheet: DESeq Δgna-1 vs WT Avicel
Gene Information			DESeq information Δgna-1 vs. WT				Average TPM per strain					MIPs Term assigned										EC numbers assigned
[truncated: 649 more rows]

[truncated: 6 more sheets: DESeq Δgna-3 vs WT Avicel, DESeq Δcr-1 vs WT Avicel, DESeq ∆gna-1, ∆gna-3 vs WT, DESeq ∆gna-1, ∆cr-1 vs WT, DESeq ∆gna-3, cr-1 vs WT, DESeq ∆gna-1, ∆gna-3, ∆cr-1]
