# Supplementary material for: Heterotrimeric G-proteins and cAMP regulate gene expression during growth on cellulose in Neurospora crassa
Source: mBio. 2026 Jan 15;17(2):e03720-25. doi: 10.1128/mbio.03720-25 (PMC12892961; doi:10.1128/mbio.03720-25)
Supplement: File S2 — DESeq for certain gene groups. [file mbio.03720-25-s0002.xlsx]

## Sheet: INFO
Specialized gene groups DEseq
Gene lists with references on each sheet
All values in this sheet are presented as fold change (aka 2^(absolute value of log2fold change)) unless specified
Negative values indicate down regulation
Positive values indicate up regulation
NE indicates no expression: In genotypes some genes below 10 tpms do report fold change values if the wt value is above 10
ND indicates not differentially expressed
NA indicates not applicable
Wu 2020 PCWDEs from: The regulatory and transcriptional landscape associated with carbon utilization in a filamentous fungus
Contains Fold change values for genes differentially expressed in the following categories:
Cellulases and regulators
Metabolic Highways of Neurospora
Serine and threonine kinases and phosphatases
Transcription factors
ETS complex
Transporters
Ribosomal genes
Proteasome
Heat shock and stress proteins
GPCRs and Photoreceptors

## Sheet: PCWDEs
Gene ID	Annotation	Enzyme family/TCBD1	Average TPMs						Enzyme Class	Total Average TPMs for Class
			Wild type glucose	Wild type cellulose	∆gna-1 cellulose	∆gna-3 cellulose	∆cr-1 cellulose			Wild type glucose	Wild type cellulose	∆gna-1 cellulose	∆gna-3 cellulose	∆cr-1 cellulose
NCU08746	starch active LPMO	AA13	0.594914	56.0131	36.3482	31.9387	8.48265		Starch PMO	0.6	56	36.3	31.9	8.5
NCU08760	polysaccharide monooxygenase 1 (PMO1)	AA9	2.98629	8038.57	2922.35	2544.43	1202.33		PMO	152.6	40357.1	13711.1	11727.5	4621.2
NCU03328	polysaccharide monooxygenase 1 (PMO1)	AA9	1.4222	3567.41	1007.55	1116.82	290.095		CDH	3	3922	1196.7	464.8	253
NCU00836	polysaccharide monooxygenase 1 (PMO1)	AA9	2.21732	2832.72	1399.35	542.028	261.053		CE1	189.8	13492.4	8813.3	5182.4	2417.1
NCU01867	polysaccharide monooxygenase 1 (PMO1)	AA9	0.165667	3.82634	5.85994	4.87432	4.69315		ce12-1	1.8	41	50.4	18.7	3.5
NCU02344	polysaccharide monooxygenase 1 (PMO1)	AA9	18.6568	93.043	60.0726	64.7265	5.96487		ce8-1	5.8	226.2	62.4	30.9	10.5
NCU09764	polysaccharide monooxygenase 1 (PMO1)	AA9	15.8064	955.023	311.939	180.525	72.4155		fh15-1	0.3	10.5	62.5	61.2	305.3
NCU02240	polysaccharide monooxygenase 2 (PMO2)	AA9	1.30431	5558.78	1228.2	1791.22	584.341		GH1	3.6	9757.3	8704.6	3386.6	2400
NCU02916	polysaccharide monooxygenase 2 (PMO2)	AA9	15.4781	2234.95	786	299.507	65.114		GH10	3.6	15703.2	10927.3	6333.3	3366.8
NCU01050	polysaccharide monooxygenase 2 (PMO2)	AA9	0	12614.7	4837.22	4110.65	1890.56		GH105	0.8	9.2	6.6	7.6	12.4
NCU07760	polysaccharide monooxygenase 3 (PMO3)	AA9	14.795	162.821	53.7175	82.6959	14.0622		GH11	1.5	34713	14317.6	14165	6582.7
NCU03000	polysaccharide monooxygenase 3 (PMO3)	AA9	0.211484	3.61371	3.45763	3.22323	2.16917		GH13	644.8	1700.3	1742.3	1371.4	2576.4
NCU05969	polysaccharide monooxygenase 3 (PMO3)	AA9	38.8081	47.0241	32.781	27.9154	14.0503		GH15	8.8	123.5	362.9	504.2	758.6
NCU07520	polysaccharide monooxygenase 3 (PMO3)	AA9	1.16686	5.92446	8.01775	2.44871	3.31149		GH2	2.1	343.4	235.7	115.9	440.5
NCU07898	polysaccharide monooxygenase 3 (PMO3)	AA9	1.20239	4167.52	977.375	878.854	189.832		GH28	23	111.7	83.6	50.1	142.4
NCU07974	polysaccharide monooxygenase 3 (PMO3)	AA9	38.3343	71.1784	77.1608	77.6208	21.2077		GH3	47.2	1839.8	2319.9	857.3	1475.3
NCU00206	cellobiose dehydrogenase	CDH	3.00888	3919.33	1195.02	462.542	250.055		GH31	107.6	282	351.5	204.7	407.3
NCU05923	cellobiose dehydrogenase	CDH	0.023913	2.64992	1.66806	2.21893	2.98599		GH35	4.8	68.7	56.7	28.7	37
NCU09774	feruloyl esterase C	CE1	0	9.60854	5.98796	1.43371	0.485378		GH37	65	127.3	207.1	161	190.6
NCU09491	feruloyl esterase B fae-1	CE1	0.0999403	169.273	185.99	245.109	34.3211		GH43	26.9	3013.5	3009.7	1946.5	2538.2
NCU08785	feruloyl esterase D faeD	CE1	0	2646.52	1897.06	940.335	160.404		GH45	6	232.7	80.2	102.8	54.7
NCU04870	acetyl xylan esterase	CE1	0	3503.79	2494.04	1718.73	1145.53		GH5	18.5	12285.8	4032.1	4345.2	1554.7
NCU04494	acetyl xylan esterase	CE1	2.66304	204.343	7.56605	1.40752	1.81142		GH51	9.5	841.5	1037.8	384.6	300.8
NCU00710	acetyl xylan esterase	CE1	3.61711	159.116	34.9022	31.4928	4.89869		GH53	16.7	310.3	232.1	114.3	47.1
NCU05159	acetyl xylan esterase	CE1	2.59596	5214.76	3501.49	1554.19	566.646		GH54	0	15.9	15.7	15.3	1.7
NCU09663	acetyl xylan esterase	CE1	179.485	286.029	202.612	328.669	375.719		GH6	29.2	37357.2	13145.9	10058.9	3539.1
NCU09664	acetyl xylan esterase	CE1	0.124473	688.852	218.546	190.84	78.2582		GH67	8.2	502.8	670.1	218.5	349.8
NCU03181	acetyl xylan esterase	CE1	1.18629	610.091	265.086	170.168	48.9978		GH7	11.2	26547.4	11768.8	7497.8	3264.7
NCU09976	rhamnogalacturonan acetyl esterase	ce12-1	1.76838	41.0115	50.3614	18.6919	3.48164		GH74	4.8	1000.7	307.2	194.5	57.2
NCU10045	pectin methyl esterase	ce8-1	5.83541	226.226	62.3687	30.9455	10.5225		GH76	5.1	75.6	35.9	8.3	12.9
NCU03098	intracellular alpha-glucosidase	fh15-1	0.341374	10.4632	62.4613	61.2233	305.314		GH79	3.2	67.2	136.9	35.6	47.4
NCU00130	intracellular beta-glucosidase	GH1	3.59423	9757.31	8704.55	3386.59	2400		GH93	0.4	34.8	26.6	17.5	14.7
NCU05924	beta-1,4-endoxylanase	gh10-1	0	10415.4	5148.38	3752.5	814.856		PL	19.7	859.2	154	194.2	38.1
NCU08189	beta-1,4-endoxylanase	gh10-2	0.475206	5253.53	5769.23	2461.72	2322.43
NCU04997	beta-1,4-endoxylanase	gh10-3	2.53339	33.2316	6.60902	68.4006	2.4165
NCU07130	beta-1,4-endoxylanase	gh10-4	0.605018	1.01789	3.10122	50.6805	227.084		List of genes taken from Wu VW, Thieme N, Huberman LB, Dietschmann A, Kowbel DJ, Lee J, Calhoun S, Singan VR, Lipzen A, Xiong Y, Monti R, Blow MJ, O'Malley RC, Grigoriev IV, Benz JP, Glass NL. The regulatory and transcriptional landscape associated with carbon utilization in a filamentous fungus. Proc Natl Acad Sci U S A. 2020 Mar 17;117(11):6003-6013. doi: 10.1073/pnas.1915611117. Epub 2020 Feb …
NCU02654	unsaturated rhamnogalacturonyl hydrolase	gh105-1	0.833531	9.192	6.59219	7.55371	12.3813
NCU02855	beta-1,4-endoxylanase	gh11-1	1.45035	2373.94	537.272	370.524	43.0316
NCU07225	beta-1,4-endoxylanase	gh11-2	0	32339	13780.3	13794.5	6539.66
NCU08131	alpha-amylase	GH13	210.891	1355.6	1326.72	1053.18	2232.43
NCU09805	alpha-amylase	GH13	2.56138	1.98911	4.06308	11.7511	44.3678
NCU05873	alpha-amylase	GH13	8.45296	34.2517	24.6071	29.9093	9.49453
NCU05429	alpha-amylase	GH13	329.336	171.029	161.908	136.13	157.131
NCU06523	intracellular alpha-glucosidase	gh13-4	0.983068	3.75194	2.88539	6.59559	7.47567
NCU07860	intracellular alpha-glucosidase	gh13-5	5.19032	7.20282	28.9318	4.18222	10.5866
NCU00743	amylo-alpha-1,6-glucosidase	gh13-7	87.3741	126.454	193.134	129.632	114.869
NCU01517	extracellular alpha-glucosidase gla-1	GH15	8.77772	123.549	362.906	504.213	758.566
NCU00890	intracellular beta-mannosidase	gh2-1	2.01863	288.969	61.3885	16.9516	11.9818
NCU00985	extracellular beta-mannosidase	gh2-4	0.124259	54.4742	174.283	98.9731	428.557
NCU02369	endogalacturonase	gh28-1	22.6343	5.49624	10.2069	11.4517	10.2722
NCU06961	exogalacturonase	GH28-1	0.365169	106.186	73.4139	38.6296	132.113
NCU03641	extracellular beta-glucosidase	GH3	2.28228	4.26651	5.85882	3.71166	1.604
NCU08755	extracellular beta-glucosidase	GH3	0.450122	1065.42	1707.41	613.259	1292.46
NCU04952	extracellular beta-glucosidase	GH3	0.523715	136.612	142.497	65.687	20.2095
NCU08054	intracellular beta-glucosidase	GH3	21.2999	36.1634	45.7298	21.8954	17.8611
NCU05577	intracellular beta-glucosidase	GH3	21.5315	41.8839	84.822	25.9473	20.6232
NCU07487	intracellular beta-glucosidase	GH3	0.535174	474.028	216.842	89.0343	94.8254
NCU09923	extracellular beta-xylosidase	gh3-7	0.0982886	56.749	48.2985	23.2688	17.3068
NCU00709	extracellular beta-xylosidase	gh3-8	0.445603	24.7153	68.3953	14.513	10.398
NCU02583	extracellular alpha-glucosidase	GH31	9.77886	70.3123	64.1579	43.999	71.5863
NCU04885	alpha-xylosidase	GH31	5.07762	34.2755	63.9473	61.3463	60.9521
NCU09281	extracellular alpha-glucosidase	gh31-1	2.92953	27.9181	83.4712	100.775	254.283
NCU04203	extracellular alpha-glucosidase	gh31-2	94.4459	161.509	176.304	59.8731	73.4583
NCU04674	extracellular alpha-glucosidase	gh31-3	5.47497	23.863	34.9646	15.353	42.4808
NCU00642	extracellular beta-galactosidase	gh35-1	3.89077	39.5084	35.2341	18.9301	27.3895
NCU04623	extracellular beta-galactosidase	gh35-2	0.865138	29.1989	21.5073	9.77429	9.64538
NCU04221	neutral trehalase	GH37	62.8378	87.1756	181.302	128.551	124.472
NCU00943	trehalase	GH37	2.14339	40.1205	25.805	32.4429	66.0888
NCU06861	glycosyl hydrolase family 43 protein	GH43	1.27082	28.1459	53.3695	15.8	19.4413
NCU00852	endoarabinanase	gh43-1	0	0.854093	26.9762	46.2099	751.145
NCU01900	intracellular beta-xylosidase	gh43-2	14.648	2673.47	2711.31	1703	1696.22
NCU09170	alpha-arabinofuranosidase	gh43-4	0.0163572	69.7569	125.702	72.1814	6.86595
NCU05965	alpha-arabinofuranosidase	gh43-7	4.97389	8.61578	12.082	6.53865	9.83502
NCU05121	beta-1,4-endoglucanase	gh45-1	6.02084	232.654	80.2381	102.78	54.6637
NCU00762	beta-1,4-endoglucanase	gh5-1	0.373768	8993.97	2118.58	2158.02	892.016
NCU05882	endo-beta-1,6-galactanase	gh5-5	8.7837	54.0583	40.3381	41.6902	46.0228
NCU09702	endo-beta-1,6-galactanase	gh5-6	8.78035	7.76955	7.7461	4.18008	6.57666
NCU08412	beta-1,4-endomannanase	gh5-7	0.604631	3230.01	1865.41	2141.35	610.054
NCU02343	alpha-arabinofuranosidase	gh51-1	9.49592	841.495	1037.84	384.583	300.805
NCU00972	endo-beta-1,4-galactanase	gh53-1	16.6552	310.27	232.094	114.314	47.1089
NCU09775	alpha-arabinofuranosidase	gh54-1	0	15.856	15.7259	15.3356	1.68788
NCU03996	exo-beta-1,4-glucanase or cellobiohydrolase	gh6-1	0.773486	2.30875	2.76718	3.56181	2.38381
NCU09680	exo-beta-1,4-glucanase or cellobiohydrolase	gH6-2	19.0376	21675.4	5884.22	4694.59	1829.41
NCU07190	exo-beta-1,4-glucanase or cellobiohydrolase	gh6-3	9.38061	15679.5	7258.94	5360.74	1707.33
NCU07351	alpha-glucuronidase	GH67	5.08025	11.9027	6.03923	33.9374	2.34521
NCU06143	alpha-glucuronidase	GH67	3.13354	490.88	664.04	184.528	347.456
NCU07340	cellobiohydrolase cbh-1	GH7	3.40142	22570.2	9612.73	5944.9	2487.67
NCU05057	beta-1,4-endoglucanase	gh7-1	3.77455	3451.13	1941.67	1378.84	739.978
NCU04854	beta-1,4-endoglucanase	gh7-2	4.02697	521.967	212.15	171.214	34.9314
NCU04027	beta-1,4-endoglucanase	gh7-3	0	0	0.0312997	0	0
NCU05104	exo-beta-1,4-glucanase or cellobiohydrolase	gh7-4	0	4.02107	2.20838	2.82003	2.09107
NCU05955	beta-1,4-endoglucanase	gh74-1	4.80628	1000.71	307.218	194.536	57.2205
NCU06326	pectate lyase ply-1	GH76	5.10342	75.6289	35.8829	8.27737	12.882
NCU00937	extracellular beta-glucuronidase	gh79-1	3.16607	67.1802	136.93	35.6063	47.3845
NCU09924	exoarabinanase	GH93	0.362477	34.754	26.6334	17.5134	14.6716
NCU08176	pectate lyase ply-2	PL3	2.53685	688.724	106.977	155.228	22.176
NCU05598	rhamnogalacturonan lyase asd-1	PL4	17.1991	170.459	47.0711	38.9388	15.9376
NCU09533	galacturonic acid reductase (GaaA)		30.9279	44.9118	17.014	37.2354	26.0989
NCU07064	L-galactonate-dehdyratase (GaaB)		4.73681	40.8969	27.6438	24.6654	33.4688
NCU09532	L-threo-3-deoxy-hexulosonate adolase (GaaC)		1.99942	91.0676	28.901	28.5078	30.9787
NCU01906	put. L-glyceraldehyde reductase (GaaD)		12.6981	161.987	244.875	68.604	58.2447
NCU09035	L-rhamnose-1-dehydrogenase LRA1		13.518	14.6153	10.2318	11.4672	7.17616
NCU03605	L-rhamnono-γ-lactonase LRA2		62.0008	55.3677	72.1454	50.3647	57.6259
NCU09034	rhamnonate dehydratase LRA3		1.50331	9.21017	6.3808	13.7748	14.5619
NCU05037	L- and L-KDR aldolase LRA4		0.916527	8.32169	9.20637	7.70343	3.38895
NCU00643	L-arabinitol-dehydrogenase ard-1		14.2323	30.935	53.8856	29.2881	25.5277
NCU02188	L-arabinose transporter lat-1		0.453577	153.989	365.659	218.396	319.347
NCU00891	xylitol dehydrogenase		15.4054	673.107	1149.67	374.463	424.29
NCU08384	xylose/arabinose reductase		8.85647	2036.56	3772.23	930.198	1077.61
NCU09041	xylulose reductase		57.1273	158.633	169.647	152.715	106.408
NCU08687	galactokinase		33.7492	230.829	214.394	148.442	82.6726
NCU04460	galactose-1-phosphate uridylyltransferase		61.2688	35.3606	19.9625	23.5361	12.5639
NCU08549	UDP-galactose 4-epimerase		3.16571	60.1839	39.4166	41.3434	75.4484

## Sheet: Cellulases and regulators
			Avicel					TPMs for Individual Cellulase Genes (only expressed genes are included)
NCU	Gene	Enzyme	∆gna-1	∆gna-3	∆cr-1	WT Avicel vs. Glucose		Gene ID	Annotation	Enzyme family/TCBD1	Class	Average TPMs (Cellulose)
NCU07340	cbh-1	cellobiohydrolase	-2.76126	-3.91232	-10.8264	5530.68						Wild type	∆gna-1	∆gna-3	∆cr-1
NCU00206	cdh-1	Cellobiose dehydrogenase	-3.8847	-8.63805	-18.8616	1093.3		NCU00130	intracellular beta-glucosidase	GH1	BG	9757.31	8704.55	3386.59	2400
NCU07705	clr-1	Cellulose degradation regulator 1	ND	-2.52824	-3.63345	13.9904		NCU08755	extracellular beta-glucosidase	GH3	BG	1065.42	1707.41	613.26	1292.46
NCU08042	clr-2	Cellulose degradation regulator 2	ND	-5.21277	-14.5012	278.87		NCU07487	intracellular beta-glucosidase	GH3	BG	474.03	216.84	89.03	94.83
NCU05846	clr-3	Cellulose degradation regulator 3	ND	ND	-5.10995	31.289		NCU04952	extracellular beta-glucosidase	GH3	BG	136.61	142.5	65.69	20.21
NCU05051	clr-4	Cellulose degradation regulator 4	ND	ND	2.01964	NE		NCU05577	intracellular beta-glucosidase	GH3	BG	41.88	84.82	25.95	20.62
NCU05383	clr-5	Cellulose degradation regulator 5	ND	ND	ND	ND		NCU08054	intracellular beta-glucosidase	GH3	BG	36.16	45.73	21.9	17.86
NCU00130	gh1-1	Intracellular β-glucosidase	ND	-3.00709	-4.81223	2242.23		NCU07340	cellobiohydrolase cbh-1	GH7	CBH	22570.2	9612.73	5944.9	2487.67
NCU03641	gh3-1	Extracellular β-glucosidase	NE	NE	NE	NE		NCU09680	exo-beta-1,4-glucanase or cellobiohydrolase cbh-2	gH6-2	CBH	21675.4	5884.22	4694.59	1829.41
NCU08054	gh3-2	Intracellular β-glucosidase	ND	ND	-2.34869	ND		NCU07190	exo-beta-1,4-glucanase or cellobiohydrolase	gh6-3	CBH	15679.5	7258.94	5360.74	1707.33
NCU08755	gh3-3	Extracellular β-glucosidase	ND	ND	ND	1920.27		NCU00206	cellobiose dehydrogenase	CDH	CDH	3919.33	1195.02	462.54	250.06
NCU04952	gh3-4	Extracellular β-glucosidase	ND	ND	-8.05619	215.019		NCU00762	beta-1,4-endoglucanase	gh5-1	EG	8993.97	2118.58	2158.02	892.02
NCU05577	gh3-5	Intracellular β-glucosidase	ND	ND	-2.33223	ND		NCU05057	beta-1,4-endoglucanase	gh7-1	EG	3451.13	1941.67	1378.84	739.98
NCU07487	gh3-6	Intracellular β-glucosidase	ND	-5.40013	-5.96148	746.312		NCU05955	beta-1,4-endoglucanase	gh74-1	EG	1000.71	307.22	194.54	57.22
NCU05121	gh45-1	β-1,4-endoglucanase	-3.46196	ND	-5.17159	32.6015		NCU04854	beta-1,4-endoglucanase	gh7-2	EG	521.97	212.15	171.21	34.93
NCU00762	gh5-1	β-1,4-endoglucanase	-5.02055	-4.30185	-12.116	20193.8		NCU05121	beta-1,4-endoglucanase	gh45-1	EG	232.65	80.24	102.78	54.66
NCU03996	gh6-1	Exo-β-1,4-glucanase (cellobiohydrolase)	NE	NE	NE	NE		NCU01050	polysaccharide monooxygenase 2 (PMO2)	AA9	PMO	12614.8	4837.22	4110.65	1890.56
NCU09680	cbh-2	Exo-β-1,4-glucanase	-4.32505	-4.73839	-14.1291	943.992		NCU08760	polysaccharide monooxygenase 1 (PMO1)	AA9	PMO	8038.57	2922.35	2544.43	1202.33
NCU07190	gh6-3	Exo-β-1,4-glucanase (cellobiohydrolase)	ND	-2.96082	-10.8834	1378.94		NCU02240	polysaccharide monooxygenase 2 (PMO2)	AA9	PMO	5558.78	1228.2	1791.22	584.34
NCU02240	gh61-1	Polysaccharide monooxygenase 2	-5.37456	-3.24505	-11.5052	3573.26		NCU07898	polysaccharide monooxygenase 3 (PMO3)	AA9	PMO	4167.52	977.38	878.85	189.83
NCU02344	gh61-12	Polysaccharide monooxygenase 1	ND	ND	-18.8872	4.21938		NCU03328	polysaccharide monooxygenase 1 (PMO1)	AA9	PMO	3567.41	1007.55	1116.82	290.1
NCU07520	gh61-13	Polysaccharide monooxygenase 3	NE	NE	NE	NE		NCU00836	polysaccharide monooxygenase 1 (PMO1)	AA9	PMO	2832.72	1399.35	542.03	261.05
NCU07898	gh61-13	Polysaccharide monooxygenase 3	-5.04853	-4.90396	-26.4864	2911.88		NCU02916	polysaccharide monooxygenase 2 (PMO2)	AA9	PMO	2234.95	786	299.51	65.11
NCU09764	gh61-14	Polysaccharide monooxygenase 1	-3.6143	-5.39096	-15.743	50.2329		NCU09764	polysaccharide monooxygenase 1 (PMO1)	AA9	PMO	955.02	311.94	180.52	72.42
NCU07974	gh61-15	Polysaccharide monooxygenase 3	ND	ND	-3.89062	ND		NCU07760	polysaccharide monooxygenase 3 (PMO3)	AA9	PMO	162.82	53.72	82.7	14.06
NCU07760	gh61-2	Polysaccharide monooxygenase 3	-3.53514	-2.11066	-13.726	9.11115		NCU02344	polysaccharide monooxygenase 1 (PMO1)	AA9	PMO	93.04	60.07	64.73	5.96
NCU02916	gh61-3	Polysaccharide monooxygenase 2	-3.35118	-7.85621	-41.0547	120.677		NCU07974	polysaccharide monooxygenase 3 (PMO3)	AA9	PMO	71.18	77.16	77.62	21.21
NCU01050	gh61-4	Polysaccharide monooxygenase 2	ND	ND	-7.92318	299200		NCU05969	polysaccharide monooxygenase 3 (PMO3)	AA9	PMO	47.02	32.78	27.92	14.05
NCU08760	gh61-5	Polysaccharide monooxygenase 1	-3.24444	-3.29826	-8.00973	2253.84
NCU03328	gh61-6	Polysaccharide monooxygenase 1	-4.16752	-3.30259	-14.7383	2111.49
NCU00836	gh61-7	Polysaccharide monooxygenase 1	ND	-5.36991	-13.0088	1062.94
NCU03000	gh61-8	Polysaccharide monooxygenase 3	NE	NE	NE	NE
NCU05969	gh61-9	Polysaccharide monooxygenase 3	ND	ND	-3.84928	ND
NCU05057	gh7-1	β-1,4-endoglucanase	ND	-2.54935	-5.5361	756.224
NCU04854	gh7-2	β-1,4-endoglucanase	ND	-3.08235	-17.7972	107.588
NCU04027	gh7-3	β-1,4-endoglucanase	NE	NE	NE	NE
NCU05104	gh7-4	Exo-β-1,4-glucanase (cellobiohydrolase)	NE	NE	NE	NE
NCU05955	gh74-1	β-1,4-endoglucanase	-3.86837	-5.40567	-21.0742	175.022
NCU01342	erv-25	Cargo adaptors for cellulase enzyme trafficking	ND	-2.00715	ND	ND
NCU08339	emp-24	Cargo adaptors for cellulase enzyme trafficking	ND	ND	ND	ND
NCU04003	erp-1	Cargo adaptors for cellulase enzyme trafficking	ND	ND	ND	ND
NCU03800	erp-3	Cargo adaptors for cellulase enzyme trafficking	ND	ND	ND	ND
NCU03319	erv-29	Cargo adaptors for cellulase enzyme trafficking	ND	-2.10889	ND	2.96471
NCU08807	cre-1	DNA-binding protein cre-1	ND	ND	-2.63	3.03

## Sheet: Metabolic Highways of Neurospor
Radford Metabolic Highways Gene List			Avicel			WT Avicel vs. Glucose
Gene Number	Gene Name	Annotation	∆gna-1	∆gna-3	∆cr-1			Genes taken from Radford A. Metabolic highways of Neurospora crassa revisited. Adv Genet. 2004;52:165-207. doi: 10.1016/S0065-2660(04)52005-9. PMID: 15522735.
NCU02333	aga-1	Arginine and proline	ND	ND	ND	-2.07627
NCU00194	ota	Arginine and proline	ND	ND	ND	-5.18256
NCU02639	arg-1	Arginine and proline	ND	ND	ND	-9.43706
NCU07732	arg-2	Arginine and proline	ND	ND	ND	-14.4532
NCU02677	arg-3	Arginine and proline	-2.04548	NE	2.25775	-40.6544
NCU10468	arg-4	Arginine and proline	ND	ND	ND	-13.1846
NCU05410	arg-5	Arginine and proline	NE	4.36226	2.61437	-42.0808
NCU00567	arg-6	Arginine and proline	ND	ND	ND	-9.08404
NCU08162	arg-10	Arginine and proline	ND	3.54274	ND	-37.8482
NCU01667	arg-12	Arginine and proline	ND	ND	ND	-9.70866
NCU07682	arg-14	Arginine and proline	ND	-2.00106	-2.13144	ND
NCU05622	arg-15	Arginine and proline	ND	ND	ND	ND
NCU06471	pro-1	Arginine and proline	ND	ND	ND	-4.78549
NCU01412	pro-3	Arginine and proline	ND	ND	ND	-2.60824
NCU00106	pro-4	Arginine and proline	NE	NE	ND	-14.4107
NCU01632	aro-1	Phenylalanine, tryptophan, and tyrosine	ND	NE	ND	-25.5912
NCU05420	aro-3	Phenylalanine, tryptophan, and tyrosine	ND	2.97528	2.1248	-36.8079
NCU05548	aro-6	Phenylalanine, tryptophan, and tyrosine	-3.59456	-3.25109	-4.94128	-2.26864
NCU09817	aro-7	Phenylalanine, tryptophan, and tyrosine	ND	ND	-2.23497	-8.57185
NCU02785	aro-8	Phenylalanine, tryptophan, and tyrosine	-2.30521	ND	ND	-6.0796
NCU07725	pt	Phenylalanine, tryptophan, and tyrosine	ND	ND	ND	-4.51075
NCU00409	phe-2	Phenylalanine, tryptophan, and tyrosine	NE	NE	NE	-30.1037
NCU00468	tyr-1	Phenylalanine, tryptophan, and tyrosine	ND	ND	ND	ND
NCU00200	trp-1	Phenylalanine, tryptophan, and tyrosine	ND	ND	ND	-2.94148
NCU05129	trp-2	Phenylalanine, tryptophan, and tyrosine	ND	2.27934	ND	-6.08125
NCU08409	trp-3	Phenylalanine, tryptophan, and tyrosine	ND	ND	-2.10499	-2.69528
NCU04411	trp-4	Phenylalanine, tryptophan, and tyrosine	ND	ND	ND	-4.38809
NCU09896	cys-1	Cysteine, methionine and threonine	ND	2.15436	ND	-18.996
NCU05238	cys-2	Cysteine, methionine and threonine	ND	ND	ND	ND
NCU04077	cys-4	Cysteine, methionine and threonine	ND	ND	ND	-3.59824
NCU02005	cys-5	Cysteine, methionine and threonine	ND	4.01318	ND	-3.35635
NCU01985	cys-11	Cysteine, methionine and threonine	ND	ND	ND	-16.0979
NCU02564	cys-12	Cysteine, methionine and threonine	ND	ND	ND	-4.09422
NCU03788	cys-16	Cysteine, methionine and threonine	NE	NE	NE	NE
NCU06452	cys-17	Cysteine, methionine and threonine	ND	ND	ND	-7.40006
NCU07930	cys-18	Cysteine, methionine and threonine	ND	ND	ND	-9.64413
NCU03425	thr-2	Cysteine, methionine and threonine	ND	ND	ND	-4.39057
NCU04277	thr-4	Cysteine, methionine and threonine	ND	ND	ND	-3.13407
NCU00944	thr-5	Cysteine, methionine and threonine	ND	ND	ND	ND
NCU00554	hom	Cysteine, methionine and threonine	ND	ND	ND	-4.3828
NCU03877	met-1	Cysteine, methionine and threonine	ND	ND	ND	-3.29883
NCU07987	met-2	Cysteine, methionine and threonine	ND	ND	ND	-2.35913
NCU08216	met-3	Cysteine, methionine and threonine	ND	ND	ND	ND
NCU07001	met-5	Cysteine, methionine and threonine	ND	ND	ND	-5.3188
NCU00892	met-6	Cysteine, methionine and threonine	ND	ND	ND	-3.51185
NCU02430	met-7	Cysteine, methionine and threonine	ND	ND	NE	-17.2192
NCU06512	met-8	Cysteine, methionine and threonine	ND	2.78012	ND	-16.2279
NCU09545	met-11	Cysteine, methionine and threonine	NE	NE	NE	-30.724
NCU02274	for	Cysteine, methionine and threonine	ND	2.54508	ND	-27.4084
NCU02247	dim-2	Cysteine, methionine and threonine	ND	ND	NE	ND
NCU02657	eth-1	Cysteine, methionine and threonine	ND	ND	ND	-12.9648
NCU09320	his-2	Histidine	ND	ND	ND	-11.4305
NCU03139	his-3	Histidine	ND	ND	ND	-2.76365
NCU00150	his-7	Histidine	ND	ND	ND	-4.0546
NCU07156	his-6	Histidine	ND	2.45202	ND	-11.5793
NCU01300	his-1	Histidine	ND	ND	ND	-6.25928
NCU06360	his-5	Histidine	ND	ND	ND	-4.94191
NCU06974	his-4	Histidine	ND	ND	-2.21624	ND
NCU02450	ile-1	Leucine, isoleucine and valine	ND	ND	ND	-10.4035
NCU01666	ilv-4	Leucine, isoleucine and valine	ND	2.70529	2.43092	-24.6597
NCU02397	ilv-5	Leucine, isoleucine and valine	ND	ND	ND	2.23805
NCU03608	ilv-2	Leucine, isoleucine and valine	ND	6.64942	7.04147	-56.448
NCU04579	ilv-1	Leucine, isoleucine and valine	ND	2.17339	2.4772	-13.1524
NCU02010	leu-4	Leucine, isoleucine and valine	ND	ND	ND	-9.16347
NCU04385	leu-2	Leucine, isoleucine and valine	NE	7.2866	7.49515	-85.9961
NCU06232	leu-1	Leucine, isoleucine and valine	ND	2.90735	ND	-31.4733
NCU04754	ilv-6	Leucine, isoleucine and valine	3.03298	5.33348	4.30945	-55.5146
NCU04292	val-1	Leucine, isoleucine and valine	ND	ND	5.55075	ND
NCU05526	lys-5	Lysine	-2.07059	ND	-2.45255	-2.18568
NCU08898	lys-6	Lysine	NE	2.97987	2.04447	-24.716
NCU02954	lys-7	Lysine	ND	ND	ND	-7.54338
NCU09116	lys-1	Lysine	ND	ND	ND	ND
NCU03010	lys-3	Lysine	NE	ND	2.03559	-22.2972
NCU03748	lys-2	Lysine	ND	ND	ND	-13.1617
NCU01439	ser-2	Serine	ND	ND	ND	-15.8037
NCU01429	ser-7	Serine	ND	ND	-2.29764	-3.43115
NCU02004	ser-3	Serine	ND	ND	ND	-2.27891
NCU04303	asn-1	Aspartic acid and asparagine	ND	3.85669	2.70656	-42.3085
NCU07300	asn-2	Aspartic acid and asparagine	NE	ND	ND	ND
NCU05298	nit-3	Glutamic acid and glutamine	NE	NE	NE	-18.7175
NCU04720	nit-6	Glutamic acid and glutamine	-4.13425	ND	-3.62842	-2.24557
NCU01195	am	Glutamic acid and glutamine	-6.32662	ND	-5.48763	-11.7169
NCU00461	gdh	Glutamic acid and glutamine	ND	2.68169	2.27014	15.3353
NCU06724	gln-1	Glutamic acid and glutamine	ND	ND	ND	-2.11901
NCU04856	gln-2	Glutamic acid and glutamine	-2.14276	ND	-2.7027	ND
NCU01744	en(am)-2	Glutamic acid and glutamine	ND	ND	-2.80089	-2.75827
NCU02274	glc	Glycine	ND	2.54508	ND	-27.4084
NCU03973	ala	Alanine	ND	ND	ND	ND
NCU09111	ppp-1	Purines	ND	ND	ND	ND
NCu00087	ppp-2	Purines	ND	ND	ND	-2.55815
NCU03100	ppp-3	Purines	-1.46624	ND	ND	-2.48147
NCU04216	ad-7	Purines	-4.1204	ND	NE	-7.66082
NCU00177	ad-2	Purines	-3.19917	ND	ND	-12.1544
NCU08685	ad-6	Purines	ND	2.08533	2.22403	-10.5683
NCu03194	ad-3A	Purines	ND	ND	ND	-3.9109
NCU03166	ad-3B	Purines	ND	ND	ND	-2.96704
NCU06187	ad-4	Purines	ND	ND	-2.20635	-7.60002
NCu02629	ad-5	Purines	ND	2.63577	ND	-21.3167
NCU09789	ad-8	Purines	ND	ND	ND	-5.32716
NCU06187	ad-4	Purines	ND	ND	-2.20635	-7.60002
NCU03117	gua-1	Purines	ND	ND	ND	ND
NCU02325	gua-3	Purines	ND	ND	ND	-7.69855
NCU08287	pyr-3	Pyrimidines	-2.17399	ND	ND	-6.23297
NCU04323	pyr-6	Pyrimidines	ND	ND	-3.24873	-2.24433
NCU04318	pyr-1	Pyrimidines	ND	NE	NE	ND
NCU05290	pyr-2	Pyrimidines	ND	ND	ND	-5.85305
NCU03488	pyr-4	Pyrimidines	ND	2.88378	4.53702	ND
NCU08045	chol-1	Choline	ND	ND	ND	-10.6271
NCU04699	chol-2	Choline	ND	ND	ND	-12.6125
NCU05752	nt	Nicotinate and nicotinamide	-2.15977	ND	ND	-3.98028
NCU03347	nic-4	Nicotinate and nicotinamide	ND	ND	ND	-3.72526
NCU06924	nic-3	Nicotinate and nicotinamide	ND	3.39377	ND	-3.27801
NCU03282	nic-2	Nicotinate and nicotinamide	ND	ND	ND	-2.24701
NCU02998	nic-1	Nicotinate and nicotinamide	ND	ND	ND	ND
NCU04019	nic-5	Nicotinate and nicotinamide	ND	ND	ND	2.37308
NCU00649	nic-6	Nicotinate and nicotinamide	ND	ND	ND	-2.50379
NCU03963	nic-7	Nicotinate and nicotinamide	-2.10188	ND	-2.71028	-3.34111
NCU00713	nic-8	Nicotinate and nicotinamide	ND	ND	ND	ND
NCU11173	thi-2	Thiamine	ND	ND	ND	-2.1508
NCU07849	thi-4	Thiamine	ND	ND	-2.01574	ND
NCU08029	thi-5	Thiamine	NE	NE	NE	-2.98408
NCU01449	rib-3	Riboflavin	ND	ND	ND	ND
NCU07188	rib-4	Riboflavin	ND	ND	-3.18957	ND
NCU08313	rib-2	Riboflavin	NE	NE	NE	NE
NCU07456	rib-5	Riboflavin	ND	2.77301	ND	-3.00523
NCU01429	ser-7	Pyridoxine, pyridoxal and pyridoxamine	ND	ND	-2.29764	-3.43115
NCU03425	thr-2	Pyridoxine, pyridoxal and pyridoxamine	ND	ND	ND	-4.39057
NCU03168	pdx-3	Pyridoxine, pyridoxal and pyridoxamine	ND	ND	ND	ND
NCU08269	pdx-4	Pyridoxine, pyridoxal and pyridoxamine	ND	8.01713	ND	-5.42346
NCU06549	pdx-2	Pyridoxine, pyridoxal and pyridoxamine	ND	2.85228	ND	-15.2975
NCU06550	pdx-1	Pyridoxine, pyridoxal and pyridoxamine	-3.0812	7.54272	ND	-67.8844
NCU07608	ppm-4	Pyridoxine, pyridoxal and pyridoxamine	-3.36271	ND	ND	-3.79165
NCU10048	pan-2	Pantothenic acid	ND	2.23374	2.74924	-2.77934
NCU07836	pan-3	Pantothenic acid	NE	NE	NE	NE
NCU08661	pan-4	Pantothenic acid	ND	ND	ND	-4.46961
NCU03979	bio-1	Biotin	ND	ND	-2.64624	-4.43338
NCU01210	pab-1	Para-aminobenzoate	NE	NE	NE	NE
NCU06714	pab-2	Para-aminobenzoate	NE	NE	NE	-2.03236
NCU02542	emp-1	Embden-Meyerhof pathway	ND	ND	ND	-2.61493
NCU07281	emp-2	Embden-Meyerhof pathway	ND	ND	ND	ND
NCU00629	emp-3	Embden-Meyerhof pathway	ND	ND	ND	-4.82297
NCU07807	emp-4	Embden-Meyerhof pathway	ND	ND	ND	-4.09458
NCU01528	gpd-1	Embden-Meyerhof pathway	ND	ND	-3.87117	-2.65704
NCU07914	pgk	Embden-Meyerhof pathway	ND	ND	ND	-4.28815
NCU02252	emp-6	Embden-Meyerhof pathway	-2.40902	ND	-2.18154	-5.13929
NCU10042	emp-7	Embden-Meyerhof pathway	ND	ND	-2.42492	-4.41169
NCU09873	acu-6	Tricarboxylic acid and glyoxylate cycles	ND	ND	ND	24.1629
NCU06836	acu-5	Tricarboxylic acid and glyoxylate cycles	-3.07924	2.49817	ND	-6.95954
NCU01692	tca-1	Tricarboxylic acid and glyoxylate cycles	2.4567	ND	ND	-5.42858
NCU02482	tca-2	Tricarboxylic acid and glyoxylate cycles	-5.06863	2.31607	ND	-2.33477
NCU02366	tca-3	Tricarboxylic acid and glyoxylate cycles	ND	ND	ND	ND
NCU04230	acu-3	Tricarboxylic acid and glyoxylate cycles	-3.39426	3.25008	3.89855	ND
NCU07697	tca-4	Tricarboxylic acid and glyoxylate cycles	ND	ND	ND	-3.35044
NCU03857	tca-5	Tricarboxylic acid and glyoxylate cycles	ND	ND	ND	-2.28745
NCU00775	tca-6	Tricarboxylic acid and glyoxylate cycles	ND	ND	ND	-2.45622
NCU05425	tca-7	Tricarboxylic acid and glyoxylate cycles	ND	ND	ND	ND
NCU01227	tca-8	Tricarboxylic acid and glyoxylate cycles	ND	ND	ND	-8.68119
NCU08471	tca-9	Tricarboxylic acid and glyoxylate cycles	ND	ND	ND	-6.20637
NCU00959	tca-10	Tricarboxylic acid and glyoxylate cycles	ND	ND	ND	-2.4145
NCU07756	tca-11	Tricarboxylic acid and glyoxylate cycles	ND	ND	ND	-2.79964
NCU08336	tca-12	Tricarboxylic acid and glyoxylate cycles	ND	ND	ND	-2.99795
NCU03031	tca-13	Tricarboxylic acid and glyoxylate cycles	ND	ND	ND	-2.20893
NCU10008	tca-14	Tricarboxylic acid and glyoxylate cycles	ND	ND	-2.62395	-2.18432
NCU10007	acu-9	Tricarboxylic acid and glyoxylate cycles	ND	ND	ND	ND
NCU04899	tca-15	Tricarboxylic acid and glyoxylate cycles	ND	ND	ND	-4.863
NCU06211	tca-16	Tricarboxylic acid and glyoxylate cycles	ND	ND	ND	ND
NCU00720	tca-17	Tricarboxylic acid and glyoxylate cycles	ND	ND	ND	ND
NCU09111	ppp-1	Pentose phosphate pathway (partial)	ND	ND	ND	ND
NCU00087	ppp-2	Pentose phosphate pathway (partial)	ND	ND	ND	-2.55815
NCU03100	ppp-3	Pentose phosphate pathway (partial)	ND	ND	ND	-2.48147
NCU07608	ppp-4	Pentose phosphate pathway (partial)	-3.36271	ND	ND	-3.79165

## Sheet: Serine threonine kinase and pho
Serine threonine protein phosphatases				Avicel			WT Avicel vs. Glucose	Carrillo AJ, Cabrera IE, Spasojevic MJ, Schacht P, Stajich JE, Borkovich KA. Clustering analysis of large-scale phenotypic data in the model filamentous fungus Neurospora crassa. BMC Genomics. 2020 Nov 2;21(1):755. doi: 10.1186/s12864-020-07131-7. PMID: 33138786; PMCID: PMC7607824.
NCU Number	Gene	Annotation	Yeast Ortholog	∆gna-1	∆gna-3	∆cr-1		Park G, Servin JA, Turner GE, Altamirano L, Colot HV, Collopy P, Litvinkova L, Li L, Jones CA, Diala FG, Dunlap JC, Borkovich KA. Global analysis of serine-threonine protein kinase genes in Neurospora crassa. Eukaryot Cell. 2011 Nov;10(11):1553-64. doi: 10.1128/EC.05140-11. Epub 2011 Sep 30. PMID: 21965514; PMCID: PMC3209061.
NCU00958	pph-7	azacytidine resistance-1	type 2C protein phosphatase PTC7	ND	ND	ND	-2.06534
NCU08301	pph-4	calcineurin-like phosphoesterase		ND	ND	2.4066	-2.36786
NCU08158	dsp-4	dual specificity phosphatase	tyrosine protein phosphatase YVH1	NE	NE	NE	-4.25475
NCU06252	dsp-2	Dual specificity protein phosphatase 2, putative	tyrosine/serine/threonine protein phosphatase MSG5	ND	ND	ND	10.0147
NCU02496	div-12	M-phase inducer phosphatase 3	putative tyrosine protein phosphatase MIH1	ND	ND	ND	ND
NCU08948	pph-11	NIF domain-containing protein	Nem1-Spo7 phosphatase catalytic subunit NEM1	ND	ND	2.36273	ND
NCU01767	pph-5	phophatase 2C family protein	type 2C protein phosphatase PTC5	ND	ND	ND	ND
NCU09841	pty-4	phosphotyrosine protein phosphatase	tyrosine protein phosphatase LTP1	ND	ND	ND	-7.35883
NCU08380	csp-6	plasma membrane phosphatase required for sodium stress response	phosphatase	ND	ND	ND	ND
NCU03426	dsp-1	pps1 dual specificty phosphatase	tyrosine/serine/threonine protein phosphatase PPS1	ND	ND	4.42636	5.1839
NCU03495	pph-6	protein phosphatase-7	type 2C protein phosphatase PTC6	NE	NE	NE	ND
NCU04600	pph-8	protein phosphatase-9	type 2C protein phosphatase PTC3	ND	ND	ND	ND
NCU02257	pty-2	protein-tyrosine phosphatase 2		ND	ND	ND	ND
NCU01433	ppt-1	serine/threonine-protein phosphatase 5	protein serine/threonine phosphatase	ND	ND	ND	-2.50793
NCU07489	pzl-1	serine/threonine-protein phosphatase PP-Z	salt homeostasis regulator	ND	ND	ND	2.51458
NCU06563	pp2A	serine/threonine-protein phosphatase PP2A catalytic subunit	putative serine/threonine-protein kinase PPG1	ND	ND	ND	ND
NCU03436	tng	serine/threonine-protein phosphatase ppe1		ND	ND	ND	ND
NCU03114	pph-10	SSU72	RNA polymerase II subunit A C-terminal domain phosphatase	ND	ND	ND	ND
NCU03333	pty-6	tyrosine-6	putative tyrosine protein phosphatase SIW14	ND	ND	ND	ND
NCU03246	cdc-14	tyrosine-protein phosphatase CDC14	phosphoprotein phosphatase CDC14	ND	ND	ND	5.95608
NCU05364	pty-3	tyrosine-protein phosphatase non-receptor type 6	tyrosine protein phosphatase PTP3	ND	2.14025	2.65974	2.09705
NCU06330	dsp-3			ND	ND	-2.07948	ND
NCU06966	pty-1		phosphatase YCH1	ND	ND	ND	ND
NCU01010	pty-5		hypothetical protein	NE	NE	NE	NE
Serine threonine protein kinases					Avicel			WT Avicel vs. Glucose
NCU Number	Gene	Annotation	Family	Group	∆gna-1	∆gna-3	∆cr-1
NCU00108	stk-13	serine/threonine-protein kinase	AUR	Other	ND	ND	2.76607	2.35408
NCU00188	apg-1	ATG1 protein	ULK	Other	ND	ND	ND	4.82537
NCU00230	prk-4	protein kinase lkh1	CLK	CMGC	ND	ND	ND	ND
NCU00274	mus-21	mutagen sensitive-21 protein	PIKK	Atypical	NE	NE	NE	NE
NCU00406	vel	protein kinase CHM1	STE20	STE	ND	ND	ND	ND
NCU00587	os-5	mitogen activated protein kinase kinase	STE7	STE	ND	ND	ND	ND
NCU00682	pkac-2	serine/threonine-protein kinase PRKX	PKA	AGC	ND	ND	ND	ND
NCU00685	ck-1a	casein kinase I isoform delta	CK1	CK1	ND	ND	ND	ND
NCU00772	stk-6	serine/threonine-protein kinase	STE20	STE	ND	ND	2.70338	ND
NCU00914	stk-16	serine/threonine protein kinase	CAMKL	CAMK	ND	ND	ND	ND
NCU01187	cpc-3	cpc-3 protein	PEK	Other	ND	ND	ND	ND
NCU01335	cdc15	cell division control protein 15	STE11	STE	ND	ND	ND	2.80626
NCU01379	stk-18	histone acetylase complex subunit Paf400	PIKK	Atypical	ND	ND	ND	ND
NCU01435	stk-1	serine/threonine-protein kinase bur-1	CDK	CMGC	ND	ND	ND	-2.56699
NCU01498	prk-8	serine/threonine-protein kinase MAK	RCK	CMGC	ND	ND	ND	2.43051
NCU01797	nrc-2	serine/threonine-protein kinase nrc-2	RSK	AGC	ND	ND	ND	2.54377
NCU01940	ptk-2	serine/threonine protein kinase	HAL	Other	ND	-2.52971	ND	3.95461
NCU02202	stk-14	serine/threonine kinase IREI	IRE	Other	ND	ND	ND	2.32783
NCU02234	mik-1	MAP kinase kinase kinase	STE11	STE	ND	ND	ND	2.07977
NCU02245	stk-19	Protein kinase domain-containing protein	CAMKL	CAMK	NE	NE	NE	NE
NCU02283	camk-2	Ca2+ and/or CaM binding protein	CAMK1	CAMK	ND	ND	-2.17663	ND
NCU02393	mak-2	Mitogen-activated protein kinase 2	MAPK	CMGC	ND	ND	ND	ND
NCU02556	hat-2	histone acetyl transferase-2	TAF1	Atypical	ND	ND	ND	ND
NCU02751	mus-59	serine/threonine-protein kinase	RAD53	CAMK	ND	ND	ND	ND
NCU02814	prd-4	Serine/threonine-protein kinase chk2	RAD53	CAMK	ND	ND	ND	3.40576
NCU02885	stk-20	serine/threonine protein kinase-20		Unclassified	ND	ND	ND	3.62665
NCU03071	os-4	MAP kinase kinase kinase SskB	STE11	STE	ND	ND	ND	ND
NCU03124	cka	casein kinase II subunit alpha	CK2	CMGC	ND	ND	2.0339	ND
NCU03187	nim-1	G2-specific protein kinase nimA	NEK	Other	NE	NE	NE	-2.09062
NCU03197	stk-11	Related to ribosomal protein S6 kinase beta-2	RSK/AKT	AGC	ND	ND	ND	ND
NCU03200	stk-10	Related to Sch9/S6 Kinases	AKT	AGC	ND	ND	ND	ND
NCU03523	stk-22	serine/threonine protein kinase	CAMKK	Other	ND	ND	ND	6.8655
NCU03571	stk-23	serine/threonine protein kinase	PDK1/PKA	AGC	ND	ND	ND	ND
NCU03659	prk-3	serine/threonine-protein kinase	CDK	CMGC	ND	ND	ND	ND
NCU03796	stk-24	pyruvate dehydrogenase kinase	PDHK	Atypical	ND	ND	ND	-4.12995
NCU03823	stk-25	ABC1 protein	ABC1	Atypical	NE	NE	5.12385	-10.8794
NCU03894	ste-20	serine/threonine-protein kinase ste-20	STE20	STE	ND	ND	ND	3.02923
NCU04005	ck-1b	casein kinase 1b	CK1	CK1	ND	ND	ND	ND
NCU04143	stk-26	protein kinase	CAMKL/CAMK unique	CAMK	ND	ND	ND	4.01016
NCU04185	gsk-3	protein kinase gsk3	GSK	CMGC	ND	ND	ND	ND
NCU04259	stk-27	ubiquinone biosynthesis protein	ABC1	Atypical	ND	ND	ND	ND
NCU04279	stk-28	Protein kinase domain-containing protein	SCY1	Other	ND	-2.46937	ND	2.05996
NCU04326	stk-29	protein kinase	WEE	Other	NE	NE	3.72813	ND
NCU04335	stk-30	protein kinase	HAL	Other	ND	ND	ND	ND
NCU04426	div-4	cell division protein kinase	CDK	CMGC	ND	ND	ND	ND
NCU04566	prk-10	AMPK alpha subunit	CAMKL	CAMK	ND	ND	ND	ND
NCU04595	prk-11	serine/threonine-protein kinase BUD32	BUD32	Other	ND	ND	ND	-2.49569
NCU04612	mek-2	Mitogen activated protein kinase kinase 2	STE7	STE	ND	ND	ND	ND
NCU04747	stk-31	serine/threonine protein kinase Kin1	CAMKL	CAMK	ND	ND	ND	3.07835
NCU04755	stk-32	protein kinase domain-containing protein ppk32	SCYI	Other	ND	ND	ND	ND
NCU04990	stk-17	Protein serine/threonine kinase	RAN	Other	ND	ND	-2.56508	9.58555
NCU05600	stk-33	ubiquinone biosynthesis protein	ABC1	Atypical	ND	2.477	2.61511	ND
NCU05608	div-18	Target Of Rapamycin-1	PIKK	Atypical	ND	ND	ND	ND
NCU05638	stk-34	serine/threonine protein kinase-34		Unclassified	ND	ND	ND	3.35199
NCU05808	tkl-1	serine/threonine protein kinase	LRRK	TKL	ND	ND	ND	ND
NCU06006	stk-37	serine/threonine protein kinase-37		Unclassified	ND	ND	2.2728	ND
NCU06177	camk-3	Ca2+ and/or CaM binding protein	CAMKK	Other	ND	ND	ND	ND
NCU06179	stk-5	serine/threonine-protein kinase hal4	HAL	Other	ND	ND	2.24308	ND
NCU06182	nrc-1	MAPKK kinase	STE11	STE	ND	ND	ND	ND
NCU06202	stk-38	serine/threonine protein kinase	NAK	Other	ND	ND	2.2653	ND
NCU06230	stk-39	serine/threonine protein kinase	RAN	Other	ND	2.20561	ND	10.2561
NCU06240	pkac-1	cAMP-dependent protein kinase type 3	PKA	AGC	ND	ND	ND	ND
NCU06249	stk-40	serine/threonine protein kinase	CAMKL	CAMK	ND	ND	ND	ND
NCU06419	mek-1	map kinase kinase	STE7	STE	ND	ND	ND	ND
NCU06544	pkc	protein kinase C-like protein	PKC	AGC	ND	ND	ND	ND
NCU06583	stk-44	serine/threonine protein kinase-44		Unclassified	ND	-2.99179	-15.262	13.8475
NCU06626	stk-45	phosphoinositide 3-kinase regulatory subunit 4	VPS15	Other	ND	ND	ND	ND
NCU06638	stk-46	serine/threonine protein kinase	DYRK	CMGC	ND	ND	ND	ND
NCU06685	stk-47	protein kinase	CDK	CMGC	ND	ND	ND	ND
NCU06760	stk-48	pyruvate dehydrogenase kinase	PDHK	Atypical	ND	ND	ND	-2.16095
NCU07024	os-2	mitogen-activated protein kinase	MAPK	CMGC	ND	ND	ND	ND
NCU07062	stk-49	protein kinase	YANK	AGC	ND	ND	2.1235	ND
NCU07280	stk-50	serine/threonine-protein kinase gad8	AKT	AGC	ND	ND	ND	ND
NCU07296	cot-1	serine/threonine-protein kinase orb6	NDR	AGC	ND	ND	ND	ND
NCU07378	stk-12	serine threonine protein kinase	NDR	AGC	ND	ND	ND	3.48135
NCU07399	stk-9	serine/threonine protein kinase-9	NAK	Other	ND	ND	ND	ND
NCU07580	mdk-1	Cyclin-dependent protein kinase	CDK	CMGC	ND	ND	ND	ND
NCU07872	prk-2	protein kinase Yak1	DYRK	CMGC	ND	ND	2.0274	ND
NCU08177	stk-51	protein kinase	IKS	Other	-2.728	-2.49765	-5.26162	7.76248
NCU08346	un-1	serine/threonine protein kinase	CAMKL	CAMK	ND	ND	ND	ND
NCU08767	stk-52	serine/threonine-protein kinase RIO1	RIO	Atypical	NE	2.96874	NE	-4.62112
NCU09071	dbf-2	AGC/NDR protein kinase	NDR	AGC	ND	ND	ND	ND
NCU09123	camk-1	Ca2+ and/or CaM binding protein	CAMK1	CAMK	ND	ND	ND	ND
NCU09202	mdk-2	protein kinase dsk1	SRPK	CMGC	ND	ND	ND	ND
NCU09212	camk-4	Ca2+ and/or CaM binding protein	CAMK1	CAMK	ND	ND	ND	ND
NCU09258	cdc5	serine/threonine protein kinase	PLK	Other	ND	ND	ND	ND
NCU09595	stk-55	serine/threonine protein kinase	BRD	Atypical	3.7767	3.92008	NE	-7.38432
NCU09778	cdc28	cell division control protein 2	CDK	CMGC	ND	ND	2.66777	ND
NCU09842	mak-1	mitogen-activated protein kinase MKC1	MAPK	CMGC	ND	ND	ND	ND
NCU10853	stk-57	serine/threonine protein kinase-57	DYRK	CMGC	ND	ND	ND	ND
NCU11188	mus-9	phosphatidyl inositol 3-kinase	PIKK	Atypical	NE	NE	NE	NE
NCU11235	pod-6	polarity-defective 6	STE20	STE	ND	ND	ND	ND
NCU11410	cdc7	cell cycle protein kinase	CDC7	Other	ND	ND	3.22392	-2.16764
NCU16821	stk-58	mitochondrial pyruvate dehydrogenase kinase	PDHK	Atypical	ND	ND	ND	ND
NCU03242	stk-21	serine/threonine-protein kinase CBK1	NDR	AGC	NE	NE	NE	ND
NCU04096	prk-9	serine/threonine-protein kinase 3	STE20	STE	NE	NE	NE	ND
NCU05655	stk-35	serine/threonine protein kinase-35	CLK/SRPK	CMGC	NE	NE	NE	ND
NCU05658	stk-36	serine/threonine protein kinase-36	CLK/SRPK	CMGC	NE	NE	NE	ND
NCU06421	stk-41	serine/threonine protein kinase-41		Unclassified	NE	NE	NE	ND
NCU06422	stk-42	serine/threonine protein kinase-42		Unclassified	NE	NE	NE	ND
NCU06486	stk-43	serine/threonine protein kinase-43	CAMK1/RAD53/CAMKL	CAMK	NE	NE	NE	ND
NCU07172	stk-8	serine/threonine-protein kinase prk1	CDK	CMGC	NE	NE	NE	ND
NCU07880	prk-6	protein kinase	CDK	CMGC	NE	NE	NE	ND
NCU09064	stk-53	serine/threonine protein kinase-53	CAMKL	CAMK	NE	NE	NE	ND
NCU09189	stk-54	serine/threonine protein kinase-54	CLK/SRPK/DYRK	CMGC	NE	NE	NE	ND
NCU10004	stk-56	serine/threonine protein kinase-56	CLK/SRPK	CMGC	NE	NE	NE	ND
NCU07722	rbg-40	serine/threonine-protein kinase RIO2	RIO	Atypical	NE	NE	NE	-40.4313

## Sheet: Legend
File S2. DESeq for Specialized Gene Groups
This file contains a summary of DESeq results for specific groups of genes, comparing all strains to wild type and each other during growth on cellulose.

## Sheet: Transcription factors
Transcription Factors			Avicel			WT Avicel vs. Glucose	Alexander J Carrillo, Patrick Schacht, Ilva E Cabrera, Johnathon Blahut, Loren Prudhomme, Sarah Dietrich, Thomas Bekman, Jennifer Mei, Cristian Carrera, Vivian Chen, Isaiah Clark, Gerardo Fierro, Logan Ganzen, Jose Orellana, Shelby Wise, Kevin Yang, Hui Zhong, Katherine A Borkovich, Functional Profiling of Transcription Factor Genes in Neurospora crassa, G3 Genes|Genomes|Genetics, Volume 7, Issue…
Gene Number	Gene name	Annotation	∆gna-1	∆gna-3	∆cr-1
NCU05733	acr-2	acriflavine sensitivity control protein acr-2	ND	ND	ND	ND
NCU02896	ada-3	ADA-3	ND	ND	ND	ND
NCU03931	ada-5	ada-5	NE	NE	NE	NE
NCU09739	fld	ADA-7	2.55412	2.40386	3.03749	ND
NCU00499	ada-1	all development altered-1	ND	-3.2006	-4.73258	2.51495
NCU03320	ada-4	all development altered-4	NE	NE	NE	NE
NCU04866	ada-6	All development-altered regulator ADA-6	8.05802	3.46333	10.7914	2.28258
NCU03352	aod-2	alternative oxidase-2	ND	ND	4.84282	ND
NCU03938	aod-5	alternative oxidase-5	ND	ND	ND	ND
NCU03905	nap-1	Ap1-like protein	NE	NE	NE	NE
NCU05891	ada-20	arid/bright domain-containing protein	ND	ND	ND	2.04046
NCU01345	asl-1	ascospore lethal-1	ND	ND	2.68922	ND
NCU01414	asm-1	ascospore maturation 1 protein	2.37561	ND	ND	ND
NCU08055	idi-4	B-zip transcription factor, putative	-2.09065	-3.29343	-3.90064	2.64489
NCU00097	bek-1	BEAK-1	ND	-4.398	ND	4.38296
NCU07139	bek-2	BEAK-2	ND	ND	ND	ND
NCU04058	tah-7	bZip transcription factor, putative	ND	ND	-5.48564	ND
NCU03043	sgr-7	C2H2 finger domain-containing protein FlbC	3.92059	2.18779	5.63236	3.28792
NCU01640	rpn-4	C2H2 transcription factor	ND	ND	ND	20.4869
NCU04179	sah-1	C2H2 transcription factor	NE	NE	NE	NE
NCU06487	svd-3	C2H2 transcription factor	ND	ND	ND	4.86125
NCU07705	clr-1	C6 finger domain-containing protein	ND	-2.52824	-3.63345	13.9904
NCU02142		C6 transcription factor, putative	-2.5186	3.88457	6.23035	3.64762
NCU08726	fl	C6 zinc finger regulator fluffy	5.22486	5.95658	16.0958	3.27008
NCU02017	ada-2	CBF/NF-Y family transcription factor	ND	ND	ND	2.21689
NCU08042	clr-2	Cellulose degradation regulator 2	ND	-5.21277	-14.5012	278.87
NCU06701	ccr-1	cephalosporin C regulator 1	ND	ND	ND	ND
NCU05051	clr-4	C6 finger domain-containing protein	ND	ND	2.01964	ND
NCU02713	csp-1	conidial separation-1	NE	NE	NE	NE
NCU00749	chc-1	conidiation at high carbon dioxide-1 protein	ND	ND	ND	ND
NCU06095	csp-2	CP2 transcription factor	ND	3.33311	15.0257	ND
NCU04050	cpc-1	cross-pathway control protein 1	-2.01852	ND	-2.04829	ND
NCU02671	msn-1/seb-1	cutinase G-box binding protein	NE	NE	NE	NE
NCU08000	far1	cutinase transcription factor 1 alpha	ND	ND	ND	3.68081
NCU05964	ve-1	developmental regulator VosA	ND	ND	-4.82904	ND
NCU08289	dmm-2	DNA methylation modulator-2	ND	ND	2.09377	ND
NCU08807	cre-1	C2H2 Zinc Finger DNA-binding protein cre-1	ND	ND	-2.62542	3.03279
NCU09387	fmf-1	female and male fertility protein 1	NE	NE	NE	ND
NCU04001	ff-7	female fertility-7	ND	-2.12666	ND	ND
NCU09915	fsd-1	female sexual development-1 protein	ND	ND	ND	ND
NCU00019	fkh-1	FKH1	ND	ND	ND	ND
NCU05383	clr-5	fungal specific transcription factor	ND	ND	ND	ND
NCU00945	col-20	fungal specific transcription factor	ND	2.92609	2.39478	-2.0736
NCU04390	col-22	fungal specific transcription factor	ND	ND	2.38683	4.5322
NCU06068	col-25	fungal specific transcription factor	ND	ND	ND	ND
NCU07788	col-26	fungal specific transcription factor	ND	ND	-2.10871	5.70544
NCU07945	tah-4	fungal specific transcription factor	ND	ND	ND	2.99372
NCU06799	vad-5	fungal specific transcription factor	ND	ND	ND	2.48175
NCU09974	czt-1	fungal specific transcription factor domain-containing protein	ND	ND	ND	ND
NCU01478		fungal specific transcription factor domain-containing protein	ND	ND	ND	ND
NCU15829	asd-4	GATA type zinc finger protein Asd4	ND	ND	ND	ND
NCU08512	hsf-1	heat-shock transcription factor-1	ND	ND	ND	ND
NCU05064	vsd-7	hemicellulase-specific regulator 1	ND	ND	2.48156	5.4834
NCU02819		high mobility group protein	ND	ND	ND	4.01543
NCU06874		HMG box-containing protein	ND	ND	3.89375	ND
NCU03593	kal-1	homeobox domain-containing protein	ND	ND	ND	2.64371
NCU08480	hsf-2	HSF-type DNA-binding domain-containing protein	ND	ND	ND	ND
NCU01386	kts-2	ketoconazole-sensitive 2	ND	ND	-3.48624	3.05007
NCU08999	vsd-3	kinetochore protein-16	ND	ND	ND	ND
NCU08063	sgr-27	kinetochore protein-18	ND	ND	ND	ND
NCU07430	mad-1	MADS box protein	ND	ND	ND	ND
NCU01958	matA-1	mating-type protein A-1	ND	ND	ND	ND
NCU01960	matA-3	mating-type protein A-3	ND	ND	ND	ND
NCU04561	mld-1	melanization defective-1	NE	NE	NE	NE
NCU02695	ada-23	Mitochondrial high mobility group box protein 1	ND	ND	ND	-2.1161
NCU07834	rcn-1	MYB DNA-binding domain-containing protein	NE	NE	NE	NE
NCU01706	vsd-6	MYB DNA-binding domain-containing protein	NE	NE	NE	NE
NCU01312	rca-1	myb-like DNA-binding protein myb-1	ND	ND	2.94747	5.09231
NCU09205	tah-14	nitrate assimilation regulatory protein nirA	ND	ND	ND	ND
NCU08294	nit-4	nitrogen assimilation transcription factor nit-4	ND	ND	ND	2.03516
NCU09068	nit-2	nitrogen catabolic enzyme regulatory protein	ND	ND	ND	-2.07319
NCU09995	nhp-1	Non-histone chromosomal protein 6	ND	ND	2.30253	ND
NCU06907	div-74	nuclear division-74	ND	ND	ND	2.13162
NCU03686	tah-3	oxidase assembly protein 2	ND	ND	-2.8653	7.70667
NCU05411		pathway-specific nitrogen regulator	ND	ND	ND	4.43052
NCU09033	sah-10	pectin degradation regulator-1	ND	ND	ND	ND
NCU00090	pacc-1	pH-response transcription factor pacC/RIM101	ND	ND	ND	2.30619
NCU01238	ada-9	phd transcription factor	NE	NE	NE	NE
NCU09315	nuc-1	phosphorus acquisition-controlling protein	ND	ND	-2.43448	ND
NCU08003	ada-22	porin-binding domain protein-3	ND	ND	2.41575	-2.72108
NCU07893	pbd-5	porin-binding domain protein-5	ND	ND	ND	ND
NCU06994	cef-1	pre-mRNA-splicing factor cef-1	ND	ND	2.01919	-2.16465
NCU01954	cwc-24	pre-mRNA-splicing factor cwc-24	ND	3.09468	ND	ND
NCU07669	pco-1	purine utilization positive regulator	ND	ND	ND	ND
NCU06028	qa-1F	quinic acid utilization activator	NE	NE	NE	NE
NCU03643	far-2	Quinic acid-responsive cutinase transcription factor 1 beta	NE	NE	NE	NE
NCU03536	cys-3	regulatory protein Cys-3	2.33461	ND	ND	-2.00573
NCU11215		RING-10 protein	ND	ND	ND	ND
NCU06521		RING-4	ND	ND	ND	ND
NCU06145	ada-21	RING-6	ND	ND	ND	-2.63592
NCU04459	ada-19	SAGA complex subunit	ND	ND	ND	ND
NCU07535	sah-3	SAH-3	ND	ND	ND	-2.27939
NCU03489	sah-4	Short aerial hyphae defective 4	NE	NE	NE	NE
NCU07728	sre	siderophore regulation protein	ND	ND	2.35013	ND
NCU04731	sah-2	Sterol regulatory element binding protein sah-2, putative	ND	ND	ND	ND
NCU01871	sre-2	Sterol regulatory element binding protein sre-2, putative	ND	ND	-16.5856	4.28478
NCU01154	sub-1	submerged protoperithecia-1	2.02681	ND	ND	2.45722
NCU07007	sub-2	submerged protoperithecia-2	NE	NE	NE	NE
NCU07246	div-11	Swi4	ND	ND	ND	ND
NCU07587	vsd-5	Swi6	ND	ND	ND	ND
NCU00289	tah-1	TAH-1	-3.6263	-3.66651	-7.16999	5.80145
NCU02214	tah-2	TAH-2	ND	-2.51928	-2.21113	2.1904
NCU01459	ts	tan spore protein	ND	2.18212	8.03258	4.02034
NCU02182	sgr-3	Telomere binding protein	ND	ND	ND	8.09293
NCU03416	tbf-1	telomeric repeat binding factor 1	NE	NE	NE	NE
NCU10258		transcription factor	ND	ND	ND	ND
NCU02413	rrg-2	transcription factor prr1	ND	ND	ND	2.1758
NCU00340	pp-1	transcription factor steA	ND	ND	ND	ND
NCU01994	tcf-1	transcription factor-1	ND	ND	ND	ND
NCU05994	sgr-20	transcription factor-10	ND	ND	-3.17873	ND
NCU16491	vad-17	transcription factor-20	NE	NE	NE	NE
NCU02724	sgr-5	transcription factor-21	NE	NE	NE	NE
NCU05257	sah-8	transcription factor-22	ND	ND	-2.63367	ND
NCU02558	tcf-23	transcription factor-23	ND	ND	ND	2.2392
NCU03273	tcf-24	transcription factor-24	ND	3.12827	ND	ND
NCU05308	tcf-25	transcription factor-25	ND	ND	2.83869	ND
NCU03033	sgr-6	transcription factor-26	ND	ND	ND	ND
NCU09248	tcf-27	transcription factor-27	ND	ND	ND	ND
NCU00223	vad-7	transcription factor-3	-2.04229	ND	ND	2.94149
NCU07379	sgr-25	transcription factor-5	ND	ND	ND	2.19981
NCU04295	sgr-14	transcription factor-7	ND	-2.50878	-2.64362	28.0469
NCU09208	ada-11	transcription factor-9	ND	ND	ND	ND
NCU01856	hac-1	transcriptional activator hac1	ND	ND	-2.65985	3.14407
NCU06656	acu-15	transcriptional activator protein acu-15	ND	ND	ND	6.46891
NCU06971	xlr-1	transcriptional activator xlnR	ND	ND	-3.45445	86.5674
NCU07392	adv-1	transcriptional regulatory protein pro-1	ND	ND	ND	ND
NCU06205	rco-1	transcriptional repressor rco-1	ND	ND	ND	ND
NCU00329	vad-1	VAD-1	3.82191	ND	ND	ND
NCU02094	vad-2	VAD-2	ND	-2.3636	-3.21037	ND
NCU06411	vad-4	VAD-4	ND	ND	ND	ND
NCU03725	vib-1	NDT80 transcription factor	ND	-3.04833	-7.12758	2.65499
NCU03244	sgr-9	WD repeat protein	NE	NE	NE	NE
NCU02356	wc-1	white collar 1 protein	ND	2.31185	ND	2.28838
NCU08651	col-27	zinc binuclear cluster-type protein	ND	ND	ND	ND
NCU06407	vad-3	zinc finger transcription factor 1	ND	ND	ND	ND
NCU09333	ace-1	Zinc finger transcription factor ace-1	ND	ND	ND	2.47729
NCU05767	znf-10	zinc finger transcription factor-10	4.9071	ND	ND	ND
NCU03699	znf-13	zinc finger transcription factor-13	ND	ND	ND	13.0872
NCU02699	sah-6	zinc finger transcription factor-14	NE	NE	NE	NE
NCU03975	vad-9	zinc finger transcription factor-17	ND	-2.30393	ND	ND
NCU03184	sah-7	zinc finger transcription factor-21	NE	NE	NE	NE
NCU03206	znf-22	zinc finger transcription factor-22	ND	ND	ND	ND
NCU03421	sgr-10	zinc finger transcription factor-23	NE	NE	NE	NE
NCU06503	sgr-22	zinc finger transcription factor-24	ND	ND	ND	2.77568
NCU05242	sgr-17	zinc finger transcription factor-25	ND	ND	-2.02391	ND
NCU04673	dsd-1	zinc finger transcription factor-26	ND	ND	ND	ND
NCU04022	sgr-13	zinc finger transcription factor-27	ND	ND	ND	-2.28639
NCU02203	znf-28	zinc finger transcription factor-28	ND	ND	ND	ND
NCU02621	ada-16	zinc finger transcription factor-30	ND	ND	ND	ND
NCU09496	znf-31	zinc finger transcription factor-31	ND	ND	ND	ND
NCU00038	sgr-1	zinc finger transcription factor-32	ND	-3.43483	ND	-2.25091
NCU05285	znf-34	zinc finger transcription factor-34	2.02534	ND	ND	ND
NCU02853	znf-35	zinc finger transcription factor-35	ND	ND	-2.90335	3.86324
NCU07952	vsd-9	zinc finger transcription factor-37	ND	ND	ND	ND
NCU02576	znf-39	zinc finger transcription factor-39	ND	ND	ND	ND
NCU05294	znf-40	zinc finger transcription factor-40	NE	NE	NE	NE
NCU01243	vsd-4	zinc finger transcription factor-41	ND	ND	ND	3.6597
NCU05996	znf-42	zinc finger transcription factor-42	2.27317	ND	ND	2.28291
NCU09804	znf-43	zinc finger transcription factor-43	ND	ND	ND	4.08216
NCU00155	sgr-2	zinc finger transcription factor-44	ND	-2.24315	-3.47674	ND
NCU16793	znf-45	zinc finger transcription factor-45	ND	ND	ND	2.43727
NCU02752	znf-47	zinc finger transcription factor-47	ND	ND	-2.07345	ND
NCU00808	znf-48	zinc finger transcription factor-48	NE	NE	NE	NE
NCU16599	sah-11	zinc finger transcription factor-49	ND	-2.45912	-2.16572	94.7527
NCU08658	znf-50	zinc finger transcription factor-50	NE	NE	NE	NE
NCU09549	znf-51	zinc finger transcription factor-51	ND	ND	2.41966	-5.16311
NCU02173	znf-52	zinc finger transcription factor-52	ND	ND	ND	ND
NCU02666	ada-17	zinc finger transcription factor-58	ND	ND	ND	ND
NCU06213	znf-9	zinc finger transcription factor-9	ND	ND	ND	ND
NCU00902	wc-2	zinc finger white collar protein WC-2	ND	ND	ND	ND
NCU10346	snt-1	MYB	ND	ND	ND	ND
NCU02957	ada-18	BHLH	ND	ND	2.15455	ND
NCU05685	dsd-2	MYB	ND	ND	ND	ND
NCU05970	dsd-3	BHLH	ND	ND	ND	ND
NCU03266	ff-10	Homeodomain	NE	NE	NE	NE
NCU05024	ff-11	C2H2	NE	NE	NE	NE
NCU09576	ff-12	C2H2	ND	ND	ND	ND
NCU10597	fgr-1	Zn2Cys6	NE	NE	NE	NE
NCU03073	pole-4	CAAT Box/CBF	ND	ND	2.04109	-2.93757
NCU02787	sah-12	C2H2+Zn2Cys6	ND	ND	ND	4.11356
NCU00100	sah-13	Homeodomain	ND	ND	ND	ND
NCU00730	sah-5	Zn2Cys6	NE	NE	NE	NE
NCU07586	sah-9	C2H2	ND	2.8277	4.136	ND
NCU03878	sgr-11	C2H2	ND	ND	ND	ND
NCU03892	sgr-12	ARID/BRIGHT	ND	ND	3.16213	ND
NCU04729	sgr-15	NDT80	ND	ND	ND	3.11011
NCU05061	sgr-16	C2H2	ND	-3.47321	-2.79978	ND
NCU05536	sgr-19	Zn2Cys6	ND	ND	ND	ND
NCU06173	sgr-21	Forkhead	ND	ND	ND	18.2317
NCU06744	sgr-23	BHLH	ND	ND	ND	ND
NCU07312	sgr-24	BZIP	NE	NE	NE	NE
NCU07900	sgr-26	BZIP	NE	NE	NE	NE
NCU08184	sgr-28	BHLH	ND	2.25771	-2.00798	ND
NCU09556	sgr-29	Homeodomain	NE	NE	NE	NE
NCU10006	sgr-30	C2H2	ND	ND	2.92629	ND
NCU08652	sgr-31	Zn2Cys6	ND	ND	ND	ND
NCU10501	sgr-33	Zn2Cys6	NE	NE	NE	NE
NCU02525	sgr-4	Zn2Cys6	ND	ND	3.23952	ND
NCU03077	sgr-8	BHLH	ND	ND	2.47169	ND
NCU04079	svd-1	ARID+MYB	ND	ND	ND	ND
NCU09329	svd-4	MYB	ND	ND	ND	2.85016
NCU07675	tah-10	Zn2Cys6	ND	-2.02626	ND	3.03821
NCU08899	tah-11	Zn2Cys6	ND	ND	2.60623	-3.13138
NCU08901	tah-12	Zn2Cys6	NE	NE	NE	NE
NCU09214	tah-13	Zn2Cys6	ND	-3.59986	-4.50618	11.8189
NCU00282	tah-5	Zn2Cys6	ND	ND	-2.37424	34.6029
NCU03728	tah-6	Zn2Cys6	NE	NE	NE	NE
NCU05025	tah-8	C2H2	ND	ND	2.01414	ND
NCU06551	tah-9	FAR1	ND	ND	ND	ND
NCU04827	vad-10	Zn2Cys6	NE	NE	NE	NE
NCU04848	vad-11	C2H2	ND	ND	ND	11.7602
NCU05035	vad-12	C2H2	2.5869	-2.06398	-5.83314	ND
NCU07543	vad-13	MYB	ND	ND	ND	2.62162
NCU09615	vad-14	Zn2Cys6	ND	ND	ND	ND
NCU09641	vad-15	Zn2Cys6	ND	ND	ND	3.50797
NCU10697	vad-16	Zn2Cys6	ND	-3.5941	-2.95197	3.02192
NCU16494	vad-18	BZIP	NE	NE	NE	NE
NCU07863	vid-21	MYB	ND	ND	ND	ND
NCU08634	vsd-1	Forkhead	NE	NE	NE	NE
NCU08744	vsd-2	BZIP	ND	ND	ND	ND
NCU06140	vsd-8	MYB	ND	-5.54807	-9.05066	2.49255
NCU05909		C2H2	ND	ND	-91.0809	ND
NCU04830		Copper Fist	ND	-2.25701	-6.05505	ND
NCU01886		Zn2Cys6	-4.87957	-2.80587	-5.33307	6.67438
NCU01074		BZIP	2.94888	-2.24266	-5.30065	8.86584
NCU01629		C2H2	ND	-3.20245	-4.6192	30.4589
NCU03248		Zn2Cys6	ND	ND	-4.11689	3.09949
NCU00144		BHLH	ND	ND	-3.75478	3.45497
NCU00694		C2H2	ND	-2.4724	-2.89663	5.50037
NCU01097		Zn2Cys6	ND	-2.00782	-2.78204	4.16622
NCU08136		Zn2Cys6	ND	-2.37731	-2.68815	4.35475
NCU09529		Zn2Cys6	ND	ND	-2.36364	ND
NCU02307		Zn2Cys6	ND	ND	-2.31937	78.5712
NCU00285		C2H2	2.32588	ND	-2.24683	4.37836
NCU10570		Zn2Cys6	-2.07924	ND	-2.24426	5.79666
NCU09252		C2H2	ND	-2.31538	-2.23013	5.65736
NCU03356		APSES	ND	2.03813	2.01295	ND
NCU08857		Zn2Cys6	ND	ND	3.32888	ND
NCU04851		Zn2Cys6	ND	ND	3.33554	ND
NCU08307		Zn2Cys6	ND	ND	4.56241	ND
NCU08049		Zn2Cys6	ND	ND	6.05976	ND
NCU03552		C2H2	ND	4.49824	9.84435	29.7215
NCU00054		Zn2Cys6	ND	-2.10648	ND	4.79604
NCU00344		Zn2Cys6	ND	ND	ND	ND
NCU00445		Zn2Cys6	ND	ND	ND	ND
NCU00833		AT Hook	ND	ND	ND	ND
NCU01122		C2H2	ND	ND	ND	ND
NCU01145		AT Hook	ND	ND	ND	ND
NCU01924		Zn2Cys6	ND	ND	ND	2.35366
NCU02012		Zn2Cys6	ND	ND	ND	-2.60694
NCU02315		MYB	ND	ND	ND	-2.04893
NCU02386		Zn2Cys6	ND	ND	ND	2.94725
NCU02719		HMG Box	ND	ND	ND	ND
NCU02934		Zn2Cys6	ND	ND	ND	2.24886
NCU03070		Homeodomain	ND	ND	ND	ND
NCU03110		Zn2Cys6	ND	ND	ND	ND
NCU03120		Zn2Cys6	ND	-2.55863	ND	2.35915
NCU03126		HMG Box	ND	ND	ND	ND
NCU03417		Zn2Cys6	ND	ND	ND	ND
NCU04353		Homeodomain	ND	ND	ND	ND
NCU04628		C2H2	ND	ND	ND	3.40106
NCU04663		Zn2Cys6	ND	ND	ND	ND
NCU04671		Zn2Cys6	ND	-2.33298	ND	-2.18419
NCU04773		Copper Fist	ND	ND	ND	ND
NCU05145		FAR1	ND	ND	ND	ND
NCU05414		Zn2Cys6	ND	ND	ND	34.8789
NCU05637		BZIP	ND	ND	ND	12.8758
NCU06186		C2H2	ND	ND	ND	ND
NCU06324		Zn2Cys6	ND	ND	ND	7.0216
NCU06399		BZIP	ND	ND	ND	ND
NCU06560		APSES	ND	ND	ND	ND
NCU06707		Zn2Cys6	ND	-2.00128	ND	2.22211
NCU06944		C2H2	ND	ND	ND	2.04356
NCU06975		FAR1	ND	ND	ND	ND
NCU06990		Zn2Cys6	ND	ND	ND	5.42075
NCU07561		APSES	ND	ND	ND	ND
NCU07568		HMG Box	ND	ND	ND	ND
NCU08159		C2H2	ND	ND	ND	2.1963
NCU08527		Zn2Cys6	ND	ND	ND	2.35886
NCU08594		Zn2Cys6	ND	ND	ND	ND
NCU08848		Zn2Cys6	ND	ND	ND	ND
NCU08891		BZIP	ND	ND	ND	ND
NCU09829		Zn2Cys6	ND	ND	ND	ND
NCU09973		C2H2	ND	ND	ND	ND
NCU10080		Zn2Cys6	ND	ND	ND	ND
NCU12126		Zn2Cys6	ND	ND	ND	ND
NCU04359		Zn2Cys6	NE	NE	NE	ND
NCU06919		C2H2	NE	NE	NE	ND
NCU11295		BHLH	NE	NE	NE	NE
NCU06965		BZIP	NE	NE	NE	NE
NCU04211		BZIP	NE	NE	NE	NE
NCU04619		C2H2	NE	NE	NE	NE
NCU02487		C2H2	NE	NE	NE	NE
NCU06920		C2H2	NE	NE	NE	NE
NCU05022		C2H2	NE	NE	NE	NE
NCU02326		HMG Box	NE	NE	NE	NE
NCU09197		MYB	NE	NE	NE	NE
NCU07374		Zn2Cys6	NE	NE	NE	NE
NCU08443		Zn2Cys6	NE	NE	NE	NE
NCU00180		Zn2Cys6	NE	NE	NE	NE
NCU03481		Zn2Cys6	NE	NE	NE	NE
NCU04960		Zn2Cys6	NE	NE	NE	NE
NCU05208		Zn2Cys6	NE	NE	NE	NE
NCU08932		Zn2Cys6	NE	NE	NE	NE
NCU16667		Zn2Cys6	NE	NE	NE	NE
NCU16898		Zn2Cys6	NE	NE	NE	NE
NCU06443		Zn2Cys6	NE	NE	NE	NE
NCU01209		Zn2Cys6	NE	NE	NE	NE
NCU06614		Zn2Cys6	NE	NE	NE	NE
NCU07575		Zn2Cys6	NE	NE	NE	NE
NCU00017		Zn2Cys6	NE	NE	NE	NE

## Sheet: ETS Complex Genes
ETS Complex 1 Genes (NA = Not Applicable; ND = Not Detected; NE = Not Expressed)			Avicel			WT Avicel vs. Glucose
NCU Number	Gene Name	Annotation	∆gna-1	∆gna-3	∆cr-1					Marques I, Duarte M, Assunção J, Ushakova AV, Videira A. Composition of complex I from Neurospora crassa and disruption of two "accessory" subunits. Biochim Biophys Acta. 2005 Apr-May;1707(2-3):211-20. doi: 10.1016/j.bbabio.2004.12.003.
NCU16018	ndh-1	NADH dehydrogenase subunit 1 (Mitochondrial chromosome)	NA	NA	NA	NA				FungiDB searches
NCU16006	ndh-2	NADH dehydrogenase subunit 2 (Mitochondrial chromosome)	NA	NA	NA	NA
NCU16007	ndh-3	NADH dehydrogenase subunit 3 (Mitochondrial chromosome)	NA	NA	NA	NA
NCU16020	ndh-4	NADH dehydrogenase subunit 4 (Mitochondrial chromosome)	NA	NA	NA	NA
NCU16008	ndh-4L	NADH dehydrogenase subunit 4L (Mitochondrial chromosome)	NA	NA	NA	NA
NCU16012	ndh-5	NADH dehydrogenase subunit 5 (Mitochondrial chromosome)	NA	NA	NA	NA
NCU16004	ndh-6	NADH dehydrogenase subunit 6 (Mitochondrial chromosome)	NA	NA	NA	NA
NCU01765	nuo78	NADH:ubiquinone oxidoreductase 78	ND	ND	ND	ND
NCU02534	nuo49	NADH:ubiquinone oxidoreductase 49kD subunit	ND	ND	ND	ND
NCU04074	nuo30.4	NADH:ubiquinone oxidoreductase 30.4 kDa subunit	ND	ND	ND	ND
NCU05221	nuo21	NADH:ubiquinone oxidoreductase 21kD subunit	ND	ND	ND	ND
NCU01360	nuo11.5	NADH:ubiquinone oxidoreductase 11.5kD subunit	ND	ND	ND	ND
NCU00484	nuo18.4	NADH:ubiquinone oxidoreductase 18.4kD subunit	ND	ND	ND	ND
NCU03953	nuo19.3	Mitochondrial NADH-ubiquinone oxidoreductase 20 kDa subunit	ND	ND	ND	ND
NCU05009	nuo21.3c	NADH-quinone oxidoreductase chain I	ND	ND	ND	ND
NCU04044	nuo51	NADH2 dehydrogenase flavoprotein 1	ND	ND	ND	ND
NCU01169	nuo24	NADH:ubiquinone oxidoreductase 24	ND	ND	ND	-2.25536
NCU03156	nuo10.5	NADH:ubiquinone oxidoreductase 10.5kD subunit	ND	ND	ND	ND
NCU05299	nuo29.9	NADH:ubiquinone oxidoreductase 29.9kD subunit	ND	ND	ND	ND
NCU00418	nuo14.8	NADH:ubiquinone oxidoreductase 14.8kD subunit	ND	ND	ND	ND
NCU02472	nuo20.8	NADH:ubiquinone oxidoreductase 20.8kD subunit	ND	ND	ND	ND
NCU02373	nuo40	NADH-ubiquinone oxidoreductase 40 kDa subunit	ND	ND	ND	ND
NCU05008	nuo9.6	Complex 1 9.6kD subunit	ND	ND	ND	ND
NCU09299	nuo14	NADH:ubiquinone oxidoreductase 14kD subunit	ND	ND	ND	ND
NCU09002	nuo10.6	NADH:ubiquinone oxidoreductase 10.6kD subunit	ND	ND	ND	ND
NCU11348	nuo11.3	NADH-ubiquinone oxidoreductase B18 subunit	ND	ND	-2.44675	2.33046
NCU09460	nuo20.1	NADH:ubiquinone oxidoreductase 20.1kD subunit	ND	ND	ND	ND
NCU11258	nuo11.7	Complex I LYR family protein, 11.7kD subunit	ND	ND	ND	-2.09331
NCU08930	nuo21.3a	NADH:ubiquinone oxidoreductase 21.3kD subunit A	ND	ND	ND	ND
NCU02280	nuo21.3b	NADH:ubiquinone oxidoreductase 21.3kD subunit B	ND	ND	ND	-2.14748
NCU01859	nuo20.9	NADH:ubiquinone oxidoreductase 20.9kD subunit	ND	ND	ND	ND
NCU00969	nuo17.8	NADH:ubiquinone oxidoreductase 17.8kD subunit	ND	ND	ND	ND
NCU01142	nuo13.4	NADH:ubiquinone oxidoreductase 13.4kD subunit	ND	ND	ND	ND
NCU03093	nuo12.3	NADH:ubiquinone oxidoreductase 12.3kD subunit	ND	ND	ND	ND
NCU04753	nuo11.6	NADH:ubiquinone oxidoreductase 11.6kD subunit	ND	ND	ND	ND
NCU01467	nuo10.4	NADH:ubiquinone oxidoreductase 10.4kD subunit	ND	ND	ND	ND
NCU00670	nuo9.5	NADH:ubiquinone oxidoreductase 9.5kD subunit	ND	ND	ND	ND
NCU00160	nuo6.6	NADH:ubiquinone oxidoreductase 6.6kD subunit	ND	ND	ND	ND
NCU04781	nuo9.8	NADH:ubiquinone oxidoreductase 9.8 kDa subunit	ND	ND	ND	ND
Complex 2
NCU07756	tca-11	Succinate dehydrogenase cytochrome b560 subunit	ND	ND	ND	-2.79964
NCU03031	tca-13	Succinate dehydrogenase cytochrome b small subunit	ND	ND	ND	-2.20893
NCU08336	tca-12	Succinate dehydrogenase flavoprotein subunit	ND	ND	ND	-2.99795
NCU00959	tca-10	Succinate dehydrogenase iron-sulfur protein	ND	ND	ND	-2.4145
Complex 3
NCU06606	fes-1	Ubiquinol-cytochrome c reductase iron-sulfur subunit	ND	ND	ND	-4.94849
NCU16013		Cytochrome b	NE	NE	NE	NE
NCU09816	cyt-26	Cytochrome-26	ND	ND	ND	-6.94459
NCU03559		Ubiquinol-cytochrome C reductase complex core protein 2	ND	ND	ND	-5.85807
NCU05989		Ubiquinol-cytochrome C reductase 6	ND	ND	ND	-4.45269
NCU08940	qcr7	Ubiquinol-cytochrome C reductase complex protein	ND	ND	ND	-2.87789
NCU08947	qcr8	Ubiquinol-cytochrome C reductase chain VIII	ND	ND	ND	-3.9113
NCU03233		Ubiquinol-cytochrome C reductase 9	ND	ND	ND	-2.63295
Complex 4
NCU06141		Protoheme IX farnesyltransferase	NE	ND	ND	-9.14323
NCU16003		Cytochrome C oxidase subunit 3	NE	NE	NE	NE
NCU16016		Cytochrome C oxidase subunit 1	NE	NE	NE	NE
NCU16028		Cytochrome C oxidase subunit 2	NE	NE	NE	NE
NCU05457	cya-4	Cytochrome C oxidase subunit IV	ND	ND	ND	-4.081
NCU06695	cox-6	Cytochrome C oxidase polypeptide VI	ND	ND	ND	-2.39521
NCU05689	cox-4	Cytochrome C oxidase polypeptide IV	ND	ND	ND	-2.05306
NCU01962	eat-5	Encodes anonymous transcript-5 protein	ND	ND	ND	-2.01979
NCU06741		Cytochrome oxidase-13	ND	ND	ND	-2.34125
NCU05816		Hypothetical protein	ND	ND	ND	ND
NCU03340		Cytochrome C oxidase chain VIIc	ND	ND	ND	-2.7372
NCU01657		Cytochrome C oxidase assembly protein	ND	ND	ND	-4.20809
NCU04817		Electron transfer protein 1	ND	ND	ND	-8.78586
NCU02530		Cytochrome oxidase-12	-2.61848	ND	ND	-3.45714
NCU01808	cyc-1	Cytochrome C	ND	4.91021	2.48899	-24.9703
NCU07953	aod-1	Alternative oxidase	ND	5.4844	2.68284	-4.7042
ATP Synthase F-Type
NCU02514	atp-1	Mitochondrial ATP synthase alpha subunit	ND	ND	ND	-3.69753
NCU05430	atp-2	ATP synthase beta subunit	ND	ND	ND	-3.92369
NCU09119		ATP synthase subunit gamma	ND	ND	ND	-2.55168
NCU00385	des	ATP synthase subunit delta	ND	ND	ND	-2.95288
NCU03558		Hypothetical protein	ND	ND	ND	-2.55587
NCU01606		ATP synthase subunit 5	ND	ND	ND	-2.73465
NCU16025		ATPase subunit 6	NE	NE	NE	NE
NCU00502		ATP synthase subunit 4	ND	ND	ND	-3.41394
NCU02250	oli	ATP synthase subunit ATP9	ND	ND	ND	-6.85917
NCU16027		ATPase subunit 9	NE	NE	NE	NE
NCU00636		ATP synthase-1	ND	ND	ND	ND
NCU09143		Hypothetical protein	ND	ND	ND	-4.88502
NCU05220		ATP synthase-2	ND	ND	ND	ND
NCU00644		ATP synthase-3	ND	ND	ND	-3.42149
NCU03199		ATP synthase-4	ND	ND	ND	ND
NCU08093		Hypothetical protein	ND	ND	ND	ND
NCU06588		Hypothetical protein	ND	ND	ND	ND
NCU16024		ATPase subunit 8	NE	NE	NE	NE

## Sheet: Transporters
Transporters NE = Not Expressed; ND = Not Differentially Expressed			Avicel			Wild type Avicel vs. Glucose		Quinn M, Carrillo AJ, Halilovic L, Borkovich KA. RNAseq and targeted metabolomics implicate RIC8 in regulation of energy homeostasis, amino acid compartmentation, and asexual development in Neurospora crassa. mBio. 2024 Dec 11;15(12):e0313324. doi: 10.1128/mbio.03133-24. Epub 2024 Nov 18. PMID: 39555920; PMCID: PMC11633382.
NCU	Gene name	Annotation	∆gna-1	∆gna-3	∆cr-1			Wu VW, Thieme N, Huberman LB, Dietschmann A, Kowbel DJ, Lee J, Calhoun S, Singan VR, Lipzen A, Xiong Y, Monti R, Blow MJ, O'Malley RC, Grigoriev IV, Benz JP, Glass NL. The regulatory and transcriptional landscape associated with carbon utilization in a filamentous fungus. Proc Natl Acad Sci U S A. 2020 Mar 17;117(11):6003-6013. doi:
NCU09909	urt	urea active transporter	NE	NE	NE	-33.7944
NCU01065	tam-4	ammonium transporter MEP2	ND	ND	NE	-33.6175
NCU07205	nit-10	nitrate transporter CRNA	NE	ND	NE	-21.9452
NCU04942	aap-7	Methionine transporter	NE	NE	NE	-20.416
NCU04433	cys-14	Sulfate transporter	4.97547	6.94152	2.5869	-16.1796
NCU05226	abc-14	ABC transporter-14	ND	ND	ND	-15.3646
NCU08225	trm-34	high affinity nickel transporter nic1	ND	NE	NE	-14.5988
NCU04656	MFS transporter	Nicotinic acid transporter	ND	ND	ND	-13.5026
NCU00337		nuclear export protein Noc3	NE	NE	NE	-13.097
NCU01633	glt-1	hexose transporter HXT13	-21.3774	20.9083	3.39081	-11.8924
NCU08407		MFS transporter	NE	NE	NE	-11.5746
NCU07295	tim54	mitochondrial import inner membrane translocase subunit tim-54	NE	ND	2.15206	-11.1779
NCU06918	pup-2	Purine permease	NE	NE	NE	-10.8388
NCU07884	mic-27	mitochondrial oxaloacetate transporter	2.42959	NE	NE	-10.5762
NCU05089	mfs-2	MFS monocarboxylate transporter	NE	NE	NE	-9.73075
NCU04097	abc-15	ABC transporter-15	ND	4.90964	ND	-9.44755
NCU05075	mic-19	mitochondrial tricarboxylate transporter	ND	ND	ND	-9.39183
NCU01977	urt-2	urea transporter	ND	3.06381	ND	-9.31333
NCU00227		mitochondrial cation transporter	ND	2.14849	2.06093	-9.09543
NCU05830	aap-20	General amino acid permease; involved in uptake	NE	2.20521	NE	-8.57418
NCU01102	oxa-1	mitochondrial export translocase Oxa1	ND	ND	ND	-6.9334
NCU04195	pup-6	Predicted purine-cytosine transporter	ND	ND	ND	-6.59017
NCU00371	tim23	mitochondrial import inner membrane translocase subunit tim23	ND	ND	ND	-6.52531
NCU05198	aap-21	Polyamine and carnitine transport	ND	ND	2.6983	-6.4061
NCU06619	mtr	Neutral amino acid transport	ND	3.52637	ND	-6.19011
NCU05515	un-4	mitochondrial import inner membrane translocase subunit tim16	ND	ND	ND	-6.18862
NCU02943	tim50	mitochondrial import inner membrane translocase subunit tim-50	ND	ND	ND	-5.36375
NCU05776	aap-3	Choline, ethanolamine and carnitine transport	ND	ND	ND	-5.33672
NCU06632	tom20	outer mitochondrial membrane translocase 20	ND	ND	ND	-5.33237
NCU06717	trm-53	arsenical pump-driving ATPase	ND	ND	ND	-5.1884
NCU00431	tom22	mitochondrial import receptor subunit Tom22	ND	ND	ND	-5.09124
NCU01179	tom40	outer membrane translocase 40 kDa subunit	ND	ND	ND	-4.78292
NCU06132	sit-6	siderophore transport-6	NE	NE	NE	-4.61944
NCU03257	tam-1	ammonium transporter MEP1	ND	ND	-2.19716	-4.11968
NCU08880	aap-18	Neutral amino acid transporter	2.26597	NE	5.07531	-4.05014
NCU03235	cys-13	Sulfate transporter	3.86689	NE	NE	-3.96133
NCU04304	por	outer mitochondrial membrane protein porin	ND	ND	ND	-3.8229
NCU09091	msp-34	mitochondrial inner membrane magnesium transporter mrs2	ND	ND	ND	-3.71473
NCU07375	pho-7	MFS phosphate transporter	-2.62174	ND	-4.13553	-3.60799
NCU00930	tim10	mitochondrial import inner membrane translocase subunit tim-10	ND	ND	ND	-3.57992
NCU06244	tim13	mitochondrial import inner membrane translocase subunit tim-13	ND	ND	ND	-3.5799
NCU05029	fes-4	iron-sulfur clusters transporter atm-1	ND	ND	ND	-3.45145
NCU02357	nup-11	importin subunit beta-3	ND	ND	ND	-3.30961
NCU00075	tim14	mitochondrial import inner membrane translocase subunit tim-14	ND	ND	ND	-3.30899
NCU01882	pup-3	Purine transporter	-3.55676	ND	ND	-3.19904
NCU01724	trm-4	Na/H antiporter	ND	ND	ND	-3.07163
NCU11307	ccc-1	cation chloride co-transporter-1	ND	5.22846	2.94038	-3.03026
NCU04117	abc-7	ABC transporter	ND	ND	ND	-3.01746
NCU05168	pmb	Lysine transport	ND	ND	-2.29635	-2.87408
NCU03798	tim22	mitochondrial import inner membrane translocase subunit tim-22	ND	ND	ND	-2.87265
NCU01822	vps29	retrograde transporter	ND	2.00592	ND	-2.86298
NCU12156	trm-61	transport of metals-61	ND	ND	ND	-2.83355
NCU00134	los1	exportin-T	ND	ND	ND	-2.81477
NCU05512	trm-58	transport of metals-58	ND	2.00565	ND	-2.75891
NCU07334	uc-5	Uracil transporter	ND	ND	ND	-2.70654
NCU09551	mdr-14	Basic amino acid transporter	NE	NE	NE	-2.66255
NCU07320	inl-21	phosphatidylinositol transporter	2.64314	2.37257	3.85083	-2.55413
NCU04809	mfs-10	MFS phospholipid transporter	ND	ND	ND	-2.54396
NCU04288	nup-21	Poly(A)+ RNA export protein	ND	ND	ND	-2.50128
NCU02474	tom5	outer mitochondrial membrane translocase 5	ND	ND	ND	-2.46486
NCU01101	mim1	mitochondrial import protein 1	ND	ND	ND	-2.28945
NCU04245	tom70	outer mitochondrial membrane translocase	ND	ND	ND	-2.24239
NCU02632	vsb-1	Vacuolar basic amino acid transporter (ornithine)	-3.04813	-2.46908	-2.40266	-2.06887
NCU06231	aap-16	Neutral amino acid export	ND	2.02972	2.76539	-2.05543
NCU00195	MFS transporter	Nicotinic acid transporter	ND	ND	ND	2.02734
NCU08858	sut-1	MFS alpha-glucoside transporter	ND	ND	ND	2.06802
NCU08408	btn-1	Cln3-like battenin protein	ND	ND	ND	2.08386
NCU08148		H+/nucleoside cotransporter	-2.19657	ND	-6.07583	2.1087
NCU16534	mfs-5	Predicted monocarboxylate transporter	ND	2.32722	ND	2.11804
NCU03305	nca-1	Ca2+-ATPase	ND	-2.12989	ND	2.12675
NCU01481	aap-14	Predicted transporter	ND	ND	ND	2.14328
NCU00300	gpr-5	PQ loop repeat protein, Predicted vacuolar membrane transporter for cationic amino acids	ND	ND	ND	2.1773
NCU11312	trm-23	CorA family metal ion transporter	ND	ND	ND	2.20479
NCU08341	cox17	CLAP1	ND	ND	ND	2.30328
NCU02544	abc-11	ABC transporter-11	ND	ND	ND	2.31395
NCU07276	abc-19	Bile acid transport	ND	ND	ND	2.47232
NCU06449	trk	Metal ion transporter	ND	NE	NE	2.56744
NCU00430	trm-2	Na(+)/H(+) antiporter 2	ND	-2.43486	-3.3179	2.58825
NCU02591		glycerol:H+ symporter	ND	ND	ND	2.59812
NCU09830	mig-12	ABC multidrug transporter	ND	NE	3.69431	2.60285
NCU02826	trm-16	Ca2+/Na+ exchanger	ND	2.29203	4.34537	2.63422
NCU00860	trm-37	ZIP family zinc transporter	-2.1371	-4.53638	-3.68397	2.63996
NCU04076	trm-47	copper resistance-associated P-type ATPase	ND	ND	ND	2.66868
NCU04293	vtr-9	vesicle transport-9	ND	-2.16257	ND	2.71025
NCU07564	sit-7	siderophore transport-7	ND	ND	-2.08002	2.7869
NCU07129	aap-8	Proline transport	ND	ND	ND	2.8334
NCU04736	nca-2	Ca2+-ATPase	ND	ND	ND	2.83897
NCU10675	aap-12	Methionine transporter	ND	ND	ND	2.96626
NCU00803		MFS transporter	ND	ND	ND	2.99509
NCU03281	tcu-2	Copper transporter TCU-2	ND	ND	-2.64135	3.01023
NCU01055	trm-50	chromate ion transporter	ND	ND	ND	3.12944
NCU09243	HP	Protein transport protein SEC9	ND	ND	ND	3.15089
NCU04065	trm-7	potassium channel protein	ND	ND	ND	3.2258
NCU06847	mfs-25	major facilitator superfamily transporter	ND	-2.65033	ND	3.38079
NCU00450	sut-14	sucrose transporter	ND	ND	ND	3.47589
NCU00916	trm-15	Ca2+/H+ exchanger	ND	ND	2.05109	3.47672
NCU07169	sut-23	MFS glucose transporter	ND	ND	-2.06996	3.49645
NCU06341		MFS transporter	ND	ND	ND	3.79777
NCU07607	sut-16	sugar transporter	ND	ND	ND	3.84792
NCU07443	trm-48	phospholipid-translocating P-type ATPase domain-containing protein	ND	ND	ND	3.9455
NCU03776	abc-9	ABC transporter-9	ND	-3.3333	-3.70287	4.26768
NCU05720	csc-1	chitin synthase export chaperone	ND	ND	ND	4.62658
NCU06032	fam-5	long-chain fatty acid transporter	ND	-2.38208	-2.37752	4.68411
NCU05079	mfs-9	Transporter of di- and tri-peptides	ND	-9.89479	-10.0884	4.79699
NCU02582	rco-3	regulator of conidiation-3/sorbose-resistant-4	ND	ND	ND	4.84823
NCU10987	mfs-14	Unknown	ND	2.6568	ND	5.01112
NCU09458		MFS transporter	ND	ND	-2.10237	5.46869
NCU00356	mic-35	nucleoside transporter	ND	ND	ND	6.65256
NCU09098	mdr-17	tetracycline transporter	-2.4356	-2.60044	-5.47085	6.70871
NCU00010	trm-59	transport of metals-59	ND	ND	2.12641	7.54825
NCU05154	nca-3	Ca2+-ATPase	4.35824	NE	3.19818	8.9638
NCU04161	abc-20	ABC transporter	-2.14917	-3.34798	ND	8.97702
NCU05990	mfs-23	cell surface receptor/MFS transporter	ND	-2.03346	-6.96721	9.75095
NCU04537	sut-22	monosaccharide transporter	ND	NE	3.41196	10.2758
NCU03171		Small oligopeptide transporter	ND	ND	ND	10.6965
NCU05394		MFS transporter	ND	-3.18095	-3.59336	11.3709
NCU08147	ph7	Ca2+-ATPase	ND	-2.072	-4.93173	11.8715
NCU08490	trm-20	Ca2+/Na+ exchanger	ND	ND	2.15224	12.5893
NCU01374	trm-64	transport of metals-64	ND	NE	NE	14.3365
NCU05591	abc-5	ABC transporter CDR4	-5.72038	-2.13589	-2.70868	14.6919
NCU02653	mfs-20	Allantoate and ureidosuccinate transport	NE	NE	ND	14.9584
NCU07966	trm-1	Cation-ATPase	ND	ND	-5.16313	15.0037
NCU04639		non-classical export protein Nce102	ND	3.02711	3.86419	16.535
NCU10732	mic-33	mitochondrial dicarboxylate transporter	ND	ND	ND	19.0456
NCU07531	trm-49	copper-transporting ATPase	ND	NE	3.4078	19.8252
NCU05519		MFS transporter	ND	ND	ND	21.2538
NCU08489	trm-36	transporter SMF1/ESP1	ND	ND	ND	21.9503
NCU06358	sut-8	high affinity glucose transporter RGT2	-2.69236	ND	ND	22.3404
NCU05585	mfs-12	Predicted polyol, mannitol and sorbitol transporter	ND	-4.3421	-5.01089	26.6211
NCU01868	sut-25	MFS maltose permease MalP	ND	ND	ND	26.6294
NCU05157	trm-27	cation diffusion facilitator 10	ND	ND	ND	27.4924
NCU00290	abc-12	ABC transporter-12	3.76778	3.02781	3.43771	32.1194
NCU02238	mfs-18	pantothenate transporter liz1	ND	ND	ND	35.5506
NCU11342	sut-24	MFS hexose transporter	ND	ND	-5.00139	35.8135
NCU10021	hgt-1	MFS monosaccharide transporter	ND	ND	ND	36.8809
NCU00782	mfs-16	pantothenate transporter liz1	ND	ND	ND	43.0803
NCU04963	hgt-2	high-affinity glucose transporter	-2.22133	2.11585	ND	44.878
NCU01132	sut-27	MFS monosaccharide transporter	ND	ND	ND	52.8305
NCU09358		hexose carrier protein	ND	ND	ND	58.3889
NCU07068	trm-6	K(+)/H(+) antiporter 1	ND	ND	ND	62.9878
NCU05897	sut-28	l-fucose permease (rhamnose transporter)	ND	3.08967	-2.68935	69.3765
NCU05350		MFS transporter	ND	ND	-2.24123	91.5963
NCU09287	sut-18	sugar transporter	ND	ND	3.1862	92.5237
NCU09027		MFS transporter	ND	-2.9579	-3.08549	163.36
NCU00801	cdt-1	cellodextrose transporter cdt-1	ND	ND	-2.21348	179.559
NCU08428		MFS transporter	ND	ND	-2.39516	238.997
NCU06138	mfs-19	xylose transporter XtrD aspergillus	ND	ND	ND	240.563
NCU02188	lat-1	L-arabinose transporter lat-1	2.08029	ND	ND	273.838
NCU01231	mfs-22	Monocarboxylate and H+ symporter	-2.84621	ND	ND	293.176
NCU00988	mfs-11	Galactose transporter	ND	-2.38056	ND	648.803
NCU07894	opt-3	oligopeptide transporter-3	ND	-3.26548	-2.93795	866.625
NCU05853	sut-12	cellobionic acid transporter cbt-1	ND	-2.16657	-3.44133	868.453
NCU08114	cdt-2	cellodextrose transporter cdt-2	ND	ND	ND	9643.44
NCU09564	pho-4	phosphate-repressible phosphate permease	-10.3513	5.53775	-3.79219	ND
NCU06384	sut-11	MFS sugar transporter	-6.00395	2.92682	5.45913	ND
NCU00809	sut-26	MFS monosaccharide transporter	-2.90831	ND	-4.92261	ND
NCU08738	mfs-8	MFS peptide transporter	-2.57094	-2.01036	ND	ND
NCU01968		MFS transporter	2.05592	3.16607	ND	ND
NCU04374	MFS transporter	Nicotinic acid transporter	2.14983	ND	2.6177	ND
NCU04435	aap-22	Glutamine transporter	3.79697	6.17419	35.0171	ND
NCU06159		MFS transporter	6.67819	3.75073	10.3234	ND
NCU17269	opt-5	oligopeptide transporter-5	16.0352	NE	NE	ND
NCU01997	abc-10	ABC transporter-10	ND	ND	ND	ND
NCU04021	abc-16	ABC transporter-16	ND	ND	ND	ND
NCU10009	abc-21	ATP-binding cassette transporter	ND	-2.51498	ND	ND
NCU05046	ena-1	calcium-transporting ATPase 3	ND	ND	-3.38198	ND
NCU03784	aap-4	cation chloride cotransporter	ND	ND	2.6465	ND
NCU07428	tcu-3	copper transporter	ND	ND	ND	ND
NCU03312	trm-21	CorA family metal ion transporter	ND	ND	ND	ND
NCU04468	aap-6	Dicarboxylic amino acid, glutamate, aspartate, asparagine, serine, alanine and glycine transport	ND	ND	ND	ND
NCU06198	vtr-5	GDP-mannose transporter	ND	ND	ND	ND
NCU01813	sut-4	high affinity glucose transporter	ND	ND	ND	ND
NCU08152	sut-6	high affinity glucose transporter	ND	NE	NE	ND
NCU05627	sut-7	high affinity glucose transporter ght1	ND	11.4939	2.11112	ND
NCU09642		high affinity sulfate transporter 1	ND	ND	ND	ND
NCU08743	rad88	inorganic phosphate transporter	ND	-2.3403	-2.30734	ND
NCU06774		intracellular protein transporter	ND	ND	ND	ND
NCU01644		intracellular protein transporter UsoA	ND	ND	ND	ND
NCU07816	trm-22	magnesium and cobalt transporter CorA	ND	ND	ND	ND
NCU07504	apg-11	Major facilitator superfamily transporter MFS1	ND	ND	ND	ND
NCU09767		membrane transporter	ND	NE	NE	ND
NCU03815	nap-1	Methionine transporter	ND	ND	ND	ND
NCU07754	aap-10	Methionine transporter	ND	ND	ND	ND
NCU06167	mfs-4	MFS monocarboxylate transporter	ND	ND	-2.29528	ND
NCU06846	mfs-6	MFS myo-inositol transporter	ND	ND	ND	ND
NCU00226		MFS transporter	ND	ND	2.83334	ND
NCU03107		MFS transporter	ND	ND	ND	ND
NCU07985		MFS transporter	ND	ND	2.35499	ND
NCU07960		MFS transporter	ND	ND	3.99425	ND
NCU09912		MFS transporter	ND	ND	ND	ND
NCU09654		MFS transporter	ND	ND	ND	ND
NCU09811		MFS transporter	ND	ND	ND	ND
NCU04759	ntf2	nuclear transport factor 2	ND	ND	ND	ND
NCU03097	mic-38	nucleotide-sugar transporter	ND	ND	2.69478	ND
NCU10381		oligonucleotide transporter	ND	ND	ND	ND
NCU06352	opt-4	oligopeptide transporter-4	ND	ND	ND	ND
NCU02802	arg-13	Ornithine transporter	ND	-3.56399	-4.74125	ND
NCU00316	mic-1	peroxisomal adenine nucleotide transporter 1	ND	ND	ND	ND
NCU08382	abc-22	peroxisomal half ABC transporter	ND	ND	ND	ND
NCU00352	drs2	phospholipid-transporting ATPase	ND	ND	ND	ND
NCU11414	tzn-2	plasma membrane zinc ion transporter	ND	ND	ND	ND
NCU02456	trm-8	potassium transporter	ND	NE	NE	ND
NCU00790	hak-1	potassium transporter hak-1	ND	ND	ND	ND
NCU09195	gpr-6	Predicted vacuolar membrane transporter for cationic amino acids, vacuolar membrane PQ loop repeat protein	ND	2.17355	2.07532	ND
NCU00721	aap-24	Proline transport	ND	3.2022	ND	ND
NCU02706	sna-2	protein transporter GOS1	ND	ND	ND	ND
NCU01318	SEC-23	protein transporter sec-23	ND	-2.39167	ND	ND
NCU02391	SEC-24	protein transporter sec-24	ND	ND	ND	ND
NCU06738	SEC-31	protein transporter sec-31	ND	ND	ND	ND
NCU06708	SEC-22	protein transporter sec22	ND	ND	ND	ND
NCU08897	sec61-1	protein transporter SEC61 subunit alpha	ND	-2.47839	-2.77684	ND
NCU07658	SEC-72	protein transporter sec72	ND	-2.07488	-2.10274	ND
NCU08167	sit-8	siderophore transport-8	ND	ND	-3.95829	ND
NCU10763		Small oligopeptide transporter	ND	NE	ND	ND
NCU09975	abc-3	Staurosporine transporter	ND	ND	ND	ND
NCU08561	mic-31	succinate/fumarate mitochondrial transporter	ND	6.10838	ND	ND
NCU09321	sut-13	sucrose transporter	ND	-2.04472	ND	ND
NCU00821	sut-15	sugar transporter	ND	ND	ND	ND
NCU06305	mfs-30	tartrate transporter	ND	ND	ND	ND
NCU07879	trm-30	transport of metals-30	ND	ND	ND	ND
NCU02800	trm-55	transport of metals-55	ND	ND	ND	ND
NCU02737	trm-57	transport of metals-57	ND	ND	ND	ND
NCU00158	trm-63	transport of metals-63	ND	2.69223	2.07141	ND
NCU09809	trm-65	transport of metals-65	ND	ND	ND	ND
NCU11085		transporter particle complex subunit	ND	ND	ND	ND
NCU07530	trm-35	transporter smf2	ND	ND	ND	ND
NCU03883	vtc-1	vacuolar transporter chaperone 1	ND	ND	2.02627	ND
NCU08110	vtc-3	vacuolar transporter chaperone 4	ND	ND	ND	ND
NCU05959	sna-9	vesicle transport V-SNARE protein vti1	ND	ND	ND	ND
NCU05453	vtr-3	vesicle transport-3	ND	ND	ND	ND
NCU05796	vtr-8	vesicle transport-8	ND	ND	ND	ND
NCU01878	ves-4	vesicle-mediated transporter	ND	-2.21095	-2.20293	ND
NCU04406	ves-5	vesicle-mediated transporter Vid24	ND	ND	ND	ND
NCU06380	trm-42	zinc transporter YKE4	ND	ND	2.00172	ND
NCU01254	zrg-17	Zinc transporter zrg17	ND	2.08947	2.85891	ND
NCU00029	trm-33	ZIP metal ion transporter	ND	ND	2.15711	ND
NCU06473	trm-43	ZIP metal ion transporter	ND	ND	2.53164	ND
NCU03591	abc-18	ATP-dependent bile acid permease	ND	ND	ND	ND
NCU03497	trm-51	plasma membrane iron permease	ND	ND	ND	ND
NCU08310	pup-5	purine-cytosine permease FCY21	ND	ND	ND	ND
NCU06026	qa-Y	quinate permease	ND	ND	ND	ND
NCU09548	eli-2	Platelet-activating factor acetylhydrolase	ND	ND	5.308	ND
NCU00857		Hypothetical protein	ND	ND	ND	ND
NCU01250		Cystinosin	ND	ND	ND	ND
NCU08066	aap-17	Aspartate and glutamate exporter	ND	ND	ND	ND
NCU01820	rbg-42	exportin-1	ND	ND	ND	ND
NCU03783	aap-15	Neutral amino acid export	ND	ND	ND	ND
NCU05775	aap-13	Neutral amino acid export	ND	2.1118	ND	ND
NCU02387		nuclear import and export protein Msn5	ND	ND	ND	ND
NCU04473	gt69-1	polysaccharide export protein	ND	ND	ND	ND
NCU01249	nup-6	importin alpha subunit	ND	ND	ND	ND
NCU02011	nup-8	importin subunit beta-1	ND	ND	ND	ND
NCU08810	tim21	mitochondrial import inner membrane translocase subunit tim-21	ND	ND	ND	ND
NCU00198	tim9	mitochondrial import inner membrane translocase subunit tim-9	ND	2.84594	2.58266	ND
NCU00453	trm-3	sodium/hydrogen exchanger 3	ND	ND	ND	ND
NCU01852	trm-54	arsenical-resistance protein	ND	ND	ND	ND
NCU02762	smco-1	Ca2+-permeable channel	ND	ND	ND	ND
NCU03145	trm-25	oxidative stress resistance	ND	ND	ND	ND
NCU03292	pmr-1	Ca2+-ATPase	ND	ND	ND	ND
NCU03498	trm-52	Metal ion transporter	ND	ND	ND	ND
NCU03818	trm-10	Ca2+-ATPase	ND	ND	ND	ND
NCU04898	trm-9	Ca2+-ATPase	ND	ND	ND	ND
NCU05360	trm-17	Ca2+/H+ exchanger	ND	ND	2.88771	ND
NCU06366	trm-18	Ca2+/H+ exchanger	ND	ND	ND	ND
NCU06699	trm-28	cation diffusion facilitator 1	ND	ND	ND	ND
NCU06703	mid-1	Ca2+-permeable channel	ND	ND	ND	ND
NCU07075	cax	Ca2+/H+ exchanger	ND	ND	2.15176	ND
NCU07262	trm-29	Metal ion transporter	ND	ND	ND	ND
NCU07711	trm-19	Ca2+/H+ exchanger	ND	ND	ND	ND
NCU03509	pmg	General amino acid uptake	ND	ND	-5.43127	ND
NCU07175	aap-9	GABA Transport	ND	ND	-2.47258	ND
NCU02783	aap-19	General amino acid uptake	ND	ND	2.75704	ND
NCU00758		formate/nitrite transporter	NE	NE	ND	ND
NCU08325	pho-5	inorganic phosphate transporter PHO84	NE	9.21902	21.6791	ND
NCU07343	mfs-24	major facilitator family transporter	NE	NE	ND	ND
NCU07199	mfs-27	major myo-inositol transporter iolT	NE	NE	ND	ND
NCU01494	sut-3	MFS sugar transporter	NE	2.75281	8.31075	ND
NCU06519	mdr-3	multidrug transporter	NE	NE	3.10231	ND
NCU04568	mfs-17	pantothenate transporter liz1	NE	NE	197.976	ND
NCU07578	mic-26	peroxisomal adenine nucleotide transporter 1	NE	2.66323	4.64093	ND
NCU06522	sut-2	MFS maltose permease	NE	2.45427	2.37462	ND
NCU04391	mdr-4	Multi-drug resistance-4	NE	NE	27.8808	ND
NCU09368	trm-31	cation diffusion facilitator 10	NE	NE	2.4621	ND
NCU07140	mfs-21	allantoate transporter	NE	NE	NE	NE
NCU06613	tam-3	ammonium transporter	NE	NE	NE	NE
NCU05843	tam-2	ammonium transporter 1	NE	NE	NE	NE
NCU01095	mdr-7	Basic amino acid transporter at the vacuole	NE	NE	NE	NE
NCU06382	abc-13	Bile acid transport	NE	NE	NE	NE
NCU00648	aap-5	choline, ethanolamine and carnitine transport	NE	NE	NE	NE
NCU00765	aap-2	Choline, ethanolamine and carnitine transport	NE	NE	NE	NE
NCU00830	tcu-1	ctr copper transporter	NE	NE	NE	NE
NCU04819	trm-39	Fe(2+) transporter 3	NE	NE	NE	NE
NCU08180	sut-10	high-affinity glucose transporter	NE	NE	NE	NE
NCU08425	mfs-26	major facilitator superfamily transporter MFS_1	NE	NE	NE	NE
NCU03402		membrane transporter	NE	NE	NE	NE
NCU05735		membrane transporter	NE	NE	NE	NE
NCU06077		membrane transporter	NE	NE	NE	NE
NCU05580		membrane transporter	NE	NE	NE	NE
NCU05862		MFS domain transporter	NE	NE	NE	NE
NCU00298	mfs-1	MFS monocarboxylate transporter	NE	NE	NE	NE
NCU05045	mfs-3	MFS monocarboxylate transporter	NE	NE	NE	NE
NCU07620	mfs-7	MFS pantothenate transporter	NE	NE	NE	NE
NCU07861		MFS transporter	NE	NE	NE	NE
NCU07938		MFS transporter	NE	NE	NE	NE
NCU09678		MFS transporter	NE	NE	NE	NE
NCU07609		MFS transporter	NE	NE	NE	NE
NCU05884	mfs-15	MFS transporter Seo1	NE	NE	NE	NE
NCU09580	mfs-28	MSF membrane transporter	NE	NE	NE	NE
NCU09773	opt-1	oligopeptide transporter-1	NE	NE	NE	NE
NCU04991	opt-2	oligopeptide transporter-2	NE	NE	NE	NE
NCU07820	mfs-29	pantothenate transporter	NE	NE	NE	NE
NCU02195	aap-23	Proline transport	NE	NE	NE	NE
NCU04625	pup-4	Purine transporter	NE	NE	NE	NE
NCU06062	sit-9	siderophore transport-9	NE	NE	NE	NE
NCU07054	sut-19	sugar transporter 4	NE	NE	NE	NE
NCU01321	trm-60	transport of metals-60	NE	NE	NE	NE
NCU05201	trm-62	transport of metals-62	NE	NE	NE	NE
NCU08804	trm-67	transport of metals-67	NE	NE	NE	NE
NCU07621	tzn-1	zinc-regulated transporter 1	NE	NE	NE	NE
NCU02879	trm-38	zinc/iron transporter	NE	NE	NE	NE
NCU12154	sut-29	maltose permease MAL61	NE	NE	NE	NE
NCU08178	pup-1	purine permease-1	NE	NE	NE	NE
NCU08056	abc-1	ABC drug exporter AtrF	NE	NE	NE	NE
NCU00795	trm-14	Ca2+/H+ exchanger	NE	NE	NE	NE
NCU03228	trm-24	heavy metal tolerance protein	NE	NE	NE	NE
NCU04818	trm-26	cation diffusion facilitator 1	NE	NE	NE	NE
NCU04902	trm-5	sodium-hydrogen antiporter	NE	NE	NE	NE
NCU06225		Metal ion transporter	NE	NE	NE	NE
NCU07605		Ca2+-permeable channel	NE	NE	NE	NE
NCU07709	trm-32	cation efflux system protein czcD	NE	NE	NE	NE
NCU09655		Phospholipase C	NE	NE	NE	NE

## Sheet: Ribosomal Genes
Ribosomal Genes			Avicel			Wild type Avicel vs. Glucose
60S Subunit
NCU	Gene name	Annotation	∆gna-1	∆gna-3	∆cr-1
NCU00413	crp-36	uL2	-2.57715	ND	ND	-8.53049	Shen L, Su Z, Yang K, Wu C, Becker T, Bell-Pedersen D, Zhang J, Sachs MS. Structure of the translating Neurospora ribosome arrested by cycloheximide. Proc Natl Acad Sci U S A. 2021 Nov 30;118(48):e2111862118. doi: 10.1073/pnas.2111862118. PMID: 34815343; PMCID: PMC8640747.
NCU06843	crp-37	uL3	-2.7815	ND	ND	-5.92703
NCU03757	crp-38	uL4	-3.07007	ND	ND	-6.14428
NCU04331	crp-4	uL18	-2.94342	ND	ND	-7.34406
NCU02707	crp-39	eL6	-2.57471	ND	ND	-5.72811
NCU07829	crp-40	uL30	-2.98086	ND	ND	-6.89133
NCU04779	crp-41	eL8	-2.82638	ND	ND	-6.02204
NCU02744	crp-82	uL6	-2.7225	ND	ND	-8.8479
NCU08964	crp-43	uL16	ND	ND	ND	-4.32391
NCU02509	crp-44	uL5	-2.77135	ND	ND	-6.45021
NCU05554	un-25	eL13	-2.37027	ND	ND	-6.2786
NCU00634	crp-47	eL14	-2.26657	ND	ND	-4.84162
NCU01776	crp-48	eL15	-2.86693	ND	ND	-6.73557
NCU01221	crp-46	uL13	-2.72775	ND	ND	-5.5701
NCU03703	crp-49	uL22	-2.36397	ND	ND	-6.35554
NCU03988	crp-50	eL18	-2.74826	ND	ND	-9.49287
NCU05804	crp-52	eL19	ND	ND	ND	-6.42754
NCU08389	crp-51	eL20	-2.67545	ND	ND	-6.46793
NCU01948	crp-53	eL21	-2.30181	ND	ND	-4.7575
NCU06661	crp-54	eL22	-2.18516	ND	ND	-9.66481
NCU02905	crp-81	uL14	-2.57955	ND	ND	-5.69097
NCU03150	crp-83	eL24	-2.22034	ND	ND	-4.58075
NCU06226	crp-56	uL23	-2.79451	ND	ND	-8.50377
NCU03565	crp-57	uL24	-3.13881	ND	ND	-8.01087
NCU01827	crp-58	eL27	-2.22406	ND	ND	-5.32126
NCU03806	cyh-2	uL15	-2.28112	ND	ND	-7.94522
NCU06210		eL28	-2.30744	ND	ND	-8.08415
NCU00315	crp-60	eL29	ND	ND	ND	ND
NCU08963	crp-61	eL30	-2.69815	ND	-2.29546	-6.21735
NCU08344	crp-62	eL31	-2.24385	ND	ND	-4.45007
NCU00464	crp-63	eL32	-2.63866	ND	ND	-6.97482
NCU09109	crp-64	eL33	-2.51421	ND	ND	-5.34863
NCU07857	crp-65	eL34	-2.47901	ND	ND	-7.80185
NCU10498	crp-66	uL29	-2.81003	ND	ND	-5.21255
NCU03302	crp-72	eL36	-2.68954	ND	ND	-9.1963
NCU01966	crp-77	eL37	-2.3661	ND	ND	-5.65562
NCU03635	crp-67	eL38	-2.21639	ND	ND	-12.8298
NCU08990	crp-78	eL39	-2.13468	ND	ND	-4.21932
NCU05032	crp-80	eL40	-2.36505	ND	ND	-4.10334
NCU16635		eL41	ND	ND	ND	-4.65031
NCU00706	crp-68	eL42	-2.04647	ND	ND	-8.06505
NCU07562	crp-85	eL43	-2.21388	ND	ND	-6.55952
40S Subunit
NCU03393	rap-1	uS2	-2.99215	ND	ND	-6.27122
NCU01452	crp-8	eS1	-2.23796	ND	ND	-5.30927
NCU06047	crp-9	uS5	-2.365	ND	-2.32372	-5.33206
NCU00489	crp-10	uS3	-2.76892	ND	ND	-7.07578
NCU02181	crp-11	eS4	-2.61927	ND	ND	-6.61385
NCU09475	crp-13	uS7	-2.46976	ND	ND	-7.07275
NCU08502	crp-14	eS6	-2.65124	ND	ND	-7.80552
NCU00258	crp-15	eS7	-2.59242	ND	ND	-7.04326
NCU08500	crp-16	eS8	-2.29493	ND	ND	-6.54039
NCU01949	un-16	eS4	-2.58685	ND	ND	-9.4871
NCU06743	crp-18	eS10	-2.29532	ND	ND	-6.79181
NCU03102	crp-19	uS17	-2.39557	ND	ND	-5.76117
NCU06432	crp-20	eS12	-2.61014	ND	ND	-14.3423
NCU03038	crp-21	uS15	-2.16693	ND	ND	-7.27173
NCU07830	crp-2	uS11	-2.22822	ND	ND	-6.64577
NCU07830	crp-2	uS19	-2.22822	ND	ND	-6.64577
NCU08620	crp-23	uS9	-2.25754	ND	ND	-6.73162
NCU07014	crp-3	eS17	-2.42278	ND	ND	-5.81881
NCU00475	crp-24	uS13	-2.16284	ND	ND	-4.88176
NCU07826	crp-25	eS19	-2.67732	ND	ND	-5.14006
NCU06892	crp-26	uS10	-2.9342	ND	ND	-8.20045
NCU08627	crp-7	eS21	-2.22432	ND	ND	-6.80209
NCU06431	crp-27	uS8	-2.57066	ND	ND	-6.71849
NCU01552	crp-28	uS12	-2.33526	ND	ND	-4.7049
NCU07182	crp-29	eS24	-2.34243	ND	ND	-6.47989
NCU09476	crp-30	eS25	ND	ND	ND	-5.55069
NCU04552	crp-5	eS26	-2.12753	ND	ND	-5.33507
NCU00618	crp-6	eS27	-2.02801	ND	ND	-3.25315
NCU05599	crp-32	eS28	-2.50822	ND	ND	-3.74273
NCU03738	crp-33	uS14	-2.19685	ND	ND	-5.40227
NCU06048	crp-73	eS30	ND	ND	ND	ND
NCU04553	ubi-3	eS31	-2.30839	ND	ND	-3.27763
NCU05810	cpc-2	CPC-2	-2.72776	ND	-2.06095	-7.587

[truncated: 5 more sheets: Proteasome, Heat shock and stress proteins, Two Component Signaling, Calcium Signaling, GPCRs and Photoreceptors]
