# Supplementary material for: Heterotrimeric G-proteins and cAMP regulate gene expression during growth on cellulose in Neurospora crassa
Source: mBio. 2026 Jan 15;17(2):e03720-25. doi: 10.1128/mbio.03720-25 (PMC12892961; doi:10.1128/mbio.03720-25)
Supplement: File S3 — Results of hierarchical clustering analysis of log-transformed TPMs. [file mbio.03720-25-s0003.xlsx]

## Sheet: Legend
File S3. Hierarchical Clustering Analysis
The gene set is 964 genes that were upregulated at least 4-fold in wild type during growth on glucose vs. cellulose. This file contains clusters obtained after hierarchical clustering analysis of log-transformed TPMs for these 964 genes in all strains during growth on cellulose.

## Sheet: Cluster Summary
Cluster Number	Genes
1	93
2	47
3	112
4	72
5	105
6	60
7	263
8	33
9	197
Total # Genes	964
Genes in each cluster are ordered from the top of the heatmap to the bottom.

## Sheet: Cluster 1
Gene #	Gene Name	FungiDB Annotation	File S2 Categories			MIPS Categories
			Category 1	Category 2	Category 3	1	2	3	4	5	6	7	8	9	10
NCU09022	gpr-36	G-protein coupled receptor	GPCR			CELLULAR COMMUNICATION/SIGL TRANSDUCTION MECHANISM	CELL RESCUE, DEFENSE AND VIRULENCE	CELL TYPE DIFFERENTIATION
NCU06265	ham-13	Hyphal anastamosis-13 protein
NCU06334
NCU01459	ts	tan spore protein	Transcription factor			TRANSCRIPTION	PROTEIN WITH BINDING FUNCTION OR COFACTOR REQUIREMENT (structural or catalytic)	BIOGENESIS OF CELLULAR COMPONENTS
NCU09407	lpl-4	patatin family phospholipase				METABOLISM
NCU08949
NCU02739	tcf-8	transcription factor-8
NCU00591	mcc-1	methylcrotonyl carboxylase-1				METABOLISM	PROTEIN WITH BINDING FUNCTION OR COFACTOR REQUIREMENT (structural or catalytic)
NCU00755	mdr-20	multi-drug resistance-20				CELL RESCUE, DEFENSE AND VIRULENCE
NCU08037
NCU16502
NCU01510	mup-3	meiotically up-regulated-3
NCU00638
NCU03552		C2H2	Transcription factor			TRANSCRIPTION
NCU07267	bli-3	bli-3				DEVELOPMENT (Systemic)
NCU09358	sut-20	hexose carrier protein	Transporter			METABOLISM
NCU10359		neutral ceramidase				METABOLISM	CELL FATE
NCU07067	gh47-5	mannosyl-oligosaccharide alpha-1,2-mannosidase				METABOLISM	PROTEIN FATE (folding, modification, destition)	PROTEIN WITH BINDING FUNCTION OR COFACTOR REQUIREMENT (structural or catalytic)
NCU06131
NCU07269	gh92-2	alpha-1,2-mannosidase
NCU04872
NCU00552	al-1	Phytoene desaturase	Conidiation genes			METABOLISM	PROTEIN WITH BINDING FUNCTION OR COFACTOR REQUIREMENT (structural or catalytic)
NCU04467
NCU02764	Rsp	Round spore
NCU01312	rca-1	myb-like DNA-binding protein myb-1	Transcription factor			TRANSCRIPTION	PROTEIN WITH BINDING FUNCTION OR COFACTOR REQUIREMENT (structural or catalytic)	CELL FATE	BIOGENESIS OF CELLULAR COMPONENTS
NCU10015	mox-7	monooxygenase-7				METABOLISM
NCU05064	vsd-7	hemicellulase-specific regulator 1	Transcription factor			TRANSCRIPTION
NCU08709
NCU09235	con-8	conidiation-specific protein-8				CELL TYPE DIFFERENTIATION
NCU01781
NCU05686	gh16-5	Cell wall glucanase				BIOGENESIS OF CELLULAR COMPONENTS	CELL TYPE DIFFERENTIATION
NCU02765		RNA binding protein
NCU02491		DnaJ domain-containing protein				PROTEIN SYNTHESIS	PROTEIN FATE (folding, modification, destition)	CELL RESCUE, DEFENSE AND VIRULENCE
NCU04808
NCU00461	gdh-1	NAD-specific glutamate dehydrogenase	Metabolic highways of Neurospora			METABOLISM	ENERGY
NCU05490
NCU07061
NCU02700
NCU05012
NCU00673	spr-4	serine protease p2				PROTEIN FATE (folding, modification, destition)	CELL RESCUE, DEFENSE AND VIRULENCE	CELL TYPE DIFFERENTIATION
NCU09274	gib-2					METABOLISM	CELL RESCUE, DEFENSE AND VIRULENCE
NCU00859
NCU09281	gh31-1	Alpha-glucosidase	PCWDE			METABOLISM	ENERGY
NCU05784
NCU01517	gla-1	Glucoamylase	PCWDE			METABOLISM	CELL TYPE DIFFERENTIATION
NCU09263	acw-4	anchored cell wall protein 4
NCU02164
NCU02128	adh-10	alcohol dehydrogenase-10				METABOLISM
NCU17231
NCU02190	osb-4	oxysterol-binding protein-4				METABOLISM
NCU06490
NCU04272	znf-55	zinc finger transcription factor-55
NCU05786
NCU08457	eas	Rodlet protein	Conidiation genes			CELL TYPE DIFFERENTIATION
NCU05819	gh125-3	DUF1237 domain-containing protein
NCU03466						TRANSCRIPTION	CELLULAR COMMUNICATION/SIGL TRANSDUCTION MECHANISM
NCU02787	sah-12	C2H2+Zn2Cys6	Transcription factor			METABOLISM	TRANSCRIPTION	PROTEIN WITH BINDING FUNCTION OR COFACTOR REQUIREMENT (structural or catalytic)	CELL FATE
NCU08347
NCU08769	con-6	Conidiation-specific protein 6	Conidiation genes			CELL TYPE DIFFERENTIATION
NCU07668	mdr-12	multi-drug resistance-12				CELL RESCUE, DEFENSE AND VIRULENCE
NCU12131
NCU02188	lat-1	L-arabinose transporter lat-1	PCWDE	Transporter
NCU07948						METABOLISM
NCU05934
NCU04862						METABOLISM
NCU02282	gsl-11	aureobasidin-resistance protein				METABOLISM	CELL RESCUE, DEFENSE AND VIRULENCE	BIOGENESIS OF CELLULAR COMPONENTS
NCU08516	aep-1	aldose epimerase-1				METABOLISM	ENERGY	PROTEIN WITH BINDING FUNCTION OR COFACTOR REQUIREMENT (structural or catalytic)
NCU10507
NCU00849
NCU07617	acon-3	acon-3	Conidiation genes			TRANSCRIPTION
NCU10055	nop-1	opsin-1	GPCR	Heat Shock and Stress	Photoreceptors	METABOLISM	CELL RESCUE, DEFENSE AND VIRULENCE
NCU07425
NCU02412
NCU05639
NCU00515
NCU05500
NCU06312	gpr-4	G-protein-coupled receptor 4 protein	GPCR			CELLULAR COMMUNICATION/SIGL TRANSDUCTION MECHANISM	INTERACTION WITH THE ENVIRONMENT	CELL FATE	CELL TYPE DIFFERENTIATION
NCU04486
NCU00985	gh2-4	hydrolase	PCWDE			METABOLISM
NCU07322		glyoxalase				METABOLISM
NCU06895	cyp450-15	cytochrome P450 4A5				METABOLISM
NCU08770
NCU07133	mbl-5	metallo-beta-lactamase-5
NCU00010	trm-59	transport of metals-59	Transporter			PROTEIN WITH BINDING FUNCTION OR COFACTOR REQUIREMENT (structural or catalytic)	CELL RESCUE, DEFENSE AND VIRULENCE	INTERACTION WITH THE ENVIRONMENT
NCU06255
NCU04231						METABOLISM
NCU05239	chs-2	chitin synthase A				METABOLISM	CELL RESCUE, DEFENSE AND VIRULENCE	BIOGENESIS OF CELLULAR COMPONENTS	CELL TYPE DIFFERENTIATION
NCU11424	cao-2	carotenoid oxygenase 2				METABOLISM	PROTEIN WITH BINDING FUNCTION OR COFACTOR REQUIREMENT (structural or catalytic)	INTERACTION WITH THE ENVIRONMENT	CELL FATE
NCU05395
NCU07553
NCU08487
NCU09728

## Sheet: Cluster 2
Gene #	Gene Name	FungiDB Annotation	File S2 Categories			MIPS Categories
			Category 1	Category 2	Category 3	1	2	3	4	5	6	7	8	9	10
NCU05977	dps-1	Dihydrodipicolinate synthase				METABOLISM
NCU08469
NCU01063
NCU00262
NCU08455
NCU04287
NCU04885	gh31-4	glycosyl hydrolase family 31-4	PCWDE			METABOLISM
NCU16591
NCU07718
NCU07590	cpd-1	Ser/Thr protein phosphatase				METABOLISM	PROTEIN WITH BINDING FUNCTION OR COFACTOR REQUIREMENT (structural or catalytic)
NCU09043		caleosin domain-containing protein				PROTEIN FATE (folding, modification, destition)	PROTEIN WITH BINDING FUNCTION OR COFACTOR REQUIREMENT (structural or catalytic)
NCU17055
NCU16363
NCU00608		AMP-binding enzyme				METABOLISM	PROTEIN WITH BINDING FUNCTION OR COFACTOR REQUIREMENT (structural or catalytic)
NCU02492
NCU16875
NCU07404	gh38-1	alpha-mannosidase				METABOLISM
NCU06414
NCU00055	cdo-1	catechol dioxygenase-1				METABOLISM
NCU04930	cea-6					METABOLISM	CELL RESCUE, DEFENSE AND VIRULENCE	INTERACTION WITH THE ENVIRONMENT
NCU06152						METABOLISM
NCU00751						METABOLISM
NCU08842
NCU02761
NCU01938
NCU05114
NCU06487	svd-3	C2H2 transcription factor	Transcription factor
NCU08856	inl-2	myo-inositol oxygenase				METABOLISM	PROTEIN WITH BINDING FUNCTION OR COFACTOR REQUIREMENT (structural or catalytic)	CELLULAR COMMUNICATION/SIGL TRANSDUCTION MECHANISM	INTERACTION WITH THE ENVIRONMENT	BIOGENESIS OF CELLULAR COMPONENTS
NCU06987	gpr-14	G-protein coupled receptor	GPCR			METABOLISM
NCU16512
NCU04626	gpr-2	G-protein coupled receptor	GPCR			CELLULAR COMMUNICATION/SIGL TRANSDUCTION MECHANISM
NCU06173	sgr-21	Forkhead	Transcription factor			TRANSCRIPTION	PROTEIN WITH BINDING FUNCTION OR COFACTOR REQUIREMENT (structural or catalytic)	BIOGENESIS OF CELLULAR COMPONENTS
NCU00283
NCU08525
NCU01830	hpd-1	hydroxyphenylpyruvate dioxygenase-1				METABOLISM	PROTEIN WITH BINDING FUNCTION OR COFACTOR REQUIREMENT (structural or catalytic)
NCU07273
NCU09335
NCU01866	ppm-9	pentose phosphate metabolism-9				METABOLISM
NCU07158						PROTEIN FATE (folding, modification, destition)
NCU03604
NCU04597	mak-4	mitogen-activated protein kinase MAF1				TRANSCRIPTION	PROTEIN FATE (folding, modification, destition)	BIOGENESIS OF CELLULAR COMPONENTS
NCU01107		Short-chain dehydrogenase				METABOLISM	TRANSCRIPTION	PROTEIN FATE (folding, modification, destition)	PROTEIN WITH BINDING FUNCTION OR COFACTOR REQUIREMENT (structural or catalytic)	INTERACTION WITH THE ENVIRONMENT	BIOGENESIS OF CELLULAR COMPONENTS
NCU08779		Protein phosphatase 1 subunit 3A, putative				METABOLISM	ENERGY	PROTEIN FATE (folding, modification, destition)
NCU05157	trm-27	cation diffusion facilitator 10	Transporter
NCU05720	csc-1	chitin synthase export chaperone	Transporter			METABOLISM	BIOGENESIS OF CELLULAR COMPONENTS
NCU16634

## Sheet: Cluster 3
Gene #	Gene Name	FungiDB Annotation	File S2 Categories			MIPS Categories
			Category 1	Category 2	Category 3	1	2	3	4	5	6	7	8	9	10
NCU04635
NCU08166
NCU02084	aga-2	Agmatinase				METABOLISM	PROTEIN WITH BINDING FUNCTION OR COFACTOR REQUIREMENT (structural or catalytic)
NCU02883
NCU09958
NCU07108
NCU05318
NCU00373
NCU01754	adh-1	alcohol dehydrogenase I				METABOLISM	ENERGY	PROTEIN WITH BINDING FUNCTION OR COFACTOR REQUIREMENT (structural or catalytic)
NCU06317		stress response RCI peptide
NCU02523		Septal pore-associated protein, putative
NCU10732	mic-33	mitochondrial dicarboxylate transporter	Transporter			PROTEIN WITH BINDING FUNCTION OR COFACTOR REQUIREMENT (structural or catalytic)
NCU07082		Aspartyl-tRNA synthetase				PROTEIN SYNTHESIS	PROTEIN WITH BINDING FUNCTION OR COFACTOR REQUIREMENT (structural or catalytic)
NCU10506	tgl-4	triacylglycerol lipase FGL2				METABOLISM
NCU06616		S-adenosylmethionine-dependent methyltransferase				METABOLISM
NCU03415	cbs-3	Aldehyde dehydrogenase				METABOLISM	ENERGY	PROTEIN WITH BINDING FUNCTION OR COFACTOR REQUIREMENT (structural or catalytic)	CELL RESCUE, DEFENSE AND VIRULENCE	BIOGENESIS OF CELLULAR COMPONENTS
NCU03462		leucine Rich Repeat domain-containing protein
NCU08491
NCU05508
NCU05755
NCU16562
NCU00454
NCU07253	gel-4	1,3-beta-glucanosyltransferase				METABOLISM	CELL FATE	BIOGENESIS OF CELLULAR COMPONENTS
NCU08533
NCU04282
NCU01862		SWIRM domain-containing protein FUN19
NCU05756	mpr-20	Metalloprotease	Protease			PROTEIN FATE (folding, modification, destition)	PROTEIN WITH BINDING FUNCTION OR COFACTOR REQUIREMENT (structural or catalytic)	CELL RESCUE, DEFENSE AND VIRULENCE
NCU05315
NCU03064	pbd-4	porin-binding domain protein-4				TRANSCRIPTION	PROTEIN FATE (folding, modification, destition)
NCU03780
NCU05236
NCU01231	mfs-22	carboxylic acid transporter	Transporter			METABOLISM
NCU08113
NCU06884						METABOLISM
NCU07221	hcp-1	two-component system protein A, histidine kinase				PROTEIN FATE (folding, modification, destition)	CELLULAR COMMUNICATION/SIGL TRANSDUCTION MECHANISM	INTERACTION WITH THE ENVIRONMENT	SYSTEMIC INTERACTION WITH THE ENVIRONMENT	CELL FATE	BIOGENESIS OF CELLULAR COMPONENTS	CELL TYPE DIFFERENTIATION
NCU06358	sut-8	high affinity glucose transporter RGT2	Transporter			METABOLISM	PROTEIN WITH BINDING FUNCTION OR COFACTOR REQUIREMENT (structural or catalytic)	INTERACTION WITH THE ENVIRONMENT	BIOGENESIS OF CELLULAR COMPONENTS
NCU07385
NCU05691
NCU01127		DUF636 domain-containing protein
NCU02390
NCU07310
NCU07068	trm-6	K(+)/H(+) antiporter 1	Transporter			INTERACTION WITH THE ENVIRONMENT
NCU06123	phk-2	phosphoketolase-2				METABOLISM	ENERGY
NCU09786
NCU06383		UPF0075 domain-containing protein
NCU09285	mig-6	zinc-containing alcohol dehydrogenase				METABOLISM	ENERGY	PROTEIN WITH BINDING FUNCTION OR COFACTOR REQUIREMENT (structural or catalytic)
NCU01233	gcy-4	glycerol dehydrogenase-4				METABOLISM	PROTEIN WITH BINDING FUNCTION OR COFACTOR REQUIREMENT (structural or catalytic)
NCU00247
NCU09785		Hypothetical protein
NCU10400	pla-8	phospholipase-8				METABOLISM	PROTEIN WITH BINDING FUNCTION OR COFACTOR REQUIREMENT (structural or catalytic)	CELLULAR COMMUNICATION/SIGL TRANSDUCTION MECHANISM	CELL TYPE DIFFERENTIATION
NCU01064		Con-6 domain-containing protein
NCU07787	ccg-14	clock controlled protein CCG-14				CELL RESCUE, DEFENSE AND VIRULENCE
NCU05414		Zn2Cys6	Transcription factor
NCU04480
NCU00322
NCU02552		RING-8 protein				METABOLISM	PROTEIN FATE (folding, modification, destition)	PROTEIN WITH BINDING FUNCTION OR COFACTOR REQUIREMENT (structural or catalytic)
NCU08907	mkr-1	BYS1 domain-containing protein				CELL FATE
NCU04994	lap-2	leucine aminopeptidase-2				PROTEIN FATE (folding, modification, destition)
NCU04908
NCU04669
NCU05597	asd-3	ascus development protein 3				METABOLISM	DEVELOPMENT (Systemic)
NCU17258
NCU16419
NCU08850	mus-18	UV-endonuclease UVE-1
NCU08851
NCU03693		oxidoreductase				METABOLISM
NCU06960	ech-1	enoyl-CoA hydratase/carnithine racemase				METABOLISM	ENERGY
NCU02596
NCU09873	acu-6	Phosphoenolpyruvate carboxykinase	Metabolic highways of Neurospora			METABOLISM	ENERGY
NCU09698
NCU01611	car-1	carnitine-1				METABOLISM
NCU05534
NCU11395	hgd-3	hydroxymethylglutathione dehydrogenase-3				METABOLISM	ENERGY	PROTEIN WITH BINDING FUNCTION OR COFACTOR REQUIREMENT (structural or catalytic)
NCU03647
NCU04667
NCU03761						METABOLISM	ENERGY
NCU02540	div-23	meiotic expression up-regulated protein 14				METABOLISM	CELL RESCUE, DEFENSE AND VIRULENCE	INTERACTION WITH THE ENVIRONMENT
NCU08490	trm-20	Ca2+/Na+ exchanger	Transporter	Calcium Signaling
NCU09403	nmr-3	nitrogen metabolite regulation-3
NCU06977
NCU04390	col-22	fungal specific transcription factor	Transcription factor			METABOLISM	TRANSCRIPTION
NCU09287	sut-18	sugar transporter	Transporter			METABOLISM	INTERACTION WITH THE ENVIRONMENT
NCU06656	acu-15	transcriptional activator protein acu-15	Transcription factor			METABOLISM	ENERGY	TRANSCRIPTION
NCU02690		mitochondrial integral membrane protein
NCU02819		high mobility group protein	Transcription factor			TRANSCRIPTION	PROTEIN WITH BINDING FUNCTION OR COFACTOR REQUIREMENT (structural or catalytic)	CELL FATE	BIOGENESIS OF CELLULAR COMPONENTS	CELL TYPE DIFFERENTIATION
NCU01989
NCU08791	cat-1	catalase-1				PROTEIN WITH BINDING FUNCTION OR COFACTOR REQUIREMENT (structural or catalytic)	CELL RESCUE, DEFENSE AND VIRULENCE
NCU07474		ergot alkaloid biosynthetic protein A
NCU04415						PROTEIN WITH BINDING FUNCTION OR COFACTOR REQUIREMENT (structural or catalytic)	CELL RESCUE, DEFENSE AND VIRULENCE
NCU06597	mkr-4
NCU07325	con-10	Conidiation-specific protein con-10	Conidiation genes			CELL TYPE DIFFERENTIATION
NCU00586	ncw-6	non-anchored cell wall protein 6				BIOGENESIS OF CELLULAR COMPONENTS	CELL TYPE DIFFERENTIATION
NCU07311
NCU04605
NCU05838
NCU16742
NCU17136
NCU09771		DUF895 domain membrane protein
NCU01555
NCU04266
NCU09692		phosphatidic acid phosphatase beta				METABOLISM	CELLULAR COMMUNICATION/SIGL TRANSDUCTION MECHANISM	CELL FATE
NCU02150	stp-1	serine-threonine protein phosphatase-1
NCU06518	ncbr-3	NADH-cytochrome b5 reductase-3				METABOLISM	ENERGY	PROTEIN WITH BINDING FUNCTION OR COFACTOR REQUIREMENT (structural or catalytic)	CELL RESCUE, DEFENSE AND VIRULENCE
NCU05377		Integral membrane protein
NCU07424
NCU09526
NCU07921
NCU07888
NCU09057
NCU08489	trm-36	transporter SMF1/ESP1	Transporter			PROTEIN FATE (folding, modification, destition)	INTERACTION WITH THE ENVIRONMENT
NCU04639		non-classical export protein Nce102	Transporter			PROTEIN FATE (folding, modification, destition)

## Sheet: Cluster 4
Gene #	Gene Name	FungiDB Annotation	File S2 Categories			MIPS Categories
			Category 1	Category 2	Category 3	1	2	3	4	5	6	7	8	9	10
NCU16615
NCU03501		von Willebrand factor
NCU01640	rpn-4	C2H2 transcription factor	Transcription factor			TRANSCRIPTION	PROTEIN FATE (folding, modification, destition)	CELL FATE	BIOGENESIS OF CELLULAR COMPONENTS	CELL TYPE DIFFERENTIATION
NCU05519		MFS transporter	Transporter			METABOLISM
NCU03699	znf-13	zinc finger transcription factor-13	Transcription factor
NCU06961	gh28-2	Exopolygalacturonase	PCWDE			METABOLISM	BIOGENESIS OF CELLULAR COMPONENTS
NCU12130
NCU16710
NCU01846
NCU00556		RNA binding protein				PROTEIN WITH BINDING FUNCTION OR COFACTOR REQUIREMENT (structural or catalytic)	CELL FATE	CELL TYPE DIFFERENTIATION
NCU04161	abc-20	ABC transporter	Transporter			METABOLISM	PROTEIN WITH BINDING FUNCTION OR COFACTOR REQUIREMENT (structural or catalytic)	CELL RESCUE, DEFENSE AND VIRULENCE	INTERACTION WITH THE ENVIRONMENT
NCU01660
NCU07753
NCU02582	sor-4	sorbose-resistant-4	Transporter			METABOLISM	PROTEIN WITH BINDING FUNCTION OR COFACTOR REQUIREMENT (structural or catalytic)	INTERACTION WITH THE ENVIRONMENT	BIOGENESIS OF CELLULAR COMPONENTS
NCU00023	fer-2	ferric reductase-2				PROTEIN WITH BINDING FUNCTION OR COFACTOR REQUIREMENT (structural or catalytic)	INTERACTION WITH THE ENVIRONMENT
NCU08606	div-33	nuclear division-33
NCU08131	gh13-1	Alpha-amylase	PCWDE			METABOLISM
NCU02609
NCU06324		Zn2Cys6	Transcription factor			CELL RESCUE, DEFENSE AND VIRULENCE
NCU06756	uce-17	ubiquitin-protein ligase				TRANSCRIPTION	PROTEIN FATE (folding, modification, destition)	PROTEIN WITH BINDING FUNCTION OR COFACTOR REQUIREMENT (structural or catalytic)
NCU01349	spa-13	Septal pore-associated protein 13
NCU00026
NCU01444	gtp-19	Rheb small monomeric GTPase RhbA	TOR and AMPK			METABOLISM	TRANSCRIPTION	PROTEIN WITH BINDING FUNCTION OR COFACTOR REQUIREMENT (structural or catalytic)	CELLULAR COMMUNICATION/SIGL TRANSDUCTION MECHANISM
NCU09310	pph-12	protein phosphatase-12				METABOLISM	ENERGY	TRANSCRIPTION	PROTEIN FATE (folding, modification, destition)	CELL FATE
NCU02713	csp-1	Conidial separation-1	Conidiation genes			METABOLISM	TRANSCRIPTION	PROTEIN WITH BINDING FUNCTION OR COFACTOR REQUIREMENT (structural or catalytic)	CELL RESCUE, DEFENSE AND VIRULENCE	INTERACTION WITH THE ENVIRONMENT	CELL TYPE DIFFERENTIATION
NCU00196	rho-8	rho GTPase activator				PROTEIN FATE (folding, modification, destition)	CELLULAR COMMUNICATION/SIGL TRANSDUCTION MECHANISM	BIOGENESIS OF CELLULAR COMPONENTS
NCU03426	dsp-1	pps1 dual specificty phosphatase	Serine/Threonine Phosphatases			METABOLISM	PROTEIN FATE (folding, modification, destition)	CELLULAR COMMUNICATION/SIGL TRANSDUCTION MECHANISM	CELL RESCUE, DEFENSE AND VIRULENCE
NCU04728	emp-8	hexokinase-1				METABOLISM	ENERGY	PROTEIN WITH BINDING FUNCTION OR COFACTOR REQUIREMENT (structural or catalytic)
NCU05770	cat-2	peroxidase/catalase 2				CELL RESCUE, DEFENSE AND VIRULENCE
NCU08271	gtp-15	guanine triphosphate binding-15	Secretory Pathway			METABOLISM	PROTEIN FATE (folding, modification, destition)	PROTEIN WITH BINDING FUNCTION OR COFACTOR REQUIREMENT (structural or catalytic)	CELLULAR COMMUNICATION/SIGL TRANSDUCTION MECHANISM
NCU02750		PH domain-containing protein				TRANSCRIPTION
NCU00061	gh16-13	Hypothetical protein
NCU00246						CELL RESCUE, DEFENSE AND VIRULENCE
NCU08127	gh76-3	glycosylhydrolase family 76-3 protein				METABOLISM	CELL FATE	BIOGENESIS OF CELLULAR COMPONENTS	CELL TYPE DIFFERENTIATION
NCU03523	stk-22	serine/threonine protein kinase	Serine/Threonine Kinases			METABOLISM	ENERGY	PROTEIN FATE (folding, modification, destition)	PROTEIN WITH BINDING FUNCTION OR COFACTOR REQUIREMENT (structural or catalytic)	CELLULAR COMMUNICATION/SIGL TRANSDUCTION MECHANISM
NCU07748
NCU03295	cou-2	coumarate-2				METABOLISM
NCU05721		arrestin domain-containing protein				PROTEIN WITH BINDING FUNCTION OR COFACTOR REQUIREMENT (structural or catalytic)	CELL RESCUE, DEFENSE AND VIRULENCE
NCU16453
NCU09253		DUF907 domain-containing protein				CELL RESCUE, DEFENSE AND VIRULENCE	INTERACTION WITH THE ENVIRONMENT	CELL FATE
NCU04179	sah-1	C2H2 transcription factor				TRANSCRIPTION	PROTEIN WITH BINDING FUNCTION OR COFACTOR REQUIREMENT (structural or catalytic)	INTERACTION WITH THE ENVIRONMENT	BIOGENESIS OF CELLULAR COMPONENTS
NCU04493
NCU02956	apr-'4	Aspartyl protease	Protease			PROTEIN FATE (folding, modification, destition)	CELL RESCUE, DEFENSE AND VIRULENCE
NCU17261						CELL TYPE DIFFERENTIATION
NCU03753	ccg-1	clock controlled protein CCG-1
NCU06890
NCU05411		pathway-specific nitrogen regulator	Transcription factor			METABOLISM	TRANSCRIPTION	PROTEIN WITH BINDING FUNCTION OR COFACTOR REQUIREMENT (structural or catalytic)
NCU08699	bli-4	bli-4 protein				METABOLISM	TRANSCRIPTION	PROTEIN FATE (folding, modification, destition)	PROTEIN WITH BINDING FUNCTION OR COFACTOR REQUIREMENT (structural or catalytic)	INTERACTION WITH THE ENVIRONMENT	BIOGENESIS OF CELLULAR COMPONENTS
NCU00559
NCU00943	tre-1	Trehalase	PCWDE			METABOLISM	ENERGY	PROTEIN WITH BINDING FUNCTION OR COFACTOR REQUIREMENT (structural or catalytic)	CELL RESCUE, DEFENSE AND VIRULENCE
NCU05005		HHE domain-containing protein
NCU09395
NCU00305		Short chain dehydrogenase				METABOLISM
NCU06125
NCU06130
NCU01132	sut-27	MFS monosaccharide transporter	Transporter			METABOLISM
NCU05401
NCU05069	fxr-4	FAD-dependent oxidoreductase-4				ENERGY
NCU10603
NCU08549	gae-1	galactose epimerase-1	PCWDE			METABOLISM
NCU01868	sut-25	MFS maltose permease MalP	Transporter			METABOLISM
NCU07327
NCU05939	cdc4	cell division control protein 4				TRANSCRIPTION	PROTEIN FATE (folding, modification, destition)	PROTEIN WITH BINDING FUNCTION OR COFACTOR REQUIREMENT (structural or catalytic)	CELLULAR COMMUNICATION/SIGL TRANSDUCTION MECHANISM	CELL TYPE DIFFERENTIATION
NCU10546	cou-1	coumarate-1				METABOLISM
NCU04297
NCU02295	mss4	phosphatidylinositol-4-phosphate 5-kinase its3				METABOLISM	PROTEIN WITH BINDING FUNCTION OR COFACTOR REQUIREMENT (structural or catalytic)	CELLULAR COMMUNICATION/SIGL TRANSDUCTION MECHANISM	BIOGENESIS OF CELLULAR COMPONENTS	CELL TYPE DIFFERENTIATION
NCU06005	glk-1	glycerol kinase-1				METABOLISM	PROTEIN WITH BINDING FUNCTION OR COFACTOR REQUIREMENT (structural or catalytic)
NCU04143	stk-26	protein kinase	Serine/Threonine Kinases			METABOLISM	PROTEIN FATE (folding, modification, destition)	PROTEIN WITH BINDING FUNCTION OR COFACTOR REQUIREMENT (structural or catalytic)	CELLULAR COMMUNICATION/SIGL TRANSDUCTION MECHANISM
NCU04514	gtp-31	guanine triphosphate binding-31				TRANSCRIPTION	PROTEIN WITH BINDING FUNCTION OR COFACTOR REQUIREMENT (structural or catalytic)	CELLULAR COMMUNICATION/SIGL TRANSDUCTION MECHANISM	CELL RESCUE, DEFENSE AND VIRULENCE	CELL FATE	BIOGENESIS OF CELLULAR COMPONENTS	CELL TYPE DIFFERENTIATION
NCU00292	cea-3	cholinesterase				METABOLISM	PROTEIN FATE (folding, modification, destition)	PROTEIN WITH BINDING FUNCTION OR COFACTOR REQUIREMENT (structural or catalytic)	CELL RESCUE, DEFENSE AND VIRULENCE
NCU06390

## Sheet: Cluster 5
Gene #	Gene Name	FungiDB Annotation	File S2 Categories			MIPS Categories
			Category 1	Category 2	Category 3	1	2	3	4	5	6	7	8	9	10
NCU01230		serum paraoxonase/arylesterase
NCU04197		CipC protein
NCU09772						CELL TYPE DIFFERENTIATION
NCU04497
NCU07142
NCU01970		DUF718 domain-containing protein
NCU07388
NCU16477
NCU03373
NCU16822						PROTEIN FATE (folding, modification, destition)
NCU16472		NACHT domain-containing protein				METABOLISM
NCU02884
NCU05141
NCU00175	tpd-1	terpenoid-1
NCU04501
NCU04912		HET domain-containing protein				PROTEIN WITH BINDING FUNCTION OR COFACTOR REQUIREMENT (structural or catalytic)	CELLULAR COMMUNICATION/SIGL TRANSDUCTION MECHANISM	DEVELOPMENT (Systemic)	CELL TYPE DIFFERENTIATION
NCU07853	use-1	uricase-1				METABOLISM
NCU06113		AMMECR1 family protein
NCU16729
NCU04284
NCU02877
NCU06524		protease inhibitor				PROTEIN WITH BINDING FUNCTION OR COFACTOR REQUIREMENT (structural or catalytic)
NCU01835
NCU08541
NCU08986
NCU05498
NCU09514						METABOLISM
NCU08315		monooxygenase				METABOLISM	CELL RESCUE, DEFENSE AND VIRULENCE
NCU10591
NCU07257		F-box domain-containing protein
NCU01871	sre-2	Sterol element binding protein sre-2, putative	Transcription factor			TRANSCRIPTION	CELL TYPE DIFFERENTIATION
NCU00561
NCU05165	pdx-7	pyridoxine-7
NCU08701						CELL RESCUE, DEFENSE AND VIRULENCE
NCU09491	fea-1	feruloyl esterase B	PCWDE			METABOLISM	CELL RESCUE, DEFENSE AND VIRULENCE
NCU05131
NCU03736
NCU09160		HPP family protein
NCU08168
NCU09619
NCU01769
NCU05351
NCU00268
NCU05170
NCU04249						METABOLISM
NCU09775	gh54-1	alpha-N-arabinofuranosidase	PCWDE			METABOLISM
NCU03574
NCU00627	spa-1	Septal pore-associated protein 1
NCU01138		CipA protein				METABOLISM
NCU02344	gh61-12	Polysaccharide monooxygenase 1	Cellulases and regulators	PCWDE		METABOLISM
NCU05151	phk-1	phosphoketolase-1				METABOLISM	ENERGY
NCU10070
NCU04099	mcr-2	methylacyl-CoA racemase-2				METABOLISM
NCU01944
NCU09097
NCU07287						CELL RESCUE, DEFENSE AND VIRULENCE
NCU16454		bacilysin biosynthesis oxidoreductase bacC				METABOLISM	ENERGY	PROTEIN WITH BINDING FUNCTION OR COFACTOR REQUIREMENT (structural or catalytic)	CELLULAR COMMUNICATION/SIGL TRANSDUCTION MECHANISM
NCU05586		malate/L-lactate dehydrogenase				METABOLISM	ENERGY	PROTEIN WITH BINDING FUNCTION OR COFACTOR REQUIREMENT (structural or catalytic)
NCU00132
NCU08750	iao-1	isoamyl alcohol oxidase-1				METABOLISM
NCU07453
NCU10040
NCU07966	trm-1	Cation-ATPase	Transporter	Calcium Signaling		CELL RESCUE, DEFENSE AND VIRULENCE	INTERACTION WITH THE ENVIRONMENT
NCU00835
NCU09777		UPF0075 domain-containing protein
NCU01275		oxidoreductase				METABOLISM	PROTEIN WITH BINDING FUNCTION OR COFACTOR REQUIREMENT (structural or catalytic)
NCU05855		O-methyltransferase				METABOLISM
NCU08785	faeD-3.544	fungal cellulose binding domain-containing protein	PCWDE			METABOLISM
NCU05990	mfs-23	cell surface receptor/MFS transporter	Transporter
NCU05906
NCU06607
NCU09682	tre-3	trehalase-3				METABOLISM
NCU05243
NCU07473		glycosyltransferase family 28 domain-containing protein				METABOLISM	CELL RESCUE, DEFENSE AND VIRULENCE	BIOGENESIS OF CELLULAR COMPONENTS
NCU02712	ace-1	acetate-1				METABOLISM	ENERGY	PROTEIN FATE (folding, modification, destition)
NCU08847
NCU07405
NCU04502
NCU03318
NCU02852	cyp45-31	Cytochrome P45				METABOLISM	CELL FATE	DEVELOPMENT (Systemic)
NCU01051
NCU09170	gh43-4	alpha-N-arabinofuranosidase II	PCWDE			METABOLISM
NCU05149
NCU03468	mdr-8	multi-drug resistance-8
NCU08978
NCU16460
NCU07027	gyp-1	glycogen phosphorylase-1				METABOLISM	ENERGY	PROTEIN WITH BINDING FUNCTION OR COFACTOR REQUIREMENT (structural or catalytic)
NCU03636
NCU06691
NCU02929
NCU03803		sorbitol utilization protein SOU2				METABOLISM
NCU08092		nipsnap family protein
NCU08771		Acetolactate synthase				METABOLISM	ENERGY	PROTEIN WITH BINDING FUNCTION OR COFACTOR REQUIREMENT (structural or catalytic)
NCU04990	stk-17	Protein serine/threonine kinase	Serine/Threonine Kinases			METABOLISM	TRANSCRIPTION	PROTEIN FATE (folding, modification, destition)	CELLULAR COMMUNICATION/SIGL TRANSDUCTION MECHANISM
NCU09755
NCU09169	trg-4	transcriptional regulator-4				METABOLISM	TRANSCRIPTION
NCU03506
NCU11306	cyp450-32	cytochrome P450 2C30				METABOLISM	CELL FATE	DEVELOPMENT (Systemic)
NCU07618
NCU08282
NCU02526
NCU01487
NCU09429		Flavin-containing monooxygenase				METABOLISM
NCU16349

## Sheet: Cluster 6
Gene #	Gene Name	FungiDB Annotation	File S2 Categories			MIPS Categories
			Category 1	Category 2	Category 3	1	2	3	4	5	6	7	8	9	10
NCU03518
NCU05922
NCU05230
NCU08038	apf-2	appressorium formation-2				METABOLISM	CELL TYPE DIFFERENTIATION
NCU03648	gne-1	glutaminase-1				METABOLISM
NCU11291
NCU10021	hgt-1	MFS monosaccharide transporter	Transporter			METABOLISM	INTERACTION WITH THE ENVIRONMENT
NCU08621
NCU04963	hgt-2	high-affinity glucose transporter	Transporter			METABOLISM	INTERACTION WITH THE ENVIRONMENT
NCU07869		INSIG domain-containing protein
NCU07063	apr-'8	Aspartyl protease	Protease			PROTEIN FATE (folding, modification, destition)
NCU16461
NCU06114
NCU08635
NCU04112						CELL FATE	CELL TYPE DIFFERENTIATION
NCU03684
NCU16318
NCU06230	stk-39	serine/threonine protein kinase	Serine/Threonine Kinases			METABOLISM	PROTEIN FATE (folding, modification, destition)	PROTEIN WITH BINDING FUNCTION OR COFACTOR REQUIREMENT (structural or catalytic)	CELLULAR COMMUNICATION/SIGL TRANSDUCTION MECHANISM	BIOGENESIS OF CELLULAR COMPONENTS	CELL TYPE DIFFERENTIATION
NCU01483
NCU16905
NCU04997	gh1-3	xylanase	PCWDE			METABOLISM	PROTEIN WITH BINDING FUNCTION OR COFACTOR REQUIREMENT (structural or catalytic)
NCU08957	spa-15	Septal pore-associated protein 15				METABOLISM
NCU04416
NCU04998
NCU02702	gki-1	glucokinase-1				METABOLISM	ENERGY	PROTEIN WITH BINDING FUNCTION OR COFACTOR REQUIREMENT (structural or catalytic)
NCU06555
NCU05899		flotillin domain-containing protein
NCU09355
NCU09559	ccg-9	clock-controlled protein 9				METABOLISM	ENERGY	CELL RESCUE, DEFENSE AND VIRULENCE	INTERACTION WITH THE ENVIRONMENT	CELL TYPE DIFFERENTIATION
NCU05897	sut-28	l-fucose permease (rhamnose transporter)	Transporter
NCU02703
NCU04314
NCU05338
NCU04283
NCU09174
NCU08330
NCU02463		Bax Inhibitor family protein				PROTEIN WITH BINDING FUNCTION OR COFACTOR REQUIREMENT (structural or catalytic)	CELLULAR COMMUNICATION/SIGL TRANSDUCTION MECHANISM	CELL FATE
NCU05900
NCU00282	tah-5	Zn2Cys6	Transcription factor
NCU04914
NCU15834
NCU10987	mfs-14	Unknown	Transporter			METABOLISM
NCU08283		integral membrane channel protein				INTERACTION WITH THE ENVIRONMENT
NCU16670
NCU08677
NCU04850	gh55-1	exo-beta-1,3-glucanase				METABOLISM	CELL RESCUE, DEFENSE AND VIRULENCE	BIOGENESIS OF CELLULAR COMPONENTS
NCU06933
NCU02724	tcf-21	transcription factor-21				TRANSCRIPTION	PROTEIN WITH BINDING FUNCTION OR COFACTOR REQUIREMENT (structural or catalytic)
NCU01891
NCU07439
NCU07967
NCU04260		oxidoreductase domain-containing protein				METABOLISM
NCU08185		Septal pore-associated protein, putative
NCU04630
NCU02579		FAS1 domain-containing protein
NCU05133	gle-1	UDP-glucose 4-epimerase				METABOLISM	ENERGY	PROTEIN WITH BINDING FUNCTION OR COFACTOR REQUIREMENT (structural or catalytic)
NCU02928
NCU00356	mic-35	nucleoside transporter	Transporter
NCU09183	kyn-1	Kynureninase				METABOLISM	PROTEIN FATE (folding, modification, destition)	PROTEIN WITH BINDING FUNCTION OR COFACTOR REQUIREMENT (structural or catalytic)	CELL RESCUE, DEFENSE AND VIRULENCE

## Sheet: Cluster 7
Gene #	Gene Name	FungiDB Annotation	File S2 Categories			MIPS Categories
			Category 1	Category 2	Category 3	1	2	3	4	5	6	7	8	9	10
NCU05718		Telomere binding protein
NCU09691
NCU01059	gh47-3	glycosyl hydrolase family 47 protein				METABOLISM	PROTEIN FATE (folding, modification, destition)	PROTEIN WITH BINDING FUNCTION OR COFACTOR REQUIREMENT (structural or catalytic)
NCU08755	gh3-3	Extracellular β-glucosidase	Cellulases and regulators	PCWDE		METABOLISM
NCU08447	gpr-33	G-protein coupled receptor	GPCR			CELL RESCUE, DEFENSE AND VIRULENCE
NCU01861		short chain dehydrogenase/reductase family protein				METABOLISM	PROTEIN WITH BINDING FUNCTION OR COFACTOR REQUIREMENT (structural or catalytic)
NCU16558
NCU08700
NCU02583	gla-2	Alpha-glucosidase	PCWDE			METABOLISM	ENERGY
NCU00097	bek-1	BEAK-1	Transcription factor			TRANSCRIPTION	PROTEIN WITH BINDING FUNCTION OR COFACTOR REQUIREMENT (structural or catalytic)	BIOGENESIS OF CELLULAR COMPONENTS
NCU01475
NCU03398
NCU04521
NCU07521	fwd-2	F-box/WD-40 domain-containing protein 2				METABOLISM	TRANSCRIPTION	PROTEIN FATE (folding, modification, destition)	PROTEIN WITH BINDING FUNCTION OR COFACTOR REQUIREMENT (structural or catalytic)	CELLULAR COMMUNICATION/SIGL TRANSDUCTION MECHANISM
NCU03698
NCU03645
NCU00759
NCU02182	sgr-3	Telomere binding protein	Transcription factor
NCU00988	mfs-11	Galactose transporter	Transporter			METABOLISM	INTERACTION WITH THE ENVIRONMENT
NCU01790
NCU07751
NCU10429
NCU09402
NCU06328						CELL RESCUE, DEFENSE AND VIRULENCE
NCU09486	gh13-3	glucan 1,4-alpha-maltohexaosidase				METABOLISM	ENERGY
NCU09637		sterigmatocystin 8-O-methyltransferase				METABOLISM	CELL RESCUE, DEFENSE AND VIRULENCE
NCU01305		rhomboid family membrane protein				PROTEIN FATE (folding, modification, destition)	PROTEIN WITH BINDING FUNCTION OR COFACTOR REQUIREMENT (structural or catalytic)	BIOGENESIS OF CELLULAR COMPONENTS
NCU03805
NCU01815
NCU03731		HAD superfamily hydrolase
NCU07143	ppm-11	pentose phosphate metabolism-11				METABOLISM
NCU03779	dak-1	dihydroxyacetone kinase 1				METABOLISM	PROTEIN WITH BINDING FUNCTION OR COFACTOR REQUIREMENT (structural or catalytic)	CELL RESCUE, DEFENSE AND VIRULENCE
NCU08147	ph7	Ca2+-ATPase	Transporter	Calcium Signaling		CELL RESCUE, DEFENSE AND VIRULENCE	INTERACTION WITH THE ENVIRONMENT
NCU07491
NCU00129		AMP-binding domain-containing protein				METABOLISM
NCU09024						METABOLISM	PROTEIN WITH BINDING FUNCTION OR COFACTOR REQUIREMENT (structural or catalytic)
NCU04952	gh3-4	Extracellular β-glucosidase	Cellulases and regulators	PCWDE		METABOLISM
NCU05846	clr-3	Cellulose degradation regulator 3	Cellulases and regulators
NCU08821
NCU09176
NCU10360
NCU09976	ce12-1	rhamnogalacturonan acetylesterase	PCWDE			METABOLISM	CELL RESCUE, DEFENSE AND VIRULENCE
NCU05018
NCU08274
NCU04690
NCU02307		Zn2Cys6	Transcription factor			METABOLISM	PROTEIN WITH BINDING FUNCTION OR COFACTOR REQUIREMENT (structural or catalytic)	DEVELOPMENT (Systemic)
NCU04748						CELL TYPE DIFFERENTIATION
NCU01072	tqaM	class II aldolase/adducin domain-containing protein				METABOLISM	PROTEIN FATE (folding, modification, destition)	PROTEIN WITH BINDING FUNCTION OR COFACTOR REQUIREMENT (structural or catalytic)
NCU08281
NCU17205
NCU04085
NCU07979
NCU11182		alkB protein
NCU00863	trg-2	transcriptional regulator-2
NCU08164	adh-14	retinol dehydrogenase 13				METABOLISM	TRANSCRIPTION	PROTEIN FATE (folding, modification, destition)	PROTEIN WITH BINDING FUNCTION OR COFACTOR REQUIREMENT (structural or catalytic)	INTERACTION WITH THE ENVIRONMENT
NCU08333		bleomycin hydrolase				TRANSCRIPTION	PROTEIN FATE (folding, modification, destition)	PROTEIN WITH BINDING FUNCTION OR COFACTOR REQUIREMENT (structural or catalytic)	CELL RESCUE, DEFENSE AND VIRULENCE	INTERACTION WITH THE ENVIRONMENT
NCU10059		streptomycin biosynthesis protein StrI
NCU04778	cah-2	carbonic anhydrase-2				METABOLISM	PROTEIN WITH BINDING FUNCTION OR COFACTOR REQUIREMENT (structural or catalytic)
NCU10809						METABOLISM	TRANSCRIPTION	PROTEIN WITH BINDING FUNCTION OR COFACTOR REQUIREMENT (structural or catalytic)	BIOGENESIS OF CELLULAR COMPONENTS
NCU04949
NCU02932
NCU01148		Methyltransferase				METABOLISM
NCU04848	vad-11	C2H2	Transcription factor			METABOLISM	TRANSCRIPTION	PROTEIN WITH BINDING FUNCTION OR COFACTOR REQUIREMENT (structural or catalytic)
NCU05356
NCU09207
NCU05853	sut-12	cellobionic acid transporter cbt-1	Transporter			METABOLISM
NCU08764
NCU01560
NCU07906		Methyltransferase				METABOLISM
NCU09525		Bacterial-type extracellular deoxyribonuclease
NCU11342	sut-24	MFS hexose transporter	Transporter			METABOLISM
NCU07016
NCU05869
NCU17137
NCU05723	kpr-11	Septal pore-associated protein 12, kinetochore protein-11
NCU01097		Zn2Cys6	Transcription factor			METABOLISM	TRANSCRIPTION	PROTEIN WITH BINDING FUNCTION OR COFACTOR REQUIREMENT (structural or catalytic)
NCU07705	clr-1	Cellulose degradation regulator 1	Cellulases and regulators	Transcription factor		METABOLISM	TRANSCRIPTION	PROTEIN WITH BINDING FUNCTION OR COFACTOR REQUIREMENT (structural or catalytic)
NCU08784						METABOLISM
NCU02343	gh51-1	alpha-L-arabinofuranosidase 2	PCWDE			METABOLISM
NCU16529
NCU00509
NCU07055		monooxygenase				METABOLISM	CELL RESCUE, DEFENSE AND VIRULENCE
NCU05501						METABOLISM
NCU09705	aep-4	aldose epimerase-4				METABOLISM	PROTEIN WITH BINDING FUNCTION OR COFACTOR REQUIREMENT (structural or catalytic)
NCU07138
NCU01906	gcy-2	Putative d-galacturonic acid reductase	PCWDE			METABOLISM	PROTEIN WITH BINDING FUNCTION OR COFACTOR REQUIREMENT (structural or catalytic)	CELL RESCUE, DEFENSE AND VIRULENCE	INTERACTION WITH THE ENVIRONMENT
NCU08428		MFS transporter	Transporter			METABOLISM
NCU07176	amt	Amidinotransferase				METABOLISM
NCU09776
NCU04835
NCU05850		rubredoxin-NAD(+) reductase				METABOLISM	ENERGY	PROTEIN WITH BINDING FUNCTION OR COFACTOR REQUIREMENT (structural or catalytic)	CELL RESCUE, DEFENSE AND VIRULENCE	INTERACTION WITH THE ENVIRONMENT	CELL FATE
NCU03793
NCU10529
NCU09458		MFS transporter	Transporter			METABOLISM	CELL RESCUE, DEFENSE AND VIRULENCE
NCU02074	eor-1	endoplasmic oxidoreductin-1				PROTEIN FATE (folding, modification, destition)	CELL RESCUE, DEFENSE AND VIRULENCE
NCU07168						METABOLISM	CELL TYPE DIFFERENTIATION
NCU06681
NCU04786	snf2-2	Snf2 helicase-2				TRANSCRIPTION	PROTEIN WITH BINDING FUNCTION OR COFACTOR REQUIREMENT (structural or catalytic)	DEVELOPMENT (Systemic)	BIOGENESIS OF CELLULAR COMPONENTS
NCU03967	vvd	vivid PAS protein VVD	Photoreceptors			TRANSCRIPTION	PROTEIN WITH BINDING FUNCTION OR COFACTOR REQUIREMENT (structural or catalytic)	CELLULAR COMMUNICATION/SIGL TRANSDUCTION MECHANISM	INTERACTION WITH THE ENVIRONMENT	CELL FATE
NCU08114	cdt-2	cellodextrose transporter cdt-2	Transporter			METABOLISM
NCU02679	cea-1	carboxylesterase				METABOLISM	INTERACTION WITH THE ENVIRONMENT
NCU07894	opt-3	oligopeptide transporter-3	Transporter			CELL TYPE DIFFERENTIATION
NCU06704						PROTEIN FATE (folding, modification, destition)
NCU09223		protein disulfide-isomerase				PROTEIN FATE (folding, modification, destition)	PROTEIN WITH BINDING FUNCTION OR COFACTOR REQUIREMENT (structural or catalytic)
NCU05801
NCU02550	gh36-1	Alpha-galactosidase				METABOLISM
NCU09144
NCU09792	mic-40	mitochondrial carrier-40				METABOLISM
NCU04401	fba-2	Fructose-bisphosphate aldolase				METABOLISM	ENERGY
NCU01900	gh43-2	xylosidase/arabinosidase	PCWDE			METABOLISM
NCU08136		Zn2Cys6	Transcription factor
NCU05585	mfs-12	MFS quinate transporter	Transporter			METABOLISM
NCU07510
NCU07767
NCU01430
NCU09690
NCU08189	gh10-2	Endo-1,4-beta-xylanase	PCWDE			METABOLISM	PROTEIN WITH BINDING FUNCTION OR COFACTOR REQUIREMENT (structural or catalytic)
NCU09760						METABOLISM	PROTEIN FATE (folding, modification, destition)	PROTEIN WITH BINDING FUNCTION OR COFACTOR REQUIREMENT (structural or catalytic)	INTERACTION WITH THE ENVIRONMENT	CELL FATE	BIOGENESIS OF CELLULAR COMPONENTS
NCU05394		MFS transporter	Transporter
NCU03776	abc-9	ABC transporter-9	Transporter			METABOLISM	CELL RESCUE, DEFENSE AND VIRULENCE
NCU02097		Short chain dehydrogenase				METABOLISM
NCU03965	cre-2	catabolite repression protein creC				METABOLISM
NCU09485	Lhs1:ER	chaperone DnaK	Heat Shock and Stress			PROTEIN FATE (folding, modification, destition)	PROTEIN WITH BINDING FUNCTION OR COFACTOR REQUIREMENT (structural or catalytic)	CELL RESCUE, DEFENSE AND VIRULENCE	INTERACTION WITH THE ENVIRONMENT
NCU09425	ndvB	cellobionic acid phosphorylase				METABOLISM
NCU05988
NCU07121		modin				CELL FATE
NCU09027		MFS transporter	Transporter
NCU05079	mfs-9	Transporter of di- and tri-peptides	Transporter
NCU06990		Zn2Cys6	Transcription factor			TRANSCRIPTION	PROTEIN WITH BINDING FUNCTION OR COFACTOR REQUIREMENT (structural or catalytic)
NCU10110	hbd-3	hydroxybutyryl dehydrogenase-3				METABOLISM	ENERGY	PROTEIN WITH BINDING FUNCTION OR COFACTOR REQUIREMENT (structural or catalytic)
NCU16599	sah-11	zinc finger transcription factor-49	Transcription factor
NCU01068		BAR domain-containing protein				PROTEIN WITH BINDING FUNCTION OR COFACTOR REQUIREMENT (structural or catalytic)	INTERACTION WITH THE ENVIRONMENT	CELL FATE
NCU04774
NCU02625
NCU09924	gh93-1	BNR/Asp-box repeat protein	PCWDE
NCU01629		C2H2	Transcription factor			TRANSCRIPTION	PROTEIN WITH BINDING FUNCTION OR COFACTOR REQUIREMENT (structural or catalytic)	BIOGENESIS OF CELLULAR COMPONENTS
NCU00890	gh2-1	Beta-mannosidase	PCWDE			METABOLISM	PROTEIN FATE (folding, modification, destition)
NCU00206	cdh-1	Cellobiose dehydrogenase	Cellulases and regulators	PCWDE		METABOLISM	PROTEIN WITH BINDING FUNCTION OR COFACTOR REQUIREMENT (structural or catalytic)
NCU00873
NCU03171		Small oligopeptide transporter	Transporter			METABOLISM	CELL TYPE DIFFERENTIATION
NCU08977		long chain fatty alcohol oxidase				METABOLISM
NCU03982	Grp78/Kar2:ER	glucose-regulated protein	Heat Shock and Stress			METABOLISM	PROTEIN FATE (folding, modification, destition)	PROTEIN WITH BINDING FUNCTION OR COFACTOR REQUIREMENT (structural or catalytic)	CELL RESCUE, DEFENSE AND VIRULENCE	DEVELOPMENT (Systemic)	BIOGENESIS OF CELLULAR COMPONENTS
NCU07723		norsolorinic acid reductase				METABOLISM	ENERGY
NCU03433	spa-17	Septal pore-associated protein 17
NCU16353
NCU08826
NCU04623	gh35-2	Beta-galactosidase	PCWDE			METABOLISM	BIOGENESIS OF CELLULAR COMPONENTS
NCU08371	gh125-2	Hypothetical protein
NCU06333	sec62-1	translocation protein Sec62				PROTEIN FATE (folding, modification, destition)	PROTEIN WITH BINDING FUNCTION OR COFACTOR REQUIREMENT (structural or catalytic)
NCU09214	tah-13	Zn2Cys6	Transcription factor
NCU00694		C2H2	Transcription factor
NCU01140	nic-11	nicotinic acid-11				METABOLISM	ENERGY	PROTEIN WITH BINDING FUNCTION OR COFACTOR REQUIREMENT (structural or catalytic)	CELL RESCUE, DEFENSE AND VIRULENCE
NCU02060	mpr-10	zinc metallopeptidase				PROTEIN FATE (folding, modification, destition)
NCU07487	gh3-6	Intracellular β-glucosidase	Cellulases and regulators	PCWDE		METABOLISM
NCU05070
NCU03180
NCU00836	gh61-7	Polysaccharide monoxygenase AA9 Type 1	Cellulases and regulators	PCWDE		METABOLISM
NCU16374
NCU02850	adh-4	alcohol dehydrogenase-4				METABOLISM	ENERGY	PROTEIN WITH BINDING FUNCTION OR COFACTOR REQUIREMENT (structural or catalytic)	CELL RESCUE, DEFENSE AND VIRULENCE
NCU17216
NCU06650	spp-3	Ca2+ and/or CaM binding protein	Calcium Signaling
NCU07206						PROTEIN FATE (folding, modification, destition)
NCU03749	pru-1	hydroxyacylglutathione hydrolase, putative				METABOLISM	PROTEIN WITH BINDING FUNCTION OR COFACTOR REQUIREMENT (structural or catalytic)	BIOGENESIS OF CELLULAR COMPONENTS
NCU05852	gll-1	glucuronan lyase-1
NCU04880
NCU09689
NCU00787
NCU01417	prp-1	propionate-CoA ligase				METABOLISM	ENERGY
NCU08974
NCU08042	clr-2	Cellulose degradation regulator 2	Cellulases and regulators	Transcription factor		METABOLISM	TRANSCRIPTION
NCU02636	pex4	ubiquitin conjugating enzyme				PROTEIN FATE (folding, modification, destition)	PROTEIN WITH BINDING FUNCTION OR COFACTOR REQUIREMENT (structural or catalytic)	BIOGENESIS OF CELLULAR COMPONENTS
NCU09304	gsm-1	glutamate-1-semialdehyde 2				METABOLISM
NCU08624	gpr-34	G-protein coupled receptor	GPCR			CELLULAR COMMUNICATION/SIGL TRANSDUCTION MECHANISM	CELL RESCUE, DEFENSE AND VIRULENCE	CELL TYPE DIFFERENTIATION
NCU09923	gh3-7	Beta-xylosidase	PCWDE			METABOLISM	BIOGENESIS OF CELLULAR COMPONENTS
NCU09426
NCU00130	gh1-1	Intracellular β-glucosidase	Cellulases and regulators	PCWDE		METABOLISM	CELL RESCUE, DEFENSE AND VIRULENCE
NCU07200	mpr-8	metalloprotease-8				PROTEIN FATE (folding, modification, destition)
NCU10683		NRS/ER
NCU09495	set-6	SET-6
NCU00666
NCU05908	mpr-4					PROTEIN FATE (folding, modification, destition)	PROTEIN WITH BINDING FUNCTION OR COFACTOR REQUIREMENT (structural or catalytic)
NCU16506
NCU11417		nucleoside-diphosphate-sugar epimerase
NCU09575	cea-2	sterol esterase				METABOLISM	CELL RESCUE, DEFENSE AND VIRULENCE	INTERACTION WITH THE ENVIRONMENT
NCU09856
NCU09937	gh76-5	Putative cell wall glycosyl hydrolase				METABOLISM	CELL FATE	BIOGENESIS OF CELLULAR COMPONENTS	CELL TYPE DIFFERENTIATION
NCU16661
NCU07746		F-box domain-containing protein				PROTEIN FATE (folding, modification, destition)
NCU02701	dpp-2	dipeptidyl peptidase				PROTEIN FATE (folding, modification, destition)	PROTEIN WITH BINDING FUNCTION OR COFACTOR REQUIREMENT (structural or catalytic)
NCU06364	lip-8	lipase-8
NCU09992	spr-9	serine protease-9				PROTEIN FATE (folding, modification, destition)
NCU16597						CELL TYPE DIFFERENTIATION
NCU08017
NCU01045	grn	Ribonuclease T1				METABOLISM
NCU09265	cnx-1	Calnexin	Calcium Signaling			PROTEIN FATE (folding, modification, destition)	PROTEIN WITH BINDING FUNCTION OR COFACTOR REQUIREMENT (structural or catalytic)	CELL RESCUE, DEFENSE AND VIRULENCE	INTERACTION WITH THE ENVIRONMENT
NCU07159	spr-7	proteinase T				PROTEIN FATE (folding, modification, destition)	CELL RESCUE, DEFENSE AND VIRULENCE	CELL TYPE DIFFERENTIATION
NCU04383
NCU03013	acw-10	anchored cell wall protein 10				CELL RESCUE, DEFENSE AND VIRULENCE
NCU08115	msh3	DNA mismatch repair protein MSH3				PROTEIN WITH BINDING FUNCTION OR COFACTOR REQUIREMENT (structural or catalytic)	CELL RESCUE, DEFENSE AND VIRULENCE
NCU00188	apg-1	ATG1 protein/ kinase	Serine/Threonine Kinases			METABOLISM	PROTEIN FATE (folding, modification, destition)	PROTEIN WITH BINDING FUNCTION OR COFACTOR REQUIREMENT (structural or catalytic)	CELLULAR COMMUNICATION/SIGL TRANSDUCTION MECHANISM	CELL RESCUE, DEFENSE AND VIRULENCE	CELL TYPE DIFFERENTIATION
NCU06153		monooxygenase				METABOLISM	CELL RESCUE, DEFENSE AND VIRULENCE
NCU09305						METABOLISM
NCU03322	lip-7	lipase-7
NCU01972
NCU09396
NCU04194
NCU01092	cem-5	condensing enzyme (mitochondrial)-5				METABOLISM	ENERGY
NCU03308	rtf-3
NCU06143	gh115-1	alpha-glucuronidase	PCWDE
NCU08689		polyphosphoinositide phosphatase Fig4				METABOLISM	PROTEIN FATE (folding, modification, destition)	PROTEIN WITH BINDING FUNCTION OR COFACTOR REQUIREMENT (structural or catalytic)	CELLULAR COMMUNICATION/SIGL TRANSDUCTION MECHANISM	INTERACTION WITH THE ENVIRONMENT	CELL FATE	DEVELOPMENT (Systemic)	BIOGENESIS OF CELLULAR COMPONENTS
NCU08191
NCU06156
NCU01211
NCU00891	xyd-1	xylitol dehydrogenase-1	PCWDE			METABOLISM	PROTEIN WITH BINDING FUNCTION OR COFACTOR REQUIREMENT (structural or catalytic)
NCU01094	iao-2	isoamyl alcohol oxidase-2				METABOLISM
NCU03246	cdc14	tyrosine-protein phosphatase CDC14	Serine/Threonine Phosphatases			METABOLISM	PROTEIN FATE (folding, modification, destition)
NCU01056
NCU00937	gh79-1	beta-glucuronidase	PCWDE
NCU06861	gh43-3	glycosyl hydrolase family 43 protein	PCWDE
NCU01078		D-mandelate dehydrogenase				METABOLISM	ENERGY	TRANSCRIPTION	PROTEIN WITH BINDING FUNCTION OR COFACTOR REQUIREMENT (structural or catalytic)
NCU08715
NCU01400
NCU00782	mfs-16	pantothenate transporter liz1	Transporter
NCU08384	xr	xylose reductase	PCWDE			METABOLISM	PROTEIN WITH BINDING FUNCTION OR COFACTOR REQUIREMENT (structural or catalytic)	CELL RESCUE, DEFENSE AND VIRULENCE
NCU09010
NCU10106	emp-19	mitochondrial triosephosphate isomerase				METABOLISM	ENERGY
NCU01973	set-8	SET-8				METABOLISM	TRANSCRIPTION	PROTEIN FATE (folding, modification, destition)	PROTEIN WITH BINDING FUNCTION OR COFACTOR REQUIREMENT (structural or catalytic)	BIOGENESIS OF CELLULAR COMPONENTS
NCU06536
NCU11260
NCU11353	xyk-1	pentose glucuronate interconversion-3				METABOLISM	PROTEIN WITH BINDING FUNCTION OR COFACTOR REQUIREMENT (structural or catalytic)
NCU05229
NCU00681	gtp-21	guanine triphosphate binding-21				TRANSCRIPTION	PROTEIN FATE (folding, modification, destition)	PROTEIN WITH BINDING FUNCTION OR COFACTOR REQUIREMENT (structural or catalytic)	CELLULAR COMMUNICATION/SIGL TRANSDUCTION MECHANISM	CELL RESCUE, DEFENSE AND VIRULENCE
NCU08449
NCU00723	znf-16	zinc finger transcription factor-16				PROTEIN WITH BINDING FUNCTION OR COFACTOR REQUIREMENT (structural or catalytic)
NCU06237
NCU04533	app	DUF1881 domain-containing protein				INTERACTION WITH THE ENVIRONMENT
NCU06860	mdr-15	multi-drug resistance-15				CELL RESCUE, DEFENSE AND VIRULENCE
NCU06138	mfs-19	Glycerol transport	Transporter			METABOLISM	INTERACTION WITH THE ENVIRONMENT
NCU05863
NCU04255
NCU08433
NCU05350		MFS transporter	Transporter			METABOLISM	DEVELOPMENT (Systemic)
NCU09652	gh43-5	Beta-xylosidase				METABOLISM
NCU01451
NCU08756
NCU07123
NCU02793		Leashin Woronin body tether
NCU03016
NCU09566
NCU00285		C2H2	Transcription factor
NCU00024		yippee zinc-binding protein				PROTEIN WITH BINDING FUNCTION OR COFACTOR REQUIREMENT (structural or catalytic)	CELL FATE
NCU00709	gh3-8	Beta-xylosidase	PCWDE			METABOLISM	BIOGENESIS OF CELLULAR COMPONENTS
NCU04881						PROTEIN WITH BINDING FUNCTION OR COFACTOR REQUIREMENT (structural or catalytic)	INTERACTION WITH THE ENVIRONMENT	CELL FATE	BIOGENESIS OF CELLULAR COMPONENTS
NCU10567
NCU01416
NCU01074		BZIP	Transcription factor
NCU04491
NCU05381
NCU07532
NCU09115	cyp450-23	cytochrome P450 52A11				METABOLISM	ENERGY	BIOGENESIS OF CELLULAR COMPONENTS
NCU04522
NCU16503						CELL TYPE DIFFERENTIATION

## Sheet: Cluster 8
Gene #	Gene Name	FungiDB Annotation	File S2 Categories			MIPS Categories
			Category 1	Category 2	Category 3	1	2	3	4	5	6	7	8	9	10
NCU05016
NCU11324		PX domain-containing protein
NCU05882	gh5-5		PCWDE			METABOLISM
NCU03813	fdh	formate dehydrogenase				METABOLISM	ENERGY	PROTEIN WITH BINDING FUNCTION OR COFACTOR REQUIREMENT (structural or catalytic)
NCU06969	inl-19	phosphoinositide 3-phosphate phosphatase				METABOLISM	PROTEIN FATE (folding, modification, destition)	PROTEIN WITH BINDING FUNCTION OR COFACTOR REQUIREMENT (structural or catalytic)	CELLULAR COMMUNICATION/SIGL TRANSDUCTION MECHANISM	CELL FATE	CELL TYPE DIFFERENTIATION
NCU16653
NCU05148
NCU07769	gpr-30	G-protein coupled receptor	GPCR			METABOLISM	CELLULAR COMMUNICATION/SIGL TRANSDUCTION MECHANISM	CELL RESCUE, DEFENSE AND VIRULENCE	CELL TYPE DIFFERENTIATION
NCU09629						CELL TYPE DIFFERENTIATION
NCU04421	anx14	annexin XIV				METABOLISM	PROTEIN WITH BINDING FUNCTION OR COFACTOR REQUIREMENT (structural or catalytic)	INTERACTION WITH THE ENVIRONMENT	CELL FATE
NCU05591	abc-5	ABC transporter CDR4	Transporter			METABOLISM	PROTEIN WITH BINDING FUNCTION OR COFACTOR REQUIREMENT (structural or catalytic)	CELL RESCUE, DEFENSE AND VIRULENCE	INTERACTION WITH THE ENVIRONMENT
NCU08351
NCU00684	nuc-11	nuclease-11
NCU08229		Septal pore-associated protein, putative
NCU06070
NCU07810
NCU02876
NCU03889	sna-5	snare complex-5
NCU09567	inl-3	myo-inositol-1(or 4)-monophosphatase				METABOLISM	CELL RESCUE, DEFENSE AND VIRULENCE
NCU02238	mfs-18	pantothenate transporter liz1	Transporter
NCU02179	ldh-3	D-lactate dehydrogenase				METABOLISM	ENERGY	PROTEIN WITH BINDING FUNCTION OR COFACTOR REQUIREMENT (structural or catalytic)	BIOGENESIS OF CELLULAR COMPONENTS
NCU16936
NCU08356	aam-1	acetamidase-1				METABOLISM
NCU09267	cuo-2	copper radical oxidase				METABOLISM	CELL RESCUE, DEFENSE AND VIRULENCE
NCU03673
NCU01193						METABOLISM
NCU10539
NCU00574
NCU01420
NCU05493
NCU01886		Zn2Cys6	Transcription factor
NCU11146		aminotransferase				METABOLISM

[truncated: 1 more sheets: Cluster 9]
